# Supplementary material for: Long noncoding RNA Lnc-DIF inhibits bone formation by sequestering miR-489-3p
Source: iScience. 2022 Feb 21;25(3):103949. doi: 10.1016/j.isci.2022.103949 (PMC8898894; doi:10.1016/j.isci.2022.103949)
Supplement: Table S1. mRNA microarray data, related to STAR Methods [file mmc2.xlsx]

## Sheet: Readme
There are several worksheets in file as described in the following. Worksheet "readme" - provide information on data files, samples and labels. Worksheet "Normalized Data" - lists normalized data extracted with Probe ID, mature sequence name,Normalized intensity, log2(Ratio) and p-value(Differently expressioned). Normalized intensity: after normalizing with subtract background correction and quan…

## Sheet: Normalized_data
ID	Name	C1	C2	C3	T1	T2	T3
RB_p_000m05164	NM_001126488.2:Tex28	11.3236	11.3334	11.4525	11.5473	11.5491	11.5452
RB_p_000m16229	NM_001164801.1:Slc38a10	12.1365	12.5037	12.1732	12.517	12.1456	12.4659
RB_p_000m02797	NM_199007.2:Sgol2	4.66064	7.71081	3.69095	5.99994	-0.525923	3.88366
RB_p_000m17409	NM_026918.2:Zg16	6.07678	7.04985	7.37359	8.36048	5.73677	6.84549
RB_p_000m01386	NM_025527.3:Srp19	10.5559	10.9516	11.1325	11.2384	10.3262	10.7914
RB_p_000m09802	NM_145555.2:Ncmap	8.6736	8.35828	9.18776	9.26053	8.42206	8.30073
RB_p_000m23252	NM_001168295.1:Serpina3f	11.4573	11.4797	11.9579	11.5211	11.1656	11.3767
RB_p_000m04190	NM_001025310.1:St6galnac6	12.4322	11.2126	12.4654	12.2359	12.3979	12.0957
RB_p_000m08267	NM_027194.3:Tm2d2	10.447	10.1284	11.3073	11.3557	10.6378	10.7488
RB_p_000m02327	NM_011199.2:Pth1r	10.0048	10.4637	9.73075	10.1758	9.3855	10.1812
RB_p_000m12177	NM_001277132.1:Gm867	13.2405	12.987	13.3911	13.4919	13.1974	13.1458
RB_p_000m19393	NM_001190357.1:Carkd	11.1641	11.0666	10.0774	11.1106	11.0501	11.0425
RB_p_000m17320	NM_001114096.1:Smarcc2	11.3869	11.3231	10.6802	11.5659	11.2694	11.1852
RB_p_000m00226	NM_008415.6:Jrk	9.22762	9.0348	8.87856	9.03663	8.61225	8.00422
RB_p_000m24171	NM_021563.2:Erbb2ip	9.79238	8.70908	10.5138	10.1142	9.87549	8.43393
RB_p_000m16819	NM_144881.4:Hhat	11.0866	11.1367	11.0746	11.147	10.7074	11.0327
RB_p_000m25105	NM_026357.2:Ribc2	11.9449	12.1893	10.9778	11.9124	11.2665	11.7661
RB_p_000m26547	NM_001081328.1:Chsy3	12.3937	12.6615	11.5801	12.15	11.7019	12.3379
RB_p_000m28395	NM_008188.2:Thumpd3	11.4637	11.5994	10.5782	11.6868	11.3947	11.7384
RB_p_000m19307	NM_178185.1:Hist1h2ap	13.224	13.2314	13.543	14.1098	12.9572	13.1713
RB_p_000m10254	NM_009438.5:Rpl13a	11.9678	12.1456	12.4338	12.4011	11.683	12.0689
RB_p_000m20311	NM_001145880.1:Zfp790	11.3216	10.7901	11.2206	10.9031	10.4442	10.7729
RB_p_000m17339	NM_023881.4:Retnlb	11.7525	11.8118	11.3776	11.8793	11.5984	11.7669
RB_p_000m17149	NM_001163480.1:Neurl1a	10.3004	9.56033	9.46165	9.72309	9.74847	9.74847
RB_p_000m21881	NM_001127354.1:Gm11938	12.5775	12.093	11.3261	12.3748	11.5591	12.5931
RB_p_000m02492	NM_010312.4:Gnb2	12.762	12.6187	12.9989	12.9299	12.9297	12.8004
RB_p_000m11726	NM_001252013.1:4930453H23Rik	10.1398	9.71568	9.51833	9.39268	10.1567	9.00609
RB_p_000m07117	XM_003945606.1:Gm6500	10.3799	9.90062	10.563	8.30378	10.6193	9.55459
RB_p_000m00142	NM_176842.3:Tprkb	11.8295	11.8839	11.883	11.8382	12.0588	11.6465
RB_p_000m07036	NM_010284.2:Ghr	10.6015	10.7614	10.3819	10.2475	10.682	10.2679
RB_p_000m22252	NM_025725.2:Ccdc96	8.77039	8.77149	8.2392	7.93369	9.19476	6.81592
RB_p_000m20836	NM_183116.2:Slc18b1	9.60887	9.66089	9.22982	9.06002	9.42871	8.93024
RB_p_000m01528	NM_015728.5:Slc33a1	7.06429	7.41363	-0.414988	7.9953	8.05799	5.21514
RB_p_000m16842	NM_001145552.1:2310045N01Rik	10.6092	10.9674	10.9333	10.9404	10.721	10.7499
RB_p_000m23904	NM_172464.2:Daam1	8.29462	8.41996	7.95904	8.83552	8.88671	7.64746
RB_p_000m24720	NM_001037748.1:Gm20736	11.196	11.412	10.8902	10.7302	10.645	10.4598
RB_p_000m19362	NM_008341.4:Igfbp1	7.73809	8.38478	5.73225	7.06609	7.224	4.24387
RB_p_000m06292	NM_207669.2:Gabpb1	11.8822	12.0256	12.0695	11.9116	12.0901	11.9631
RB_p_000m08668	NM_146935.1:Olfr167	13.641	14.49	13.4641	12.1625	13.4123	13.7607
RB_p_000m08508	NM_001204167.1:Rapgef4	9.64926	9.71682	9.69232	9.26913	9.3975	8.25424
RB_p_000m23368	XM_003689396.1:C030030A07Rik	12.6976	13.444	12.291	12.999	12.4281	13.0762
RB_p_000m22137	NM_008921.2:Prim1	12.5369	13.012	12.3247	12.9741	12.3762	13.0829
RB_p_000m03547	NM_028547.2:Kif2b	10.7914	10.6255	10.686	10.6929	10.8256	10.4773
RB_p_000m23607	NM_011877.2:Ptpn21	11.1978	11.4892	10.8509	10.6433	10.8632	11.095
RB_p_000m12432	NM_027699.2:Lrrc72	12.007	13.0357	11.5599	12.3122	11.7353	12.4524
RB_p_000m01785	NM_028816.2:Xpo6	10.1367	10.6701	10.4543	9.15987	10.4079	8.46489
RB_p_000m01176	NM_146806.2:Olfr143	10.1523	10.8167	10.0544	10.2095	10.4043	8.76653
RB_p_000m06057	NM_001003947.1:Cyp4x1	10.5106	11.3597	10.3229	10.3253	10.2916	10.399
RB_p_000m04274	NM_178885.4:AI182371	9.99435	9.99199	10.1634	9.92209	9.91837	8.50614
RB_p_000m01700	NM_053082.3:Tspan4	10.3309	11.118	9.8629	10.9343	9.95916	8.77616
RB_p_000m26872	NM_010248.2:Gab2	8.91364	9.86535	9.07682	8.63693	8.03342	8.41785
RB_p_000m11892	NM_153528.2:Gramd1c	9.32305	10.5798	9.36121	9.60424	9.04917	9.45464
RB_p_000m08750	NM_025735.3:Map1lc3a	13.3508	14.7191	13.2454	14.5645	13.2135	14.4645
RB_p_000m05892	NM_172306.2:Cyp4a12b	12.6024	13.5521	12.4276	13.0816	12.6619	13.3921
RB_p_000m17810	NM_026838.4:Srpx2	9.44501	11.7351	9.33948	10.3246	8.97298	10.3229
RB_p_000m04176	NM_178606.5:Reep3	9.14508	9.93933	9.34522	9.51718	10.4019	9.96915
RB_p_000m07767	NM_134012.3:Mbtd1	8.67948	10.5	9.05731	9.45361	8.63178	9.28328
RB_p_000m09392	NM_008697.2:Nin	9.12928	9.81565	9.34207	9.75238	9.25739	9.22601
RB_p_000m00528	NM_017479.3:Kat6b	8.65642	9.57302	9.29309	8.5812	9	8.30454
RB_p_000m00914	NM_007621.2:Cbr2	10.2194	12.1943	10.3819	11.3645	10.0706	11.2426
RB_p_000m04725	NM_026447.4:Ppm1m	11.6156	12.7737	11.934	12.5985	11.5548	12.3691
RB_p_000m16589	NM_001163103.1:Ppp1r36	11.5928	13.3523	11.4994	12.5781	11.4093	12.7743
RB_p_000m04529	NM_146360.2:Olfr574	10.7859	11.1639	10.8952	10.6578	10.9872	10.8644
RB_p_000m01719	NM_008862.3:Pkia	10.3116	10.9905	10.567	10.471	10.499	9.8857
RB_p_000m10504	NM_009076.3:Rpl12	14.306	14.8874	14.575	14.5206	14.0767	14.5968
RB_p_000m19232	NM_001044703.1:Zscan21	8.69523	8.69116	9.03296	9.42871	8.05121	7.67596
RB_p_000m24743	NM_001193309.1:Morc4	9.09276	9.72024	9.43532	9.32305	9.58747	9.67948
RB_p_000m13039	NM_001039720.1:9030619P08Rik	9.50449	11.5789	9.03067	9.4608	8.85487	9.35094
RB_p_000m08551	NM_146164.2:Lrch4	6.12238	-1.52739	8.08835	-1.1285	2.84976	8.16993
RB_p_000m21999	NM_134201.2:Vmn1r236	9.75517	9.57696	9.34522	9.37141	9.17742	9.17201
RB_p_000m20387	NM_001038696.1:Rnpc3	11.7868	12.6397	11.213	12.1067	11.0565	12.1201
RB_p_000m26191	XM_003945421.1:LOC101056011	7.52487	7.57617	8.02791	6.60486	7.34133	5.31531
RB_p_000m09542	NM_026140.2:Ears2	10.5392	10.6049	10.3658	11.0338	10.2248	10.788
RB_p_000m26730	NM_001142950.1:Nars	13.4138	13.507	13.2864	13.6746	13.149	13.5197
RB_p_000m02007	NM_001276350.1:Epc1	4.68894	8.64024	6.06246	-1.07293	4.192	-1.66147
RB_p_000m12314	NM_026627.1:H2afb1	11.3143	11.7082	10.8972	11.3588	10.851	11.1954
RB_p_000m04754	NM_030256.2:Bcl9l	11.6479	12.0047	11.1708	12.1652	11.0405	11.9332
RB_p_000m27837	NM_029582.2:Txndc11	11.5012	12.508	12.3092	12.7628	12.3015	12.5039
RB_p_000m27725	XM_003945790.1:LOC101056173	11.694	12.2157	11.1876	12.1255	11.0763	12.013
RB_p_000m17408	NM_011299.4:Rps6ka2	12.9323	13.4226	12.5414	13.6864	12.1258	13.4912
RB_p_000m04188	NM_001159525.1:Pex19	10.585	10.7038	11.0573	11.5195	9.93111	10.6148
RB_p_000m10229	NM_009895.3:Cish	11.6013	11.5339	11.6887	12.0777	11.5366	11.5781
RB_p_000m13237	XM_156070.1;XM_906157.1:Gm4758;Gm4758	8.69407	6.72679	8.88213	7.47708	8.19476	5.6769
RB_p_000m00647	NM_009499.2:Vasp	12.8685	13.1149	12.2819	13.2066	12.15	13.2047
RB_p_000m14300	NM_001253797.1:Gm5480	12.2907	12.2396	12.2369	12.6353	12.0532	12.3128
RB_p_000m21833	NM_008351.2:Il12a	13.7723	14.7497	12.9386	13.4929	12.6189	14.51
RB_p_000m26749	XM_003945994.1:Gm5146	9.19311	9.79116	9.27068	9.74062	8.38442	9.15186
RB_p_000m04033	NM_001163247.1:Birc7	10.78	11.0403	10.2794	11.3442	10.1903	11.1742
RB_p_000m29084	NM_198831.2:Mrpl48	12.9416	13.1479	12.4111	13.4718	12.5112	13.3308
RB_p_000m00355	NM_001001804.2:Ephx4	9.32905	8.46011	9.30302	9.44432	8.48784	7.96963
RB_p_000m14466	NM_138755.2:Phf21a	11.9277	11.9128	11.8717	12.2628	12.1577	12.1805
RB_p_000m23291	NM_177709.3:Tusc5	9.16784	8.79712	8.70678	9.18053	7.90489	8.3837
RB_p_000m18076	NM_172519.3:Dis3l	8.14296	5.14201	7.35462	7.44846	5.63394	5.82428
RB_p_000m01507	NM_001083616.1:Cacna1d	12.3297	12.3491	12.4546	12.7494	12.415	12.645
RB_p_000m19657	NM_025932.2:Syap1	12.3469	12.6184	11.6372	13.021	11.8917	12.8936
RB_p_000m03596	NM_178059.5:Etl4	11.0576	11.1749	11.1949	11.741	11.3318	11.4876
RB_p_000m27650	NM_029934.3:Mboat7	9.94276	10.158	10.1853	10.9353	10.2965	10.2544
RB_p_000m04560	NM_177380.3:Cyp3a44	12.8556	13.024	12.899	13.4244	13.0693	13.4453
RB_p_000m28776	NM_145399.1:Scgn	8.75489	9.42539	8.95371	9.37775	8.03342	8.79279
RB_p_000m24440	NM_026399.2:Wdr83	11.5954	11.5905	11.665	12.1634	11.6706	11.8293
RB_p_000m02637	NM_001271542.1:Cnot7	12.2004	12.1154	12.019	12.6882	12.026	12.5262
RB_p_000m21628	NM_001277297.1:Adck1	10.1055	9.8321	9.22681	10.6214	8.82284	10.2069
RB_p_000m10950	XM_285437.4:Gm5123	12.2471	12.156	11.9984	11.9153	12.1001	12.6898
RB_p_000m05787	NM_176836.3:Fam76b	9.63889	9.61056	10.0484	9.88111	9.07993	9.53819
RB_p_000m22005	XM_620170.5:Gm5862	8.85694	10.4486	8.63239	10.1033	8.58621	9.87049
RB_p_000m19526	NM_028221.4:Fam192a	8.89885	9.61056	8.67889	8.07771	7.21432	8.28309
RB_p_000m14314	NM_153787.2:Bclaf1	10.197	8.04894	10.1567	10.7808	9.74259	9.89772
RB_p_000m25122	NM_001167700.2:Gpr19	12.0199	13.4057	11.6069	13.1303	11.4636	13.2141
RB_p_000m28034	NM_001039688.3:Rhox4a	12.5089	13.4191	12.0969	13.5506	12.141	13.6014
RB_p_000m27246	XM_003945946.1:LOC101056555	8.51964	8.74371	8.91364	8.9653	8.31515	8.72338
RB_p_000m02302	NM_025852.3:Rexo1	12.1011	12.2967	11.9953	12.4896	12.1379	12.227
RB_p_000m08633	NM_001024602.3:Cep170b	11.1883	11.7694	10.4422	11.4565	10.3721	10.9186
RB_p_000m17345	XM_003085482.1:LOC100504451	12.3929	12.7762	12.2774	13.0372	12.5303	12.8953
RB_p_000m23767	NM_008298.5:Dnaja1	10.8102	11.0922	10.3689	11.3027	10.2639	11.0023
RB_p_000m05297	NM_178242.2:Tnrc18	9.11266	9.47134	9.68592	9.23482	9.42696	9.39839
RB_p_000m01755	NM_008309.4:Htr1d	6.95128	7.27068	8.05844	8.51109	8.43393	8.44294
RB_p_000m02849	NM_013865.2:Ndrg3	9.58747	8.42976	9.96795	9.09913	9.26249	9.21189
RB_p_000m10708	NM_001111073.1:Fxyd5	9.16197	9.50416	9.40266	10.7716	9.6251	10.5445
RB_p_000m01016	NM_001007077.2:Gm13023	6.09097	9.78817	6.84967	9.71768	6.33985	9.77588
RB_p_000m19795	NM_027482.3:5730508B09Rik	10.9505	11.6731	10.6871	11.8261	10.8335	11.6237
RB_p_000m06775	NM_009456.2:Ube2l3	11.0925	12.1213	10.2908	12.0201	10.3007	11.5362
RB_p_000m16804	NM_153459.4:Dusp7	9.40443	7.03526	9.13229	8.98347	8.67713	7.9725
RB_p_000m28133	NM_011716.2:Wfs1	9.97047	9.67021	9.19906	9.2384	8.54946	8.42417
RB_p_000m19769	NM_001277958.1:Taf1a	7.06429	9.57144	7.16658	8.99152	5.7768	8.51996
RB_p_000m26076	NM_001160379.1:Fam46a	9.60424	10.0611	9.79496	9.97966	9.33204	9.54882
RB_p_000m11297	NM_021288.4:Tyms	8.79982	9.43879	8.85798	9.6884	8.55331	9.28617
RB_p_000m15380	NM_001161538.1:Islr2	10.4746	11.3458	10.2695	11.361	10.2788	11.4302
RB_p_000m18251	NM_008752.2:Nxph2	10.5569	12.2058	9.65702	11.5549	9.97609	11.7147
RB_p_000m21776	NM_172738.3:Zfp954	11.687	11.9659	11.1773	12.2253	11.8243	12.1237
RB_p_000m28059	NM_001252646.1:4833439L19Rik	10.7905	10.9755	10.5782	11.5714	11.0319	11.2364
RB_p_000m18592	NM_011324.2:Scnn1a	8.33836	10.3714	8.49319	9.48951	8.33241	9.94837
RB_p_000m04299	NM_001198968.2:Itsn2	11.5893	11.938	11.0184	12.2018	11.1614	11.9468
RB_p_000m08253	NM_030064.3:Phf23	12.5972	13.8079	11.703	13.526	11.6324	13.7101
RB_p_000m24695	NM_001195748.1:Rgs22	9.78054	9.03205	9.62083	9.80063	9.06295	10.232
RB_p_000m06515	NM_134142.1:Tmem109	10.7504	11.4784	10.0373	11.1983	10.2064	11.1257
RB_p_000m13461	NM_021440.2:BC100451	10.1263	10.2332	9.90238	9.25817	10.2728	9.7121
RB_p_000m28479	NM_026899.3:Ssu72	11.7467	12.6999	10.9241	12.2984	10.9307	12.3026
RB_p_000m04293	NM_172381.2:AI314180	7.57112	7.5157	8.51175	8.33017	8.81378	5.78118
RB_p_000m20170	NM_178734.3:Zfp473	10.0668	9.97966	9.70275	10.231	9.79901	9.75933
RB_p_000m21732	NM_199080.2:Ddx17	10.8277	10.4784	10.1894	10.2755	10.0627	10.0205
RB_p_000m25085	NM_008818.2:Rhox5	9.74987	10.7578	9.5727	9.62784	9.87062	10.5926
RB_p_000m20319	NM_007547.3:Sirpa	9.83289	10.5164	9.22982	9.23482	9.90036	9.55459
RB_p_000m20399	NM_145429.5:Arrb2	9.81258	10.2942	7.19476	8.36486	6.33985	8.76653
RB_p_000m07622	NM_053099.2:Setbp1	10.2248	10.5689	10.2364	10.446	10.0923	10.3439
RB_p_000m27285	NM_054085.2:Alpk3	9.10809	9.56701	9.15987	8.74707	8.86212	8.43879
RB_p_000m16540	NM_007442.3:Alx4	6.3634	5.80289	4.99871	5.19556	0.540161	-0.495246
RB_p_000m06578	NM_175287.4:A430005L14Rik	10.5024	11.5031	10.0235	10.8314	10.8283	10.8944
RB_p_000m18603	NM_133990.4:Il13ra1	8.74707	8.05076	8.99247	8.69	8.82602	8.19394
RB_p_000m11905	NM_001163283.1:Zbtb5	7.89684	9.2881	7.29002	9.47455	7.68065	8.92382
RB_p_000m25275	XM_907662.2:LOC633282	8.44846	8.76653	8.48751	9.37775	9.07682	8.54754
RB_p_000m02773	NM_011145.3:Ppard	12.4238	13.0684	12.2651	12.777	12.3673	12.9997
RB_p_000m28579	NM_145415.2:Diexf	10.5111	12.0828	9.92135	11.4958	10.4825	11.4991
RB_p_000m21019	NM_054037.2:Scgb3a1	13.9653	14.6347	13.304	14.4536	13.5972	14.5645
RB_p_000m10703	NM_212452.1:Rxfp1	9.54368	10.672	9.40266	10.0004	9.21957	8.06429
RB_p_000m26201	NM_026018.3:Pdzk1ip1	14.3129	15.4818	13.3515	15.3072	13.4031	15.5141
RB_p_000m20776	NM_001252579.1:Sulf2	12.58	12.6131	12.2613	11.8349	11.6564	11.6429
RB_p_000m13545	NM_001243024.1:Gm3763	14.8437	15.531	13.9115	15.186	14.2279	15.4409
RB_p_000m08360	NM_001252530.1:Slco2b1	10.2605	10.6528	10.6262	10.4207	10.4296	10.2394
RB_p_000m09879	NM_175017.3:4933427D06Rik	7.14466	8.38802	3.91609	5.71403	3.17869	4.42306
RB_p_000m21164	NM_008995.2:Pex5	9.92704	9.79225	11.1407	7.51964	8.24872	7.96963
RB_p_000m09553	NM_001039351.1:Nolc1	9.84654	9.95565	9.56097	9.48062	8.88213	9.91189
RB_p_000m00325	NM_001033464.3:Efcab4b	8.28925	8.38478	8.12153	8.87498	7.75711	6.79225
RB_p_000m21068	NM_001085419.1:Gm13102	13.3707	13.7574	13.1544	13.6969	13.7103	13.5793
RB_p_000m28392	NM_001252653.1:Ecm1	13.8459	15.1077	12.9671	14.8859	13.383	15.0807
RB_p_000m27488	NM_001011826.1:Olfr967	12.8447	11.7176	12.4687	11.1007	12.8354	11.4316
RB_p_000m23319	NM_172467.3:Zc3hav1l	11.4653	11.4335	11.1899	10.0901	11.2152	10.0939
RB_p_000m24559	NM_023816.2:Ankrd36	8.17908	7.21432	8.83868	6.99247	8.62266	6.22561
RB_p_000m00200	NM_009791.4:Aspm	11.658	12.2411	10.5302	11.5374	10.8766	11.8836
RB_p_000m21875	XM_003689106.1:LOC100862092	9.7039	10.051	10.5741	9.98347	9.67919	10.007
RB_p_000m00650	XM_003946436.1:LOC101056446	12.8872	13.089	13.657	12.9673	12.3315	12.6626
RB_p_000m19974	NM_146999.2:Olfr181	8.99859	9.53916	9.71539	10.1956	9.37703	9.75266
RB_p_000m09669	NM_001163491.1:Sema4a	12.1715	12.5551	12.2288	12.8629	12.1809	12.4955
RB_p_000m13298	NM_001168623.1:Znrf1	4.94497	5.36874	6.91089	5.93458	6.76818	2.97831
RB_p_000m11452	NM_001024468.3:Bcat1	13.3144	12.9052	13.6874	13.2184	13.6029	12.7487
RB_p_000m13871	NM_001166557.1:Abca6	11.2451	10.9984	11.2567	10.515	11.2915	10.1085
RB_p_000m13792	NM_001164401.1:Ptpro	10.7997	10.0571	11.2534	10.596	11.1376	10.3508
RB_p_000m21355	NM_007811.2:Cyp26a1	13.1479	13.252	13.4421	13.5585	13.2471	13.2979
RB_p_000m18935	NM_152915.1:Dner	9.39696	10.3835	9.10765	9.41045	8.76155	9.21513
RB_p_000m05909	NM_009792.3:Camk2a	9.75711	11.5215	9.91874	11.1173	10.6578	10.8461
RB_p_000m07046	NM_001005358.2:Zfp960	11.5505	11.4867	12.2558	11.8812	11.8084	11.6206
RB_p_000m01593	NM_026168.4:Ergic2	9.94044	10.7997	9.85824	10.7606	9.74062	10.6565
RB_p_000m09107	NM_008522.3:Ltf	8.70044	9.41504	8.72224	9.82284	8.0728	9.03205
RB_p_000m12475	NM_178119.3:Agap1	7.68883	6.50383	7.95904	9.09055	7.08569	5.87024
RB_p_000m14105	NM_147093.3:Olfr558	7.51833	7.6594	8.27302	8.90889	7.13271	7.83973
RB_p_000m10507	NM_025830.3:Wwp2	8.6677	9.15756	9.53495	9.34282	8.69523	8.67184
RB_p_000m16740	NM_029523.3:Depdc1a	8.50117	9.41785	8.42242	9.19517	6.44018	8.62083
RB_p_000m08136	NM_177271.3:Samd5	11.6833	11.6179	11.7449	11.7979	11.4903	11.5491
RB_p_000m26628	NM_025948.2:Lsm14a	12.2391	12.1706	12.4654	12.2398	11.8084	11.7624
RB_p_000m28158	NM_007545.2:Hrk	10.7663	11.5171	10.2477	11.418	9.21189	10.382
RB_p_000m28628	NM_001168259.1:Tmem40	11.158	11.438	10.8028	11.638	10.9208	11.269
RB_p_000m06724	NM_029154.1:4930511M11Rik	9.41504	9.67478	8.87396	9.36869	9.18032	8.59183
RB_p_000m02416	NM_024436.3:Rab22a	12.0981	11.9814	12.0123	12.1006	11.7765	11.7567
RB_p_000m02669	NM_175658.1:Hist1h2aa	12.5246	12.453	12.5963	12.952	11.8182	12.1828
RB_p_000m24946	XM_003689130.1:LOC100039904	8.95807	9.01634	8.56415	9.17493	8.81698	8.40372
RB_p_000m19206	NM_001256489.1:9030624G23Rik	8.53073	8.65404	8.89885	9.22601	9.3208	8.43393
RB_p_000m05607	NM_008306.4:Ndst1	13.5948	13.3494	13.0046	13.0638	13.2559	13.2478
RB_p_000m24179	NM_010762.5:Mal	10.2945	10.3206	9.43532	10.6609	10.0775	10.4266
RB_p_000m26152	NM_001081061.1:Bdp1	11.0854	10.8396	10.7923	10.6899	11.158	10.8402
RB_p_000m26028	NM_053106.2:Lmod1	11.0539	10.3632	10.1185	10.6462	10.8246	10.2656
RB_p_000m09551	NM_146339.3:Olfr77	8.47235	8.21432	8.64446	8.45943	8.93271	8.24872
RB_p_000m12666	NM_001162418.1:Myef2	11.3158	11.283	10.619	10.202	10.6269	10.2777
RB_p_000m16485	NM_145410.3:Fam173a	11.5956	11.4791	11.2159	11.3997	11.3856	11.0331
RB_p_000m13886	NM_053166.2:Trim7	10.4605	10.4692	9.54077	9.61808	10.0007	9.85149
RB_p_000m18821	NM_028043.2:Cnot11	6.55714	7.98394	7.54174	6.43741	8.3634	7.34282
RB_p_000m03534	NM_007591.3:Calr	10.7266	11.163	10.031	10.1233	9.82589	10.1724
RB_p_000m25595	NM_146667.2:Olfr740	10.5531	10.4478	10.5946	10.3929	10.7522	10.0981
RB_p_000m27043	NM_001081566.1:Pik3r6	14.151	14.0995	13.7659	13.7214	14.1282	13.8911
RB_p_000m05136	NM_001164086.1:Homer2	10.2929	11.3427	8.92481	8.89457	8.95128	9.75933
RB_p_000m05953	NM_175529.3:Leng9	9.15186	9.30834	8.45943	7.67831	8.95128	8.77972
RB_p_000m24444	XM_001472963.2;XM_001473015.2:Gm2260;Gm2274	12.7414	12.7859	12.5039	12.415	12.9351	12.5807
RB_p_000m08056	NM_001098841.3:Gm13278	8.27922	9.58653	7.04439	7.08569	8.92407	6.44018
RB_p_000m13040	NM_023197.3:Knop1	9.75906	8.70044	8.07146	8.70678	9.16533	7.13271
RB_p_000m07439	NM_146468.1:Olfr1391	13.7456	13.9094	13.2853	13.4121	13.3918	13.5317
RB_p_000m14758	NM_001252651.1:Csf3r	10.5967	10.3542	10.2503	10.1408	10.1434	9.67478
RB_p_000m09178	NM_033604.2:Rnf111	10.0111	10.0865	10.7848	10.3778	10.2148	10.2056
RB_p_000m27836	NM_008871.2:Serpine1	10.3324	9.31061	9.97585	8.47843	8.70736	5.82428
RB_p_000m03949	NM_008171.3:Grin2b	8.83236	7.51964	6.34873	8.20701	7.73584	-0.531105
RB_p_000m13494	NM_021312.5:Wdr12	11.3792	11.301	11.3844	11.3341	11.5733	11.1453
RB_p_000m20868	NM_001173553.1:Cdc14a	9.67919	10.1378	9.29309	9.24892	9.30359	8.97059
RB_p_000m00855	NM_001277100.1:Add3	9.85694	9.99435	9.54077	9.29844	9.52911	8.16993
RB_p_000m25165	NM_001122832.1:Eps15l1	8.03342	8.34577	7.84549	8.41433	7.35241	2.91534
RB_p_000m01354	NM_153543.2:Aldh1l2	11.3294	11.7311	11.498	11.143	11.2337	-1.21664
RB_p_000m13008	NM_001166475.1:4930407I10Rik	9.54978	9.75656	9.63087	8.96266	9.68299	6.8009
RB_p_000m10858	NM_199019.2:Sppl2c	10.1674	9.17159	10.6139	9.23482	10.2011	-0.474918
RB_p_000m24478	NM_021891.3:Fignl1	9.29405	9.25542	9.7804	10.2641	10.3335	8.53365
RB_p_000m27225	NM_133775.2:Il33	9.59619	10.3493	8.94398	10.1321	9.39106	9.41856
RB_p_000m03177	NM_001242943.1:Gm14436	9.9332	10.9768	9.71539	10.2701	9.93246	9.76418
RB_p_000m11216	NM_001177881.1:Mfap3l	9.22078	10.672	9.12928	9.84025	8.94154	9.71682
RB_p_000m06307	XM_003945966.1:LOC101055929	12.2621	13.1463	11.8759	12.7448	12.1162	12.7655
RB_p_000m03564	NM_001177754.1:Pfkfb3	7.72224	6.84549	7.6736	8.15566	7.51504	5.63636
RB_p_000m15726	XM_003945965.1:LOC101056551	10.1252	10.9648	10.1673	10.5333	10.2288	10.3127
RB_p_000m09470	XM_003946039.1:LOC100044322	7.58871	8.41785	8.56415	8.85331	8.01262	6.99058
RB_p_000m16841	NM_001172424.1:Dhrs3	8.21108	8.54754	8.55778	7.90489	7.71653	5.21514
RB_p_000m03393	NM_145378.3:Pla2g4b	9.88455	10.0214	10.14	10.0844	10.1986	10.3763
RB_p_000m05493	XM_357202.5;XM_911155.2:Gm13637;Gm13637	11.6417	12.2247	11.9386	12.6898	11.6817	12.262
RB_p_000m05211	NM_153551.1:Dennd1c	5.82428	-0.415874	-1.07193	9.66519	-0.574842	-1.14019
RB_p_000m23921	NM_145376.5:Lpcat1	9.08304	1.58377	7.04439	1.81152	6.24476	-0.574472
RB_p_000m22866	NM_024433.2:Mtap	12.9308	13.8174	12.9114	13.4309	12.8921	13.4746
RB_p_000m29078	NM_022329.4:Tor1aip2	9.47032	10.1605	10.1586	9.86805	9.74062	9.39268
RB_p_000m02311	NM_001159907.1:Gm17296	8.48415	8.51109	7.78027	8.49852	8.31515	7.74931
RB_p_000m27403	XM_003946323.1:LOC101056508	10.2864	11.2265	10.2216	10.9665	10.8655	10.5395
RB_p_000m27186	NM_175517.3:Fam221b	9.25739	9.2881	9.14975	9.75503	9.43498	9.32042
RB_p_000m28469	NM_026188.2:1700028P14Rik	8.14296	7.14466	8.60548	7.48918	7.59059	6.73358
RB_p_000m22507	XM_003946285.1:7030419G21Rik	8.6736	7.62022	9.07993	8.66948	8.38802	6.74819
RB_p_000m10116	NM_001163301.2:Pex2	9.76542	9.67243	9.73527	10.2298	9.9629	10.2742
RB_p_000m28138	NM_026888.3:Phkg2	12.094	12.0424	12.07	12.3952	12.2254	12.24
RB_p_000m27136	NM_001170959.1:Pde6c	12.8792	12.8563	12.6918	13.2669	12.8257	12.9948
RB_p_000m00403	NM_009580.2:Zp1	12.6173	12.3999	13.0047	13.0553	12.9989	12.7368
RB_p_000m10354	NM_010890.3:Nedd4	14.5138	14.5809	14.5185	15.0888	14.7348	14.7987
RB_p_000m10202	NM_001177622.1:Slc5a6	11.4876	11.4462	11.5756	11.8002	11.3588	11.6524
RB_p_000m19728	NM_146059.2:Ccdc166	12.8667	13.0585	12.6879	13.4545	12.5523	13.1206
RB_p_000m07581	NM_153388.4:Lrfn4	10.7614	11.363	10.3638	11.638	10.0706	10.9277
RB_p_000m19319	NM_144857.1:Rrp36	10.4218	10.7767	10.1447	11.187	10.3689	11.009
RB_p_000m08606	NM_007421.2:Adssl1	13.6692	13.7592	13.4005	14.0264	13.4369	13.9212
RB_p_000m06058	NM_145141.2:Fcrla	12.8713	13.0635	12.8996	13.1872	12.2778	13.0337
RB_p_000m13208	NM_008773.3:P2ry2	11.1142	11.2323	10.7039	10.7398	10.0514	10.8585
RB_p_000m20143	NM_028778.4:Nuak2	8.62753	3.88365	8.92728	6.24	7.89785	3.25683
RB_p_000m18594	NM_080643.2:Caskin2	11.1357	11.2403	11.0088	11.7348	11.0314	11.39
RB_p_000m16776	NM_012065.2:Pde6g	13.5766	13.6898	13.4346	13.8913	13.366	13.6757
RB_p_000m01956	NM_133974.3:Cdcp1	9.96627	9.92407	10.6461	10.6423	10.0775	9.88111
RB_p_000m06353	NM_030556.2:Slc19a3	14.4834	14.498	14.254	15.0653	14.5249	14.9986
RB_p_000m19830	NM_010911.2:Nfs1	10.6712	10.2942	10.4543	10.6862	9.96627	10.1984
RB_p_000m06610	NM_145629.2:Pls3	10.8838	10.844	11.4673	12.15	12.3909	12.0818
RB_p_000m14650	NM_001081635.1:Ccnd3	14.255	14.3734	13.8492	14.4377	14.1296	14.5029
RB_p_000m24867	NM_172728.2:Creb5	13.0971	13.0764	12.9083	13.2147	12.9342	13.2611
RB_p_000m13096	NM_145506.4:Epb4.1l5	10.3698	9.68212	9.96795	10.5161	10.5039	9.89986
RB_p_000m13329	NM_011187.1:Psmb7	11.8512	11.8856	10.8346	11.6424	10.7023	11.4567
RB_p_000m18764	NM_001159543.1:Dpp4	9.21472	8.61532	8.89457	8.81698	7.87652	7.54045
RB_p_000m03414	NM_020582.2:Atp5j2	12.3986	11.9691	12.8735	13.0024	12.7484	12.7226
RB_p_000m11278	NM_001146119.1:Fam49a	10.2456	10.3889	9.79496	11.1056	9.75266	10.0853
RB_p_000m13878	NM_001276263.1:Cxadr	12.2044	12.4283	11.9822	12.7057	12.0326	12.5676
RB_p_000m11210	NM_009967.2:Crygs	8.33836	5.60952	7.76598	4.68893	5.90678	6.6865
RB_p_000m08624	NM_030265.3:Kcnip4	8.23522	6.73471	8.86985	7.92085	6.96193	7.12326
RB_p_000m10449	NM_008710.3:Nnt	11.1173	11.176	10.563	11.774	10.6036	11.2342
RB_p_000m24686	NM_026109.2:Tmed11	8.43185	8.25385	8.32568	-0.458692	4.58237	7.51964
RB_p_000m18138	NM_029270.2:Arhgap24	10.9176	10.7779	11.3783	11.6516	11.0749	11.2046
RB_p_000m00269	NM_029901.2:Akr1c21	8.69813	7.86522	8.97346	8.87498	8.3634	8.66059
RB_p_000m00270	NM_183408.3:Pde4a	11.6952	12.6951	11.661	13.1956	11.634	12.7049
RB_p_000m11570	XM_003086280.2:Gm20267	11.2921	11.2518	11.0573	11.7756	11.1021	11.485
RB_p_000m03451	NM_011102.3:Prkcg	14.2468	14.4308	13.9009	14.8613	14.0367	14.5838
RB_p_000m28274	NM_009058.2:Ralgds	9.76777	10.7371	9.50846	10.7344	9.58747	10.3508
RB_p_000m14828	NM_175168.4:Ptk7	11.1399	10.702	11.0626	11.0632	11.5452	11.2473
RB_p_000m16144	NM_172694.2:Megf9	13.0398	13.5186	12.978	13.6595	13.2107	13.6764
RB_p_000m14462	NM_178143.2:Prkaa2	8.75099	7.53268	9.01449	9.03663	8.22078	8.80413
RB_p_000m06103	NM_008456.3:Klk1b5	11.4983	12.2417	10.6754	12.2843	10.8632	12.1115
RB_p_000m17380	NM_179203.3:Atad3a	9.73541	10.1229	10.0903	10.4657	9.72024	10.2632
RB_p_000m09399	XM_003689132.2:LOC100861881	-0.479277	-1.25717	4.20515	-1.09943	-1.93732	-0.945039
RB_p_000m20545	NM_001159631.1:Nek6	13.4143	13.7819	13.5772	14.0426	13.9158	14.0522
RB_p_000m04261	NM_008727.5:Npr1	11.663	12.0518	11.4572	12.3429	11.6564	12.1547
RB_p_000m14936	NM_001252577.1:Klra4	14.3035	14.4033	14.0485	13.8459	14.6096	14.7191
RB_p_000m10847	NM_001024706.2:Gm5458	11.7454	11.9275	11.8771	12.5786	11.9042	12.3118
RB_p_000m22296	NM_025294.5:Gm16515	10.1419	10.3691	9.71081	10.2456	10.197	10.2151
RB_p_000m01849	XM_001474690.3:Gm10071	13.8404	14.6935	13.8702	14.9219	13.3848	14.948
RB_p_000m25754	NM_199198.2:Hdac10	7.36048	9.80265	7.94739	9.31854	6.61225	9.0348
RB_p_000m05477	NM_207025.1:Tas2r123	9.93799	10.2416	9.66118	10.6184	9.75099	10.6161
RB_p_000m06390	NM_001039482.1:Klhl20	11.3737	12.1908	10.8755	12.3763	10.9589	12.3852
RB_p_000m06496	XM_003086512.1:LOC100505089	9.84654	10.964	10.067	10.7238	10.2625	10.9254
RB_p_000m01863	NM_019916.2:Tlx3	10.6063	10.7859	10.6214	11.3107	10.701	11.0777
RB_p_000m02407	NM_173735.3:2310044G17Rik	10.5454	11.6281	10.2123	11.6352	10.3698	11.653
RB_p_000m10665	XM_003086776.1:LOC671650	12.2581	13.1418	11.7442	13.1521	11.9852	13.2686
RB_p_000m05617	NM_025720.3:Krtap3-2	13.613	14.3178	13.6872	14.3636	13.9785	14.3765
RB_p_000m24101	NM_024213.2:Anapc4	9.7763	9.77039	10.0708	10.2036	9.49951	9.07993
RB_p_000m21465	NM_145841.2:Sgcz	9.78409	9.75656	10.3149	10.202	10.2261	9.72976
RB_p_000m26413	NM_178203.1:Hist1h3b	13.4232	12.4923	12.9959	12.8318	12.9466	12.7068
RB_p_000m22918	NM_175329.3:Chchd10	11.5173	11.3385	11.1018	11.4737	11.0167	11.307
RB_p_000m13931	NM_011647.2:Tsc2	9.70851	9.5996	9.4108	8.84758	7.39089	5.09345
RB_p_000m03329	NM_053070.3:Car7	10.0077	11.0578	9.67919	10.2837	8.96314	10.0087
RB_p_000m05736	XM_003945648.1:LOC101055726	12.5977	13.0227	12.098	13.0997	12.5105	13.1733
RB_p_000m08971	NM_023871.4:Set	10.9818	10.8321	10.7755	11.3846	10.7441	11.1697
RB_p_000m06548	NM_053247.4:Lyve1	10.2096	12.3808	10.5029	11.7867	11.3843	11.7876
RB_p_000m17481	NM_001177668.1:Sptan1	11.2174	11.0796	11.1794	11.3557	10.9407	10.8732
RB_p_000m26367	NM_001164320.1:Chadl	9.65613	9.95565	8.08835	8.3916	8.43393	8.25424
RB_p_000m04455	NM_021889.4:Syt9	14.7095	14.7771	14.1611	14.294	14.4389	14.6353
RB_p_000m10236	NM_174874.3:Atg4b	10.3759	11.1895	10.6107	10.8191	10.6776	10.9007
RB_p_000m19574	NM_146600.1:Olfr700	8.58871	9.16071	8.62601	8.73584	8.60177	8.80413
RB_p_000m10827	NM_026807.2:Krtap4-2	9.81911	9.87421	9.24832	9.59246	9.16197	9.17493
RB_p_000m24089	NM_010620.1:Kif15	10.4959	10.6195	9.74259	10.6862	9.94105	10.3565
RB_p_000m04717	NM_011242.2:Rasgrp2	10.4481	11.3637	10.1304	11.0194	10.3721	10.8963
RB_p_000m19778	NM_026551.3:Dcakd	12.1346	12.926	12.1645	12.9516	12.3072	12.9723
RB_p_000m27565	NM_027603.2:4921511H03Rik	9.75906	9.22882	9.97585	9.58434	9.64911	8.89885
RB_p_000m22131	NM_001166632.1:Havcr1	8.39518	9.35462	7.45943	8.61225	5.99994	8.19394
RB_p_000m26697	NM_027411.2:Spdl1	7.20945	9.8235	8.28925	9.81378	8.74034	9.64446
RB_p_000m14442	NM_026113.4:Gtf3c6	10.218	11.1294	9.81565	10.1688	9.71653	10.4219
RB_p_000m11371	NM_026039.3:Med18	9.89431	10.1533	10.5172	10.1163	10.3057	10.2273
RB_p_000m08028	NM_001017983.2:Foxred2	11.382	12.1328	11.144	10.9165	10.8486	9.70304
RB_p_000m09014	NM_053171.2:Csmd1	10.2145	11.452	8.94031	10.6423	9.62266	10.5984
RB_p_000m00508	NM_013765.2:Rps26	14.8452	14.8793	14.7174	15.3109	14.6411	15.452
RB_p_000m06186	NM_001085376.2:Pappa2	12.3406	12.4157	12.7566	11.8432	10.1387	11.363
RB_p_000m07842	NM_144895.2:Spg20	12.2399	12.756	11.5511	12.7228	11.5465	12.3899
RB_p_000m01488	NM_001204274.1:Lsm2	9.66593	9.33874	9.74062	10.717	9.59246	10.3485
RB_p_000m02439	NM_001167705.1:Serpina3a	13.7763	14.1766	13.54	14.2083	13.7492	14.1025
RB_p_000m04149	NM_021371.2:Caln1	7.68883	8.36996	8.25424	5.51273	8.3091	6.6865
RB_p_000m07688	NM_011738.2:Ywhah	11.1249	10.8199	10.5727	11.3759	10.6428	11.1314
RB_p_000m27518	NM_008638.2:Mthfd2	10.9809	11.4772	10.079	11.013	9.70333	10.8187
RB_p_000m26465	NM_001081360.1:Camsap2	11.9232	12.5351	10.5829	11.1182	10.4905	11.3959
RB_p_000m24625	NM_009667.3:Ampd3	11.1772	11.5137	11.1678	11.6556	11.2024	11.5133
RB_p_000m12715	NM_001198911.1:Arhgef2	10.6558	10.6486	10.0573	9.68182	8.45464	9.52552
RB_p_000m28369	NM_001170858.1:BC068281	12.8942	13.4903	12.5153	13.2636	12.2517	13.12
RB_p_000m15144	XM_003086066.2:LOC633417	10.5004	10.4598	10.9232	11.3166	11.0632	10.9901
RB_p_000m27253	NM_001001883.3:Hecw2	12.0047	11.732	11.9858	11.8175	12.1558	11.7178
RB_p_000m01233	NM_007422.3:Adss	12.9996	12.9816	13.1813	12.8312	13.2826	13.0783
RB_p_000m27781	NM_146433.1:Olfr994	11.4447	11.8434	11.12	11.5523	10.9934	11.0814
RB_p_000m15770	NM_027323.2:Srrd	11.7577	12.9403	11.8717	12.2659	11.5947	12.1446
RB_p_000m28038	NM_027297.3:Prpf4	8.23522	9.49586	9.71253	9.43532	9.16909	8.64024
RB_p_000m18726	NM_001025296.1:Dffa	11.2894	11.2746	11.4772	11.6556	11.6394	11.3221
RB_p_000m28984	NM_010349.2:Grik2	10.6353	11.094	10.5487	11.4337	10.78	10.6972
RB_p_000m07556	NM_177003.5:9630033F20Rik	10.6353	11.6874	10.9606	12.0481	10.7432	11.668
RB_p_000m02552	NM_001164681.1:Ces3a	5.23445	3.51157	7.47911	5.15559	7.85331	5.75914
RB_p_000m01553	XM_001474231.2:Gm2666	8.61716	10.2082	9.54335	9.34282	8.3801	8.51996
RB_p_000m16870	NM_026350.2:Ccdc130	3.30651	-0.813972	3.88363	4.06798	5.03588	-0.838083
RB_p_000m18667	NM_027903.3:Dhdh	10.2282	9.99577	10.5539	10.8244	10.5039	10.3616
RB_p_000m19660	NM_198006.4:Coa5	12.5262	12.5915	13.0173	13.0022	12.9145	12.7401
RB_p_000m00471	NM_001177621.1:Slc5a6	11.6999	11.9851	11.8256	11.8834	11.7984	11.6925
RB_p_000m06287	XM_003946198.1:LOC101056301	11.0304	12.5053	11.5191	12.8559	11.4058	12.6724
RB_p_000m14742	NM_176916.4:Pld5	12.1382	12.1373	12.4059	12.5889	12.4164	12.4631
RB_p_000m04298	NM_026355.3:Ergic2	7.06429	7.89785	8.17243	8.55459	7.51964	7.75377
RB_p_000m01139	NM_001271607.1:Cxcr7	9.24278	9.33204	10.7087	10.7941	9.9629	10.0808
RB_p_000m02184	NM_181317.4:Kcns2	10.3598	10.0464	9.91513	10.0686	9.56351	9.53576
RB_p_000m14630	XM_003945315.1;XM_003946062.1:A030005L19Rik;A030005L19Rik	13.0523	13.0099	12.7133	12.8383	12.7142	12.6283
RB_p_000m00439	NM_144863.4:Wdr36	12.4503	12.3644	12.4756	12.4951	12.4409	12.1676
RB_p_000m23441	NM_172562.3:Tada2a	13.1504	13.0451	13.2195	13.0321	13.1276	12.7766
RB_p_000m27541	NM_001160039.1:Ndufs1	13.2251	13.3888	13.1082	13.352	13.1508	12.9827
RB_p_000m03733	NM_001009544.2:4921501E09Rik	11.2784	11.4213	11.3621	11.4826	10.3365	10.1812
RB_p_000m06110	NM_009658.3:Akr1b3	12.1746	12.1317	12.7068	12.5759	12.761	12.503
RB_p_000m23503	NM_027642.1:Phf6	9.35462	9.2505	9.5727	9.55347	9.8585	9.07057
RB_p_000m22595	NM_007680.4:Ephb6	12.2965	12.2374	12.0529	12.1378	12.0695	12.0185
RB_p_000m11564	NM_031375.4:Ngrn	14.5828	13.889	14.1724	14.5983	14.345	13.3593
RB_p_000m06216	NM_030744.2:Ropn1	6.24793	5.29092	5.6532	5.82427	6.14296	4.78817
RB_p_000m19297	XM_003688827.1:LOC100861685	11.5879	11.5093	11.0415	11.3041	11.8342	11.1904
RB_p_000m05198	NM_177655.3:Cstl1	12.1435	12.0802	11.719	11.5504	12.2161	12.0758
RB_p_000m25424	NM_001029930.2:Gm5796	10.9097	11.2536	9.86728	10.4765	10.1791	10.3955
RB_p_000m17917	XM_003945653.1:4930542N06Rik	12.0108	11.8344	11.4067	11.7863	11.8852	11.6047
RB_p_000m04609	NM_177571.3:Gm13103	9.61808	8.33316	9.3792	7.83815	9.44225	8.77149
RB_p_000m20991	NM_001252554.1:Folr1	12.5079	12.4923	12.2842	12.3852	12.4883	12.3744
RB_p_000m26353	NM_001033534.1:Layn	10.9415	10.8987	10.1276	9.9725	10.4395	10.6472
RB_p_000m12065	NM_008447.4:Kif5a	9.52209	8.70908	9.2881	9.4168	9.88798	7.89583
RB_p_000m21001	NM_144839.1:Ube2e2	10.1408	9.73302	10.5085	9.85617	10.2115	9.20212
RB_p_000m03417	XM_889722.5:Gm5621	15.65	13.855	15.0735	15.7582	15.9469	15.7526
RB_p_000m09839	NM_001205234.1:Nrxn2	12.5046	11.3253	12.2044	11.9004	11.8355	10.9682
RB_p_000m08785	NM_028061.1:Cyb561d1	8.43185	7.90489	8.51964	7.29002	8.45464	6.6865
RB_p_000m24742	XM_003085139.1;XM_003086077.1:4930505H01Rik;4930505H01Rik	9.24832	9.8235	8.63904	8.83552	8.84497	7.33539
RB_p_000m02617	NM_001164275.1:Prrg1	12.8498	12.9288	12.7247	12.5879	12.966	12.4857
RB_p_000m14291	NM_001142732.1:Ttll3	9.66829	10.0198	9.50184	9.39053	9.8087	9.04621
RB_p_000m20273	NM_172923.3:AI118078	14.6017	14.8015	14.1162	14.6096	14.2603	13.749
RB_p_000m01535	NM_001039392.2:Tmsb10	13.2148	14.016	12.0895	12.7339	12.19	13.0666
RB_p_000m28286	NM_001039147.2:Morf4l1	12.2353	11.2967	12.2728	12.0167	11.5111	10.4712
RB_p_000m25467	NM_001085541.1:Gm13128	10.3537	10.1966	9.85953	10.0717	10.0464	9.9332
RB_p_000m07309	NM_011567.2:Tead4	11.5994	11.7537	11.1627	11.3645	11.1404	11.0583
RB_p_000m22253	NM_001039556.3:Rad54b	12.6771	12.0794	12.6865	11.6185	12.6042	11.7381
RB_p_000m28094	NM_001168537.1:Cdadc1	9.51043	9.09276	9.6881	9.72537	9.6677	7.55139
RB_p_000m11805	NM_173422.3:Colec10	9.92704	10.2445	10.1039	10.0548	10.0242	-1.45178
RB_p_000m08945	NM_010694.1:Lcn3	9.53398	9.55299	9.89558	9.37141	9.85643	5.33336
RB_p_000m09830	NM_013496.2:Crabp1	11.1058	11.8999	10.9419	11.3907	11.1368	11.3705
RB_p_000m26306	NM_183195.2:Marveld1	12.7751	13.2146	12.7576	12.8757	12.8829	13.0087
RB_p_000m10835	NM_177333.3:Exoc3	10.1999	10.8167	10.2595	10.159	10.135	8.45396
RB_p_000m27410	NM_130866.4:Olfr78	13.0087	13.3078	13.0769	13.6894	13.2657	13.5308
RB_p_000m09688	NM_001172126.1:Rbms3	10.238	10.9133	10.5411	10.6856	9.25385	10.218
RB_p_000m07021	NM_001018079.1:Lce3f	9.50449	10.3476	9.03938	9.79699	9.3975	9.71682
RB_p_000m04314	NM_009400.2:Tnfrsf18	9.89102	10.1229	10.0708	10.3449	10.5864	10.3959
RB_p_000m03686	NM_029896.1:Wdr82	10.2228	10.8393	10.0364	10.401	10.6002	10.6472
RB_p_000m28963	NM_001253917.1:Sez6l	9.60825	10.7754	9.76639	10.4998	10.1893	10.9507
RB_p_000m18066	NM_133196.5:Cstf2	6.92877	4.79685	6.34873	5.63878	5.27856	3.79933
RB_p_000m18884	NM_198605.3:Ska3	9.28038	9.70304	9.6594	9.61808	9.09759	10.06
RB_p_000m13549	NM_172977.3:Gtf3c4	10.8269	12.3443	10.1327	11.5799	10.2163	11.8279
RB_p_000m23567	XM_003688798.1:LOC100861947	9.27205	9.17409	9.92407	9.42487	9.63738	9.11287
RB_p_000m15251	NM_027089.3:Eqtn	8.62936	8.65404	8.74203	8.52225	8.59183	8.5768
RB_p_000m21257	NM_010235.2:Fosl1	9.05302	10.1236	9.29615	11.1292	10.1903	9.97418
RB_p_000m13470	NM_001145876.1:Slc25a44	9.58465	9.74455	9.95904	10.4798	10.2609	9.96145
RB_p_000m09070	XM_003946100.1:LOC101056542	11.3975	12.3376	11.4736	11.5626	10.9717	11.463
RB_p_000m28592	XM_003085675.1:Gm10145	10.7958	10.1083	11.8198	11.5363	11.696	11.0617
RB_p_000m12289	NM_001081212.1:Irs2	9.87421	11.4784	9.69378	10.8527	9.2384	10.4386
RB_p_000m11212	NM_010701.2:Lect1	9.9725	10.5038	10.3903	10.6195	10.3206	10.2417
RB_p_000m16467	NM_001177752.1:Pfkfb3	7.87344	8.40372	7.37359	7.75767	6.89482	5.36873
RB_p_000m04757	NM_001024138.1:Gpr139	10.229	8.46011	11.2434	8.01774	10.5543	7.99577
RB_p_000m25109	NM_170687.3:Ank3	8.92728	9.24832	9.10416	8.87242	8.27845	8.87856
RB_p_000m05238	NM_025604.3:Psmg3	8.25267	8.76956	8.70044	8.48851	7.88366	8.3801
RB_p_000m08281	NM_001001983.2:Pi4ka	11.9602	12.6524	12.0499	12.7702	12.05	12.7873
RB_p_000m03295	NM_145422.4:D10Wsu52e	9.87703	10.5189	9.67919	10.5406	9.75266	9.55842
RB_p_000m25727	NM_001037713.3:Xaf1	10.4059	10.9739	10.7231	11.0831	10.8433	11.1441
RB_p_000m09146	NM_144853.3:Cyyr1	12.2123	12.6051	12.2826	12.5683	12.2558	12.5215
RB_p_000m03009	NM_172152.2:Slc24a4	14.7179	15.3134	13.2906	14.9086	14.3815	15.306
RB_p_000m28073	NM_001163215.2:Fgfr3	10.7441	11.0979	10.4512	11.307	10.5877	10.3493
RB_p_000m02008	NM_172700.2:Zmpste24	13.1537	13.4975	13.0468	13.3676	13.0236	13.4794
RB_p_000m21906	NM_029891.2:Nkrf	9.00516	9.43602	9.18032	7.54689	8.38802	8.73922
RB_p_000m08015	NM_007523.2:Bak1	8.61532	5.12141	9.13998	6.72451	8.46046	4.54158
RB_p_000m28934	NM_172553.4:Alx1	10.6036	11.0266	10.1109	10.9718	9.74483	10.641
RB_p_000m25436	NM_025866.3:Cdca7	11.0659	11.0177	11.2059	11.6891	10.9921	10.684
RB_p_000m15379	NM_145537.2:Edem2	11.6032	11.5689	11.7684	11.7619	11.3829	11.1687
RB_p_000m16419	NM_030564.1:Rnf34	10.5511	10.5317	10.7729	10.5928	10.4366	9.03205
RB_p_000m14320	NM_134010.2:Nup107	12.0211	12.9669	11.4877	12.4068	11.3479	12.2559
RB_p_000m05454	NM_001025576.3:Ccdc141	12.7284	12.7936	12.8671	13.0448	12.8493	13.0206
RB_p_000m07857	NM_183216.3:Scd4	8.99152	7.97537	8.96338	8.80843	8.51175	7.08923
RB_p_000m00074	NM_145852.2:Ropn1l	9.38298	9.20986	9.13998	9.12283	8.77369	8.48717
RB_p_000m01162	NM_027777.1:Pex1	9.10809	7.58871	9.0965	8.53365	8.69928	6.36923
RB_p_000m07253	NM_010511.2:Ifngr1	10.0611	9.48146	10.5765	10.4101	9.96627	8.28925
RB_p_000m11845	XM_003945920.1:LOC101056054	10.1803	9.43254	10.6214	10.3996	10.3146	9.78273
RB_p_000m13858	NM_008584.3:Meox2	9.5923	9.4693	9.26718	9.38712	8.78409	9.35938
RB_p_000m25743	NM_009292.1:Stra8	10.3439	10.268	10.3397	10.649	10.1055	10.2942
RB_p_000m28927	NM_172916.2:Hydin	10.0668	10.9192	9.83236	10.9659	10.0627	9.83473
RB_p_000m27711	NM_001205076.1:Jph2	12.0738	12.0101	12.4793	12.582	12.3684	12.2378
RB_p_000m08171	NM_205823.2:Tlr12	9.87882	8.42976	9.58747	8.38154	9.67654	7.97823
RB_p_000m07476	NM_001252616.1:Fut8	10.4085	10.3513	10.2777	10.6558	10.4185	10.4491
RB_p_000m23732	NM_145562.2:Parm1	10.0439	9.56208	10.4057	10.0439	10.4932	10.0569
RB_p_000m17503	NM_010324.2:Got1	11.6296	11.6749	11.2297	11.4395	10.6002	11.4335
RB_p_000m20778	NM_199257.2:Tpte	11.4473	11.6169	11.428	11.6958	11.3467	11.7245
RB_p_000m09298	NM_001146222.1:Dpy30	11.6337	11.492	12.0775	12.1578	12.4113	12.0162
RB_p_000m13009	XM_003085524.1:Gm17714	13.1341	13.1291	13.2134	13.4106	13.3245	13.3237
RB_p_000m25230	NM_134156.2:Actn1	11.1793	10.842	11.758	11.4702	11.6126	11.3576
RB_p_000m26435	XM_001479073.4:Gm6155	12.9884	12.5593	13.4292	13.5538	13.4091	13.2446
RB_p_000m08706	NM_001033410.2:Gm757	9.7763	8.6027	9.46964	9.58668	9.3801	9.44346
RB_p_000m07245	NM_016783.3:Pgrmc1	11.1563	11.0879	11.712	11.6725	11.2743	11.3356
RB_p_000m03089	NM_146179.2:Zfp418	11.1968	11.0403	11.4275	11.9746	11.2068	11.2503
RB_p_000m28535	NM_133796.7:Arhgdia	11.6874	11.5931	11.8974	11.8667	11.9642	11.7363
RB_p_000m03479	NM_010065.2:Dnm1	11.6736	12.026	11.006	11.8277	10.846	11.6041
RB_p_000m05938	NM_001081449.2:Vmn2r54	10.4085	10.6439	10.528	11.3386	10.0601	10.3774
RB_p_000m08324	NM_007854.3:Slc29a2	12.5833	12.6539	12.1488	12.9794	12.1799	12.642
RB_p_000m20506	NM_019483.5:Smad9	12.8521	12.8944	13.264	13.5225	13.464	13.2976
RB_p_000m21782	NM_001170976.1:Dbndd1	10.8178	11.7156	10.6298	11.5921	10.7622	11.5041
RB_p_000m23951	NM_015753.3:Zeb2	8.94496	7.42066	9.10022	8.99506	8.07948	7.48113
RB_p_000m18336	NM_001001179.3:BC048546	13.8054	14.4707	14.2579	14.5796	14.3796	14.6179
RB_p_000m11062	NM_001159598.1:Axin1	12.2598	12.1931	12.4466	12.4509	12.4563	12.2669
RB_p_000m08297	NM_019793.3:Tspan3	12.4302	12.6634	13.0975	13.0298	12.7866	12.8199
RB_p_000m16166	NM_028203.1:Wdr89	8.29462	7.4108	8.56415	7.60795	6.2127	6.82443
RB_p_000m13846	NM_001198987.2:Gm15097	9.15693	9.29539	9.13528	9.76238	7.82337	9.57994
RB_p_000m25553	NM_001163836.1:Pabpc6	10.4746	11.0695	10.2629	11.2562	10.496	10.7943
RB_p_000m11952	NM_013892.3:Pcsk1n	11.3516	11.3182	11.8029	11.9456	11.8355	11.8307
RB_p_000m02530	NM_011288.1:Mrpl23	13.1487	13.6525	12.5488	13.5411	12.2651	13.4378
RB_p_000m00466	NM_010937.2:Nras	11.6467	11.4689	11.7733	11.8642	11.8102	11.6759
RB_p_000m02860	XM_974693.3:Gm10499	9.7514	10.7603	9.32718	10.007	9.45258	9.90764
RB_p_000m03307	NM_199471.1:Prss43	8.1489	9.00164	8.24793	8.84209	7.17326	8.15903
RB_p_000m16873	NM_153068.3:Ehd2	10.5302	10.9387	10.0735	11.3965	10.0719	10.7846
RB_p_000m27551	NM_010266.2:Gda	9.67919	10.7067	9.22982	8.95177	8.7521	10.0665
RB_p_000m05665	NM_001007220.2:Adam22	8.3339	9.31061	8.04894	8.46421	6.39232	9.17493
RB_p_000m07634	XM_003946078.1:A330043C09Rik	13.2803	13.6396	13.4579	13.7021	13.7931	14.0121
RB_p_000m08276	NM_025630.2:Aggf1	9.22078	8.68182	9.85953	9.34282	9.3208	9.52356
RB_p_000m07629	NM_027591.3:Dmrtc1a	8.91737	10.0748	8.84967	9.77588	8.01262	9.633
RB_p_000m06398	NM_146407.1:Olfr1079	13.2354	14.1474	12.9207	14.6126	13.2965	14.5792
RB_p_000m17090	NM_001164491.1:Ablim3	6.26679	9.6251	8.17243	9.15693	6.68883	9.1453
RB_p_000m19563	NM_020291.1:Olfr480	12.601	13.2085	12.4208	13.3225	12.4975	13.4781
RB_p_000m02998	NM_153587.2:Rps6ka5	8.73047	8.79928	9.0453	9.45361	7.64145	8.53365
RB_p_000m23160	NM_173861.2:Csnka2ip	12.0147	12.3316	12.1888	12.5201	12.4129	12.5094
RB_p_000m18095	NM_025336.1:Chchd3	11.0784	10.7997	11.9805	11.5256	11.7694	11.4298
RB_p_000m13036	NM_001111288.1:Sco2	10.3297	10.1972	10.6594	11.075	10.4552	10.6821
RB_p_000m16218	NM_019790.4:Tmeff2	12.2288	12.0467	11.9585	12.2211	12.235	12.0621
RB_p_000m06068	NM_001204973.1:Brd2	12.322	12.7962	11.7975	12.5236	11.6673	12.5053
RB_p_000m17769	NM_001105151.1;XM_001478969.2:Vmn2r47;Gm10302	13.5669	14.0155	13.1317	14.1433	13.3231	14.1819
RB_p_000m23199	NM_007988.3:Fasn	9.07057	10.8724	8.59183	9.89734	6.44018	10.0779
RB_p_000m20695	NM_207225.1:Hdac4	12.5629	12.4557	12.6108	12.848	12.7823	12.7673
RB_p_000m23555	NM_146686.2:Olfr235	9.57428	9.61056	9.66282	9.65464	9.02745	9.36632
RB_p_000m25160	NM_146221.4:Zfp426	11.1628	12.0536	10.3474	11.8149	10.4815	11.8258
RB_p_000m05925	NM_144849.1:Ankrd54	8.28309	7.71081	8.57554	8.71081	6.93074	6.96193
RB_p_000m17335	NM_001013373.2:Tmprss13	9.85149	9.84627	9.76321	8.73584	9.94105	8.12412
RB_p_000m17722	NM_001271704.1:Kcns2	9.7763	10.5263	9.21472	8.78409	9.56033	9.28617
RB_p_000m04003	NM_019698.2:Aldh18a1	10.0941	10.1166	9.49586	10.0464	8.92085	10.0131
RB_p_000m10416	NM_009576.2:Zic4	7.26053	8.70908	7.07146	8.16407	6.03704	2.74501
RB_p_000m25833	NM_001110320.1:Cd72	9.39946	10.3004	9.21472	9.59495	8.76155	9.27418
RB_p_000m15489	NM_001085370.1:Speg	10.7934	10.844	10.2406	9.95807	10.3581	9.83236
RB_p_000m25897	NM_001007596.1:Rtn1	10.6839	11.0753	10.0346	11.047	10.0748	11.1823
RB_p_000m20223	NM_028388.3:Ndufv2	11.3906	12.0716	11.7647	11.2344	11.6359	12.0608
RB_p_000m10987	NM_001081463.2:Gtf2ird1	11.1056	11.101	11.3158	11.6146	11.6324	11.4094
RB_p_000m28410	NM_146115.4:Tor4a	6.57238	5.2216	6.91089	4.41179	7.00188	5.31531
RB_p_000m05587	NM_008313.4:Htr4	10.6292	11.2153	9.84025	10.348	10.242	10.5857
RB_p_000m26226	NM_001163416.1:Ptx4	11.1762	11.0777	10.9462	11.0382	10.6801	10.849
RB_p_000m13432	NM_007858.2:Diap1	10.8718	11.2282	10.9718	11.5504	10.2889	10.9798
RB_p_000m10251	NM_001001160.2:Fbxo41	8.77479	8.55203	7.57869	8.80843	6.2127	8.15903
RB_p_000m15882	NM_008809.2:Pdgfrb	11.6262	12.1011	10.2556	11.4947	10.6659	11.3121
RB_p_000m21409	NM_001164472.1:Nip7	12.3145	12.9699	11.6476	13.0485	11.4896	12.7529
RB_p_000m24593	NM_198665.1:A330070K13Rik	11.4398	11.8989	11.1175	11.9508	11.1959	11.6782
RB_p_000m25536	NM_016850.3:Irf7	12.6736	12.9608	12.1439	12.9041	12.1656	12.6809
RB_p_000m19833	NM_001168684.1:Tmcc3	9.62083	9.99883	9.63693	9.99647	9.87549	10.0735
RB_p_000m28040	NM_026110.2:Paxbp1	10.7337	10.8759	10.7231	10.913	11.1332	10.8434
RB_p_000m21752	NM_144796.4:Susd4	8.37141	8.96482	8.93762	9.38478	8.67007	8.33316
RB_p_000m22919	NM_145890.2:Grhl1	3.67213	-0.895629	2.74511	-0.66288	5.53365	1.20901
RB_p_000m20517	NM_026269.2:Get4	11.1152	11.8091	11.6582	11.678	11.0492	11.7557
RB_p_000m06035	NM_019720.4:Cyb561d2	11.3006	11.1807	11.9667	11.7971	12.1427	11.2024
RB_p_000m04492	XM_003688913.1:Gm10340	10.2517	11.0717	10.7819	11.2361	10.6595	10.8507
RB_p_000m27362	NM_001190491.1:Dmpk	11.1493	11.1648	11.6465	11.9023	11.7303	11.4567
RB_p_000m02631	NM_019740.2:Foxo3	11.4709	12.5865	11.5174	12.3167	11.2844	11.9481
RB_p_000m09134	NM_001011839.1:Olfr1437	6.51043	-0.400927	7.22078	-0.441407	6.19967	-0.500775
RB_p_000m10900	NM_009971.1:Csf3	11.1853	11.4828	10.8687	11.2766	10.3476	10.4233
RB_p_000m13807	NM_178804.3:Slit2	12.5606	13.2797	12.5228	13.0258	12.3127	12.8305
RB_p_000m13898	NM_023526.3:Nkiras1	9.86212	9.81725	9.90438	10.0124	9.95323	9.86031
RB_p_000m13200	NM_031884.1:Abcg5	10.5302	10.4833	10.678	10.7107	10.5743	10.6461
RB_p_000m10052	NM_001037170.2:Tomm40l	10.1724	11.047	9.4308	10.8006	8.64836	10.0383
RB_p_000m27602	NM_030083.2:Lsmd1	12.7834	12.8716	13.0405	13.0993	13.0399	13.0934
RB_p_000m13485	NM_001083127.1:Lhx6	12.3605	13.4899	12.6448	13.4683	12.0295	12.9884
RB_p_000m08974	NM_001164295.1:Cuedc2	12.8565	13.1115	12.6294	12.9636	12.7313	12.8345
RB_p_000m24249	NM_001143849.2:Pde2a	11.796	12.3142	12.1834	12.148	12.1438	11.7798
RB_p_000m24279	XM_003946276.1:LOC101055810	9.75238	10.0331	9.82893	10.197	8.73075	9.04006
RB_p_000m23612	NM_001083317.1:Slc35a4	10.8446	10.8971	10.9967	11.1056	11.2092	10.9021
RB_p_000m03400	NM_001113419.2:Gm21949	10.3155	10.5979	10.0005	10.7905	10.0775	9.88111
RB_p_000m15464	NM_001102650.1:Nt5c3b	11.3719	11.3239	11.6811	11.6858	11.6994	11.2295
RB_p_000m11810	NM_172715.3:Agpat9	8.77479	9.70102	7.87344	9.27729	9.34873	8.28925
RB_p_000m09207	NM_001243017.1:Gm15140	12.6059	12.6412	12.5562	12.7236	12.626	11.9211
RB_p_000m07856	NM_001111025.1:Pigx	11.5531	11.6113	11.5564	11.7784	11.3738	11.4027
RB_p_000m12902	NM_146376.2:Olfr323	10.7954	10.6594	10.6519	10.2755	10.1986	10.2842
RB_p_000m20964	NM_023718.3:Slco1a6	10.3787	10.5842	10.5711	10.6344	10.4873	10.5857
RB_p_000m26251	NM_008873.3:Plau	11.6432	11.291	11.2859	10.8803	11.1142	10.8978
RB_p_000m07074	XM_003945466.1;XM_003945862.1:6430590A10Rik;6430590A10Rik	11.6749	11.6665	11.5099	11.626	11.563	11.5932
RB_p_000m12810	NM_001101623.1:Gm20826	9.67331	9.53625	9.00235	9.58887	9.59728	9.14848
RB_p_000m03910	NM_001277959.1:Taf1a	9.53787	8.15987	4.77063	8.66948	7.47708	7.07503
RB_p_000m04722	NM_001166636.1;NM_001166637.1:Gm4312;Gm4301	10.59	10.1714	10.5854	10.3896	11.1007	10.3159
RB_p_000m23103	NM_019703.3:Pfkp	10.6502	10.7711	9.65479	10.2615	10.8009	10.6831
RB_p_000m03070	NM_133245.1:Ahsp	13.6044	13.5326	12.8944	13.0163	13.3505	13.4766
RB_p_000m13893	NM_018797.2:Plxnc1	11.2562	11.4724	11.0988	11.3476	11.1943	11.1001
RB_p_000m22969	NM_008284.2:Hras1	10.4431	10.4381	9.69639	9.69043	9.91613	9.78273
RB_p_000m07264	NM_009892.2:Chi3l3	13.1994	13.4102	13.0426	13.1271	13.262	13.1377
RB_p_000m01605	XM_916257.4:Gm4802	10.0309	9.44467	10.2777	9.80628	10.2089	9.92209
RB_p_000m12784	NM_001024616.1:Rabl6	13.6793	13.8603	13.5991	13.8277	13.8125	13.7655
RB_p_000m27808	NM_012027.2:Mprip	11.4114	11.4289	11.1339	11.1283	11.5924	11.0732
RB_p_000m27315	NM_001146123.1:Psap	11.7702	11.271	12.2613	12.0072	12.1028	11.0531
RB_p_000m26315	NM_025592.3:Rpl35	14.9056	14.575	15.1999	15.1716	15.4167	15.0424
RB_p_000m22421	NM_001105061.1:Gm9268	10.8054	11.0994	9.97966	9.83236	10.2817	10.2124
RB_p_000m25824	NM_011282.2:Ros1	9.22078	9.47134	9.03067	8.53365	8.85097	7.79982
RB_p_000m20874	NM_001004361.2:Tpgs2	10.1964	10.2923	9.76846	10.0535	10.471	9.86805
RB_p_000m22077	XM_003946205.1:Prpmp5	11.952	12.1933	11.508	11.6179	11.1814	11.2068
RB_p_000m09329	NM_172805.3:Kcnh5	10.8228	10.8346	11.0111	10.6479	10.7347	10.5003
RB_p_000m24494	NM_015763.4:Lpin1	9.84444	9.81725	9.80305	9.27729	9.63481	8.9799
RB_p_000m02736	NM_013830.2:Prpf4b	8.92184	6.75043	8.26366	7.30226	8.2392	5.36873
RB_p_000m19003	NM_001256158.1:4933402D24Rik	10.202	10.5873	9.77259	10.0367	9.74987	9.61348
RB_p_000m20465	XM_894949.4:Gm7020	7.835	7.61716	7.88366	2.81548	7.70621	-0.896364
RB_p_000m12541	NM_009030.3:Rbbp4	9.4381	10.5798	8.95371	8.77972	9.29405	8.04621
RB_p_000m24770	NM_011759.2:Zfp41	10.9373	11.8307	10.1605	10.9518	10.2639	10.9881
RB_p_000m08104	NM_153053.3:Sf3b4	9.36286	9.54077	8.46625	8.22762	8.3634	6.36923
RB_p_000m26199	NM_001001177.2:BC051142	10.2422	11.6387	10.1872	10.3636	11.0392	9.58762
RB_p_000m00933	XM_003946400.1:Gm7233	7.68883	5.84953	3.72798	3.69098	8.11808	-0.692759
RB_p_000m08993	NM_026479.4:Zcchc10	9.49285	9.15756	8.76155	7.03159	8.70736	-3.31377
RB_p_000m22326	NM_001163687.1:Naaa	11.9869	12.2093	12.15	12.384	12.4168	12.2135
RB_p_000m05209	NM_001252478.1:Slc30a6	11.2705	11.5374	11.6394	11.7996	11.6297	11.4836
RB_p_000m09995	NM_001163194.1:Sfta2	14.8217	15.2537	13.9952	15.6165	15.4204	15.3353
RB_p_000m25151	NM_145633.3:Ankrd27	9.60424	10.8049	10.1083	10.5635	10.1607	10.5516
RB_p_000m16208	NM_134204.2:Vmn1r80	12.5018	12.9181	12.6569	12.8931	12.8863	12.6869
RB_p_000m24682	NM_001165965.1:Fndc7	9.46046	10.1678	9.46761	10.1142	9.8371	10.176
RB_p_000m01814	NM_001177557.1:Gng12	11.9885	12.4152	12.1396	12.3352	12.1707	12.4136
RB_p_000m10892	NM_023835.2:Trim12a	9.67625	10.1678	10.0923	9.9725	10.0464	9.74427
RB_p_000m02430	NM_201363.2:Serpinb3c	7.79496	9.14126	8.64446	7.29002	8.53981	8.37069
RB_p_000m03197	NM_010277.3:Gfap	10.9718	11.6334	11.0805	10.8999	10.9462	11.1678
RB_p_000m19609	NM_001099306.1:Gm6890	4.4996	9.05844	9.38298	8.28309	3.37811	8.09099
RB_p_000m05737	NM_001161406.1:Grhl1	4.17876	-0.654643	7.51964	-0.641574	4.15182	-1.23354
RB_p_000m01263	NM_145520.4:Trub2	9.49419	10.2136	10.355	10.4388	10.2334	10.2204
RB_p_000m29055	NM_008948.2:Psmc3	10.9706	10.8991	11.4472	11.0841	11.381	11.5879
RB_p_000m18673	NM_001159610.1:Lrrc57	9.59043	9.70477	9.97418	10.279	10.1893	10.018
RB_p_000m09276	NM_001099674.1:1810022K09Rik	10.8815	10.7401	11.6628	12.0582	11.8084	11.4419
RB_p_000m26925	NM_016968.4:Olig1	13.2319	13.2851	13.4567	13.4669	13.5412	13.4784
RB_p_000m11121	NM_020506.1:Xpo4	9.01866	9.14551	9.08304	8.55459	8.44639	7.48918
RB_p_000m07614	NM_177265.4:Ifitm10	11.8584	11.5684	11.6595	11.5984	11.7931	11.491
RB_p_000m03829	NM_001161355.1:Timd2	8.07012	8.93074	8.75711	4.53121	8.30226	7.01866
RB_p_000m11858	NM_022723.3:Scube1	12.1706	12.2424	12.4563	12.4517	12.43	12.5431
RB_p_000m13523	NM_134178.1:Vmn1r22	11.3685	11.5026	11.0373	11.3305	10.8718	11.1046
RB_p_000m28746	NM_011098.3:Pitx2	11.2317	10.9121	11.3693	11.3921	11.2203	11.1513
RB_p_000m14738	NM_001159904.1:Klrb1c	11.8768	11.688	12.0259	12.0677	11.9344	11.8307
RB_p_000m03259	NM_001198792.1:Ak1	12.3374	12.3554	12.5598	12.7736	12.5261	12.7019
RB_p_000m13948	NM_033478.2:Ly6g6d	10.4278	11.0677	9.78926	10.8769	9.51076	9.8857
RB_p_000m20105	NM_181590.4:Shq1	10.1628	10.7971	9.77876	10.4546	9.33948	9.76418
RB_p_000m02659	NM_001163533.1:Rtdr1	12.1851	12.4746	11.7886	12.4486	11.6515	12.3578
RB_p_000m27361	NM_001165256.1:Dcaf4	10.5188	10.8495	9.65702	10.7679	9.45704	9.97966
RB_p_000m25181	XM_003086757.2:Gm5621	15.2392	14.9819	14.9188	15.8022	15.2173	14.8284
RB_p_000m07234	XM_001481155.3:Gm10166	14.2434	13.904	14.7059	14.3532	14.2863	13.9897
RB_p_000m28370	NM_146341.1:Olfr1259	11.1089	11.6201	10.7495	11.3719	10.4467	10.9176
RB_p_000m16784	NM_198895.1:Abr	10.1098	10.0853	10.6086	11.1312	10.2261	10.3218
RB_p_000m02190	NM_001164237.1:Rnf41	10.4289	10.9591	10.2364	10.8893	10.0526	10.0194
RB_p_000m17051	NM_011212.3:Ptpre	10.6907	10.2877	10.8204	11.0859	10.6619	10.2045
RB_p_000m22747	NM_145488.1:Pex6	9.41292	8.03526	9.77438	9.9725	9.94105	9.02445
RB_p_000m06582	NM_053261.2:Impa2	12.5133	12.6691	12.2897	12.7694	12.2093	12.4947
RB_p_000m01332	NM_008459.2:Klra10	8.70044	6.97919	8.77698	7.82972	7.64145	7.38658
RB_p_000m14953	NM_001164078.1:Tia1	9.80144	9.95056	9.73358	9.96627	10.0119	9.36905
RB_p_000m08630	NM_001146012.1:R3hcc1	7.91239	8.86212	9.01774	8.80413	7.12067	7.12326
RB_p_000m09154	NM_019427.2:Epb4.1l4b	11.0481	10.9265	10.8596	11.1875	10.9201	11.2136
RB_p_000m06092	NM_001190886.1:Kcnip1	11.6613	11.6209	11.9054	12.0362	11.9206	11.8821
RB_p_000m13988	NM_001160219.1:Pum2	11.5714	11.6313	11.665	12.1612	11.4588	11.6917
RB_p_000m00029	NM_198004.3:Idnk	10.3848	10.4365	10.3165	10.8442	10.1843	10.5776
RB_p_000m19941	NM_146032.3:Srp68	10.1888	10.0961	10.4862	10.9299	10.2802	10.3616
RB_p_000m16040	NM_001163394.1:Evl	12.4763	12.4614	12.736	12.8539	12.8829	12.7621
RB_p_000m22657	NM_174847.2:C2cd2	9.78831	9.41996	9.78926	9.93933	9.58996	9.6591
RB_p_000m12828	NM_009688.2:Xiap	9.29692	9.48985	9.38622	9.63693	8.65642	8.83894
RB_p_000m02999	NM_009244.4:Serpina1b	13.376	13.4326	13.223	13.791	13.3224	13.6902
RB_p_000m02045	NM_001166643.1:Bcas3	11.2775	11.3979	11.7203	11.8838	11.6587	11.7178
RB_p_000m07573	NM_019460.2:Sfmbt1	11.3761	11.339	11.8256	11.9443	11.792	11.5063
RB_p_000m13743	NM_027293.1:Dopey2	11.7175	11.7266	11.9492	12.2018	11.8817	11.8597
RB_p_000m12362	XM_990959.2:Gm8674	9.99199	9.96422	10.311	10.4872	10.3439	10.0364
RB_p_000m23984	NM_025403.3:Nop10	10.712	11.299	10.7398	11.6374	10.7252	11.5528
RB_p_000m03056	NM_153394.2:Gpr156	12.031	12.0655	12.5548	12.4274	12.5195	12.3511
RB_p_000m18437	NM_001040395.3:Nadk2	12.6601	13.0277	12.8475	12.9917	12.8384	12.933
RB_p_000m12895	NM_010721.2:Lmnb1	9.60548	10.4478	9.51241	10.3808	9.1404	9.92135
RB_p_000m18462	NM_025987.3:Ndufa6	10.5312	11.0565	10.9649	11.3386	11.1323	11.2866
RB_p_000m09941	NM_001271963.1:Eya2	11.4663	12.0346	11.5463	12.3907	11.9745	11.9557
RB_p_000m20587	NM_144871.4:Suv420h1	12.1103	12.4468	12.1677	12.6953	12.1994	12.5358
RB_p_000m25067	NM_009341.2:Tcp10b	9.17742	10.2073	9.08989	9.78436	7.93958	9.64776
RB_p_000m17483	NM_013908.4:Fbxw5	12.0875	12.6595	11.6672	12.2152	11.7334	12.3626
RB_p_000m21529	XM_003084997.2:Gm3173	10.8625	12.1253	10.3095	11.2208	10.0205	11.1307
RB_p_000m27365	NM_130903.3:Cd209c	9.80305	9.70678	9.48817	9.22601	9.26014	9.07057
RB_p_000m27363	NM_172382.2:Kdm4a	9.92617	10.4852	9.69639	10.1649	9.47252	10.0451
RB_p_000m25489	NM_009564.2:Zfp64	9.33427	10.8752	9.45498	9.80305	9.13357	9.7121
RB_p_000m02990	NM_001167877.1:Cyp2c50	12.3277	13.0407	12.0616	12.966	12.0997	12.9942
RB_p_000m27667	NM_010418.2:Herc2	8.73471	9.71339	9.44657	9.96386	8.96314	9.85149
RB_p_000m16378	NM_010448.3:Hnrnpab	13.3744	13.9697	13.3848	13.2463	13.507	14.1266
RB_p_000m13586	NM_011097.2:Pitx1	8.0607	10.6506	8.97059	10.7406	8.82602	10.8123
RB_p_000m25213	NM_009289.3:Slk	9.52095	10.218	9.91314	10.3508	9.8048	10.3229
RB_p_000m14786	XM_003945661.1:Gm14590	9.51964	10.06	9.73725	10.2262	9.81097	10.5183
RB_p_000m24134	NM_011637.6:Trex1	10.2893	9.8009	10.656	10.3765	10.47	9.7151
RB_p_000m06360	NM_009696.3:Apoe	9.2929	10.9923	9.59495	10.7716	9.30359	11.0548
RB_p_000m18060	NM_025965.3:Ssr1	10.3645	11.121	11.0251	11.2831	10.6776	11.3603
RB_p_000m08569	NM_153544.3:BC030867	13.7926	13.8125	14.2344	14.1668	14.3433	14.2313
RB_p_000m21526	NM_027866.1:Colec11	13.146	13.8593	13.2819	14.0468	13.4181	13.864
RB_p_000m04384	NM_013835.2:Trove2	4.71669	9.24159	8.25424	8.96266	-0.514692	6.1565
RB_p_000m11100	NM_146987.1:Olfr457	12.2786	12.6141	12.0548	12.9408	11.8527	12.732
RB_p_000m08792	NM_011846.4:Mmp17	11.4389	11.5295	11.7332	11.6952	11.4914	11.5013
RB_p_000m08891	NM_001277219.1:Crk	12.7443	12.9548	12.5285	13.2056	12.374	12.9816
RB_p_000m02089	NM_053083.3:Loxl4	9.20233	9.23282	8.89885	8.51373	8.39589	8.22078
RB_p_000m03977	NM_146790.1:Olfr1238	12.557	12.8579	12.34	12.8019	12.4108	12.991
RB_p_000m13199	NM_001271498.1:Il15ra	9.70966	9.8321	9.97178	9.94691	9.84471	9.81044
RB_p_000m01509	NM_010611.2:Kcnq2	10.851	10.9467	10.4124	10.4362	10.9717	10.3787
RB_p_000m02107	XM_003689109.1;XM_003689116.1:LOC100862156;LOC100862406	9.98228	9.83447	9.67213	9.47455	9.40514	9.81991
RB_p_000m13286	NM_026633.3:Fam195a	11.2337	11.6702	11.361	10.401	11.5763	11.8271
RB_p_000m15620	NM_010085.2:Adam26a	10.9687	11.6387	10.8745	11.0369	10.948	11.4701
RB_p_000m17061	NM_001177535.1:Gm4340	13.5034	13.9702	13.5542	12.8585	13.8597	13.873
RB_p_000m18886	NM_001277904.1:Tnnt1	10.4201	10.1398	10.8755	10.776	10.8038	10.5454
RB_p_000m16255	NM_029100.2:Sepn1	10.0168	9.14551	10.5515	8.90238	10.057	9.13229
RB_p_000m10195	NM_011849.2:Nek4	9.89102	10.9314	9.81898	10.2361	9.49269	10.4539
RB_p_000m17484	NM_001025384.3:DXBay18	9.97406	10.4661	10.4845	10.4348	10.4316	10.5093
RB_p_000m27544	NM_025969.4:Timm21	10.7522	10.9224	10.969	10.5831	10.7351	10.311
RB_p_000m19311	NM_013778.2:Akr1c13	9.9641	10.077	9.83447	10.538	9.41292	10.2406
RB_p_000m22752	NM_001159647.1:Cntn1	12.1068	12.7776	12.1871	12.7683	12.5579	12.7943
RB_p_000m15343	NM_009922.4:Cnn1	7.51833	7.78027	5.90678	7.60795	5.58967	6.87549
RB_p_000m01702	NM_001081402.1:Wdr70	9.79116	10.4009	10.0346	10.7387	10.1321	10.4057
RB_p_000m09264	NM_146458.1:Olfr1199	12.0441	12.5889	11.5681	12.5312	11.693	12.1705
RB_p_000m26407	NM_019791.2:Maged1	12.7878	12.8925	12.989	13.5869	12.1824	13.1909
RB_p_000m04683	NM_001177804.1:Sirt3	7.54045	7.67889	8.49319	9.05212	8.89532	7.94056
RB_p_000m12654	NM_027602.1:Nsun7	11.0425	12.0413	10.1673	11.3937	10.1857	11.5026
RB_p_000m20966	NM_010638.4:Klf9	10.0793	10.7067	9.59495	10.3597	9.51996	10.1776
RB_p_000m12930	NM_001104637.1:Vmn2r22	13.3589	13.7466	12.9923	13.7167	13.4271	13.7194
RB_p_000m02357	NM_001004149.1:Zfp366	8.26679	6.76818	8.42836	7.53528	8.19024	6.7211
RB_p_000m05897	NM_001277245.1:Acr	12.2767	12.3952	12.3945	12.5972	12.2977	12.5199
RB_p_000m00794	NM_016862.3:Vti1a	8.77039	8.62327	9.47168	9.63209	9.4781	9.32042
RB_p_000m15059	NM_011312.2:S100a5	11.0158	11.2265	11.3871	11.471	11.1427	11.3482
RB_p_000m05956	NM_001001333.2:Hexdc	7.09803	7.633	8.17243	8.85331	7.27146	7.75377
RB_p_000m03630	NM_028146.4:Dbndd1	10.6985	10.8102	11.0556	11.0976	11.2253	11.0068
RB_p_000m20841	NM_198961.2:Vmn2r43	12.514	12.6882	12.7936	12.9337	13.0458	12.8255
RB_p_000m21498	NM_001085501.2:Ppp1r3d	12.2942	12.5765	12.2355	12.7765	12.3561	12.5511
RB_p_000m22756	NM_029959.2:Lcn9	11.1992	12.2164	11.4243	11.9782	11.5254	11.8564
RB_p_000m03601	NM_026263.2:4930519G04Rik	14.8832	15.452	14.8193	15.6295	14.952	15.5193
RB_p_000m23868	XM_003945924.1:LOC101055828	12.8703	12.8429	13.0188	13.2611	13.1837	13.003
RB_p_000m00702	XM_907802.6:LOC633406	9.89102	9.43498	10.4644	10.5018	10.3631	10.7017
RB_p_000m22686	NM_148958.2:Osbpl10	9.40833	8.88213	9.47438	9.49119	8.09628	8.80413
RB_p_000m05128	NM_008315.2:Htr7	9.4781	9.5895	9.8434	9.60424	9.28829	9.68431
RB_p_000m16198	XM_003945441.1:2900073C17Rik	11.7573	12.5521	11.5997	12.376	11.4217	12.157
RB_p_000m17081	NM_011748.2:Zfp14	10.451	10.2765	10.9745	10.9913	10.4366	10.532
RB_p_000m26859	NM_153597.2:Trpt1	10.3058	11.1648	10.3583	10.8452	10.2902	10.8863
RB_p_000m19971	NM_146271.2:Olfr1511	13.3548	13.6874	13.3507	13.6212	13.4294	13.6403
RB_p_000m05486	NM_001044697.1:Zfp2	9.15882	10.1928	10.0997	9.24357	9.2236	9.81725
RB_p_000m09360	XM_003946432.1:Gm10499	10.0872	10.8678	9.97418	10.5263	9.96482	10.0717
RB_p_000m11720	NM_001163262.1:Cmip	10.9186	11.1792	11.0358	11.1666	10.8022	11.0839
RB_p_000m11625	NM_178686.3:Cep120	9.74203	9.13827	10.0297	9.22601	9.56033	8.17326
RB_p_000m02147	NM_133794.2:Qars	13.7064	13.8723	13.6635	13.7737	13.6974	13.4482
RB_p_000m18643	NM_178618.3:Fam83g	9.2236	9.35149	9.5909	9.78858	9.14551	9.1107
RB_p_000m20438	NM_146122.3:Dennd1a	10.9453	10.8872	10.8102	11.0588	11.06	10.5137
RB_p_000m24979	NM_011658.2:Twist1	10.1813	10.1766	10.1924	9.42661	9.64596	8.86238
RB_p_000m03101	NM_001164499.1:Papd5	9.19783	9.39946	9.1544	9.10198	9.68854	8.51767
RB_p_000m02423	NM_011914.2:Nelfa	12.1346	11.9754	11.2052	11.5124	11.2483	11.5381
RB_p_000m08156	NM_022563.2:Ddr2	10.8777	10.4051	10.6262	11.2344	10.4467	10.2867
RB_p_000m22363	XM_003945807.1:LOC100042012	11.8116	11.732	11.1125	11.6218	11.1622	11.4392
RB_p_000m13387	NM_146310.1:Olfr493	10.6249	10.4905	10.6362	10.5635	11.06	10.5137
RB_p_000m18527	NM_001011743.2:Olfr324	11.1938	11.3368	10.5172	10.7107	11.0012	10.788
RB_p_000m09804	NM_007663.3:Cdh16	13.2361	12.9371	12.5667	12.557	12.6247	12.2444
RB_p_000m28790	NM_001199337.1:Apoo	10.7354	10.9866	11.379	11.3759	11.3234	11.321
RB_p_000m14262	NM_144933.1:Med17	9.77808	9.97106	9.83236	10.1083	10.1243	10.1818
RB_p_000m22755	NM_024446.4:Nudt7	10.874	10.712	10.8175	10.9913	10.7239	11.0531
RB_p_000m08044	NM_001256195.1:Eif4g3	10.3476	8.49285	9.93012	8.67713	9.80655	6.61225
RB_p_000m27853	NM_001033419.2:Ceacam16	12.7827	12.598	12.6742	12.5448	12.9029	12.4844
RB_p_000m15654	NM_133968.1:Snapc2	12.782	12.8142	12.398	12.744	12.6981	12.664
RB_p_000m28095	NM_001171582.1:Mars	10.0514	9.54722	10.528	10.107	11.0758	10.654
RB_p_000m23050	XM_003946136.1:Gm12794	9.74623	8.86212	9.49002	8.72053	9.77259	8.49319
RB_p_000m15655	NM_001163014.1:Gp6	11.522	11.2655	11.2912	11.4558	11.6171	10.9697
RB_p_000m18075	NM_146679.1:Olfr1427	11.5772	11.5398	11.366	11.4358	11.5825	11.5705
RB_p_000m23257	NM_144828.1:Ppp1r1b	14.2209	14.1916	13.8414	13.9052	14.0101	14.0984
RB_p_000m08268	NM_207707.1:Esr2	10.5932	10.2311	10.1972	10.2095	10.5454	9.83776
RB_p_000m01097	XM_001472376.3:LOC671650	12.8222	12.9919	12.3729	12.5064	12.6571	12.7193
RB_p_000m12379	NM_001033302.2:Gm129	12.0224	11.8448	11.9537	11.6798	12.0676	11.6432
RB_p_000m09471	NM_001114124.1:Dab2ip	9.41996	8.64626	9.22078	8.51373	9.05302	6.44018
RB_p_000m18560	NM_172514.3:Tmem71	9.52356	9.0348	9.06025	8.56796	9.53138	7.54045
RB_p_000m03030	XM_003085465.1:Igh-VJ558	12.7187	12.7622	12.617	12.5073	12.6451	12.3848
RB_p_000m02603	NM_198962.3:Hcrtr2	12.7069	12.8447	12.6437	12.6633	12.8675	12.7316
RB_p_000m00826	NM_173447.3:Ephb1	11.0502	10.8182	10.9462	10.0611	10.3661	9.51964
RB_p_000m12746	NM_134243.1:Vmn1r211	9.62266	8.47506	9.37468	9.36012	9.89558	8.94398
RB_p_000m26198	NM_030886.2:Ankrd17	9.2388	7.86522	8.54561	7.23362	8.63481	7.32942
RB_p_000m00846	NM_001167983.1:Sipa1l1	8.91737	7.224	9.13998	6.91089	8.66534	6.61225
RB_p_000m03291	NM_001024626.2:Zfp873	10.3091	10.6333	9.71081	9.64836	9.59728	9.67287
RB_p_000m18036	NM_175664.2:Hist1h2bb	11.0312	11.4251	10.3213	10.6169	10.5551	10.3896
RB_p_000m27420	NM_001167832.1:Zfp764	9.92914	8.82972	9.47168	9.59774	8.92407	7.6594
RB_p_000m22796	NM_173010.3:Ube3a	11.2595	11.6095	10.7675	10.7312	10.8256	10.861
RB_p_000m22237	NM_008830.2:Abcb4	8.91364	9.40266	9.0453	7.44846	8.87498	7.23202
RB_p_000m21511	NM_001166744.1:Vmn1r116	11.158	12.3051	10.6519	10.6195	10.6428	11.6321
RB_p_000m26589	NM_011805.2:Dido1	9.78641	10.8142	9.82284	10.8335	10.9225	10.7097
RB_p_000m28929	NM_198608.2:Aars2	10.9844	10.4455	11.1888	10.1995	10.6776	-0.763585
RB_p_000m13004	NM_016859.3:Bysl	12.2795	13.8065	11.8961	13.24	11.8713	13.2779
RB_p_000m02275	NM_001167907.1:Gm4952	10.9381	11.3877	10.9707	11.1474	11.2186	11.2388
RB_p_000m17785	NM_011522.3:Syngr3	10.0494	11.227	9.90964	10.6609	10.0553	10.8887
RB_p_000m16774	NM_001172561.1:Sphk2	8.19394	8.55459	8.63904	8.10504	8.15693	7.13271
RB_p_000m21461	NM_009012.2:Rad50	12.4515	13.1971	12.4717	12.926	12.4876	12.892
RB_p_000m17293	NM_026366.2:N6amt1	9.98939	10.2073	10.4071	10.1649	10.3322	10.0291
RB_p_000m24070	NM_013859.2:Znhit2	10.1844	10.6224	10.2952	11.0613	10.5106	11.005
RB_p_000m22729	NM_001024673.2:Ifnl2	12.3871	12.8231	12.5251	12.869	12.7193	12.9254
RB_p_000m15413	NM_001033281.3:Prdm6	9.76404	10.2298	10.041	10.1706	10.0161	9.92494
RB_p_000m14524	NM_009447.3:Tuba4a	10.7928	11.5339	10.915	11.0327	10.9499	11.2983
RB_p_000m04077	XM_003946441.1:LOC101056446	14.2874	14.7751	14.3998	14.7308	14.6496	14.9828
RB_p_000m03048	NM_010213.3:Fhl3	10.7635	11.2033	10.883	10.8872	10.7557	10.8952
RB_p_000m01165	NM_025636.5:Ntpcr	11.8916	12.1077	12.0087	12.0101	11.8759	12.009
RB_p_000m05299	NM_026744.3:Mrpl53	8.94154	10.4724	9.49918	9.97597	8.69116	9.60301
RB_p_000m24657	NM_033509.3:Vangl2	9.16302	8.75822	9.73866	9.33688	9.1107	9.17493
RB_p_000m19479	NM_027412.3:Ttc9c	11.8245	12.4515	11.869	12.2457	11.842	12.3182
RB_p_000m27091	NM_008370.2:Il5ra	1.87912	4.89725	3.9634	4.23105	-0.731442	-0.45531
RB_p_000m02576	NM_010440.3:Hmg20b	13.2071	14.2083	13.1839	13.4806	13.1056	13.8089
RB_p_000m23186	NM_212435.1:Foxp2	10.8326	12.3035	10.6063	11.8908	10.5273	11.6573
RB_p_000m04437	NM_001271489.1:Tfe3	9.48684	10.2097	10.1109	9.4381	9.978	8.88213
RB_p_000m06690	NM_026365.3:Jagn1	14.95	15.2017	14.2672	15.4558	15.3634	15.4087
RB_p_000m15503	NM_001204905.1:4930558K02Rik	6.66297	2.74514	6.63904	4.16539	4.64148	4.64147
RB_p_000m23465	NM_009846.2:Cd24a	10.6146	11.0337	10.2311	10.2203	10.2115	10.5168
RB_p_000m28082	NM_146007.2:Col6a2	14.5324	14.9909	13.5515	14.9212	14.2098	15.0384
RB_p_000m24587	NM_053245.2:Aipl1	11.7911	12.048	11.9651	12.267	11.9617	12.0771
RB_p_000m19195	NM_001166715.1:Vmn1r120	10.5543	11.3843	10.3429	11.2774	10.1202	11.0234
RB_p_000m03532	NM_028358.2:Ssbp1	9.69378	9.3581	9.64175	9.60424	9.25385	9.16323
RB_p_000m01472	NM_001093775.1:Myt1l	10.7017	10.9054	10.7763	11.2269	10.5467	10.9007
RB_p_000m12273	NM_022409.2:Zfp296	8.71138	8.1387	8.78681	8.35535	8.02791	7.55139
RB_p_000m09961	NM_153800.4:Arhgap22	11.5223	11.492	11.7605	12.0582	11.4922	11.649
RB_p_000m12574	NM_172590.3:Wdr41	9.57144	9.85992	9.68592	10.188	8.65642	9.86548
RB_p_000m14879	NM_144524.2:Angel1	12.4362	12.6437	12.4917	12.7169	12.4883	12.769
RB_p_000m20254	NM_033475.3:Rab34	12.8736	12.824	13.2221	13.394	12.2341	13.0596
RB_p_000m02720	NM_001033439.3:Lrch1	10.7946	11.2282	10.0976	10.7072	10.1132	10.5762
RB_p_000m03166	NM_001001979.2:Megf10	13.2981	13.4138	13.0452	13.3128	12.9651	13.4332
RB_p_000m10964	NM_025411.4:Pithd1	12.665	12.9863	12.6349	12.9228	12.5211	13.1303
RB_p_000m16496	NM_001164166.1:Pom121l12	13.3452	13.6003	13.3422	13.5205	13.3525	13.694
RB_p_000m07860	NM_001081332.1:Slc9a5	9.77369	9.8009	9.99883	10.223	9.76584	9.95831
RB_p_000m07567	NM_172844.2:Fmo9	10.9849	11.3728	11.2206	11.5319	11.1831	11.4813
RB_p_000m05932	NM_172566.4:Rundc1	12.5232	12.6503	12.3686	12.8199	12.2551	12.5731
RB_p_000m05117	NM_001040137.2:Pdzd9	9.25915	7.78027	9.21148	9.4781	7.78681	7.224
RB_p_000m18380	NM_007714.5:Clk4	10.6653	11.3952	10.8314	11.3341	10.6135	10.9951
RB_p_000m27418	NM_130905.2:Cd209e	11.4342	11.2714	11.3561	11.6421	11.3662	11.5772
RB_p_000m11978	NM_007908.4:Eef2k	12.6193	12.54	12.8508	12.804	12.8257	12.7294
RB_p_000m23224	NM_008074.2:Gabrg3	11.3261	11.2944	11.0826	11.4221	11.1949	11.6111
RB_p_000m16219	XM_983444.4:Gm8068	8.99247	8.3125	9.23701	6.26679	8.98181	4.85627
RB_p_000m08588	XM_003945962.1:Nudt15	12.8772	13.0499	12.8844	13.2161	13.0904	13.3368
RB_p_000m07209	NM_008034.3:Folr1	9.75906	9.40266	9.0932	8.20701	7.61961	8.78627
RB_p_000m19695	NM_027998.4:Cldn23	10.774	11.0064	10.8043	11.307	10.8088	11.1999
RB_p_000m25455	NM_023672.2:Ssbp3	10.7557	10.453	10.9537	11.1182	10.9269	11.1883
RB_p_000m09179	NM_001025589.1:Rfxank	9.94044	9.88392	9.90764	10.7043	10.0483	10.2804
RB_p_000m02688	NM_008508.2:Lor	13.5059	13.4789	13.6454	13.6885	13.8374	13.5777
RB_p_000m25964	NM_146984.1:Olfr142	10.601	10.7848	9.61594	10.0844	9.11309	9.8914
RB_p_000m29028	NM_144551.5:Trib2	10.1378	9.92209	10.678	11.4919	10.242	10.1085
RB_p_000m20060	NM_021402.5:Ube2j2	11.3616	11.3886	11.7239	11.9101	11.5063	11.7765
RB_p_000m11098	NM_001130454.1:Nfe2l1	12.1506	11.9512	12.8283	12.5107	12.2638	12.0236
RB_p_000m19438	NM_028945.1:D14Abb1e	9.7088	10.4219	9.7528	10.4268	9.02144	9.75266
RB_p_000m23169	NM_001002898.1:Sirpb1a	9.52095	9.59712	10.0923	10.446	9.74651	9.53138
RB_p_000m12545	NM_030018.3:Tmem50b	9.7088	9.23042	9.94447	9.88874	9.18032	9.29577
RB_p_000m18183	XM_003084744.1:Dnahc3	9.00282	8.74062	9.18364	8.88519	8.33241	9.25109
RB_p_000m00197	NM_001033273.2:5031439G07Rik	9.12498	9.67654	9.4308	8.92184	9.10198	8.7039
RB_p_000m27719	NM_001081429.1:Ccdc15	9.79847	11.1533	10.2232	10.6723	9.13357	10.3877
RB_p_000m27286	NM_029264.2:Ttll10	10.2786	11.7261	10.1276	11.2097	9.67654	10.8991
RB_p_000m09794	NM_010313.2:Gnb5	9.30302	9.28193	9.52095	9.28232	9.27185	9.49719
RB_p_000m07092	NM_001164503.1:Akap11	11.0405	11.3646	11.6096	11.5457	11.2564	11.3705
RB_p_000m13518	NM_001045483.1:Mapk1ip1	8.91439	8.27302	9.25069	9.22922	8.7364	8.77616
RB_p_000m14542	NM_001253374.1:Kcnma1	11.3997	11.8926	11.5587	12.1671	11.363	11.9918
RB_p_000m14364	XM_003945568.1:LOC101055707	9.83447	10.1893	10.1458	10.3929	9.95916	10.2406
RB_p_000m19968	NM_001013368.5:E2f8	12.3583	12.6303	12.6139	12.8678	12.6827	12.7458
RB_p_000m20846	NM_013640.3:Psmb10	11.709	12.4132	11.678	12.1634	11.5366	12.1486
RB_p_000m18429	NM_027744.1:Noxred1	8.98347	11.1034	9.7982	10.9158	9.71653	10.6275
RB_p_000m07288	NM_170590.3:Cpne1	10.2981	10.4762	10.8872	10.8652	10.5056	10.553
RB_p_000m00234	XM_003688992.1:LOC100861598	10.6694	12.4597	10.5694	12.5028	10.5014	12.2967
RB_p_000m08317	NM_029816.2:2610028H24Rik	11.3039	12.0665	11.7753	12.2834	11.8677	12.3511
RB_p_000m05162	NM_001253745.1:Fcer2a	12.8354	13.525	13.0104	13.3589	13.254	13.6118
RB_p_000m12265	XM_003689149.1:LOC100862230	8.87856	11.0089	9.5909	10.8393	9.63481	10.9134
RB_p_000m13824	NM_197992.1:Pcgf1	6.04435	9.48985	8.77149	8.61686	5.7768	8.26209
RB_p_000m20834	NM_007694.4:Chgb	7.53008	8.77479	9.38154	9.68621	8.78409	9.01774
RB_p_000m14519	NM_178780.3:Ric3	13.6088	13.9235	13.5741	14.4389	13.8311	14.2699
RB_p_000m10465	NM_001004176.2:Maml3	-0.491475	6.14296	6.91089	6.81164	-0.742587	3.93203
RB_p_000m04128	NM_146830.2:Olfr44	11.1126	12.1225	10.7432	12.0538	10.8363	11.8703
RB_p_000m11418	NM_001042650.1:Dcun1d2	11.5548	12.4778	11.644	11.9414	11.3783	11.8506
RB_p_000m28577	NM_025466.1:Gkn1	12.5246	12.9011	12.4694	12.9647	12.6298	12.8747
RB_p_000m28937	NM_008104.2:Gcm2	10.9403	11.3562	11.3063	11.6399	11.3823	11.5432
RB_p_000m23332	NM_029640.2:Trappc9	11.6665	12.2643	11.9968	12.3825	12.1871	12.3789
RB_p_000m07951	XM_003945785.1:Gm17768	3.86717	9.30416	8.67889	9.4457	8.0728	9.02144
RB_p_000m28189	NM_008993.2:Pxmp2	2.50978	6.38082	8.44052	3.15164	2.97799	3.06757
RB_p_000m17557	NM_145941.2:Eif4g1	10.4143	11.0337	9.87088	10.2625	9.74483	10.1165
RB_p_000m16373	NM_008951.1:Psmd4	8.85461	8.6339	8.91737	8.17908	4.89725	5.36873
RB_p_000m27751	NM_172162.3:Hinfp	10.7901	11.0072	9.78926	10.5122	9.78953	10.89
RB_p_000m16965	NM_201368.1:Xkr8	9.81632	10.2954	9.4108	9.92035	8.90539	10.1626
RB_p_000m03812	XM_003945501.1;XM_003945925.1:2310057B04Rik;2310057B04Rik	12.2211	12.6345	11.7065	11.6987	11.4473	11.5649
RB_p_000m23228	XM_003946055.1:Dnahc7c	10.2184	10.2625	10.5411	10.4059	10.4427	10.734
RB_p_000m28635	NM_053154.2:Klra19	11.857	12.0689	11.9858	12.3061	12.0171	12.3098
RB_p_000m02048	NM_198214.2:Snph	11.5992	12.8045	11.0008	11.6594	10.948	12.0751
RB_p_000m18683	NM_001008501.2:Zfp760	9.91936	10.6746	9.94971	9.84025	9.76211	10.3799
RB_p_000m18206	NM_001164248.1:Tpm1	11.528	12.2359	11.8038	12.2546	11.9443	12.1905
RB_p_000m14654	NM_029103.3:Manf	11.5199	12.0268	11.6085	11.7087	11.5559	11.8745
RB_p_000m22406	NM_022323.7:Moap1	1.73922	3.69103	4.79685	5.19556	-1.86135	-0.518367
RB_p_000m03103	NM_010768.1:Matk	11.5706	12.1672	11.6361	11.8587	11.4015	11.9051
RB_p_000m06145	NM_153778.3:Atoh8	8.80252	8.66356	8.97346	7.5597	7.61961	5.46178
RB_p_000m27004	NM_001164678.1:Pdcd6ip	8.94154	10.1859	9.62677	8.94154	8.53981	9.35094
RB_p_000m10397	NM_008640.2:Laptm4a	14.1288	13.8007	14.6687	14.7038	14.4853	14.5464
RB_p_000m00067	NM_001198971.1:BC049352	0.152898	4.35408	4.78816	4.11056	5.03588	-0.928852
RB_p_000m07533	XM_003945356.1:LOC101055765	10.5111	10.9028	10.0484	9.76598	9.40017	10.0364
RB_p_000m11296	XM_003945346.1:LOC101055924	9.72948	10.3376	9.02745	9.69639	8.98821	9.84471
RB_p_000m18164	NM_181061.5:Cenpk	12.2574	12.9419	11.6145	12.7793	11.7635	12.734
RB_p_000m17274	NM_011422.3:Smr3a	4.41177	6.42626	-0.488114	6.91089	-0.0954741	5.31531
RB_p_000m09955	NM_001038710.1:Tmod2	7.42206	8.23042	7.26679	8.31061	6.42626	7.69697
RB_p_000m11673	NM_001163454.2:Prorsd1	9.55267	10.2517	9.26483	10.208	9.13014	10.0299
RB_p_000m00555	NM_001014395.2:Fbxw22	8.96121	9.63148	8.50581	9.84196	8.3634	9.17742
RB_p_000m09625	NM_001166542.1:Hmga1	13.6433	14.1243	13.2241	13.0894	13.2857	14.0865
RB_p_000m25952	NM_019474.2:Olfr156	7.39946	6.19967	5.91876	6.70966	6.49985	4.11051
RB_p_000m10387	XM_003086828.2:Gm1862	12.0729	12.5498	11.3484	12.3377	11.7843	12.3462
RB_p_000m10196	NM_001163622.1:Prepl	9.29844	9.95976	9.85824	10.3272	9.68708	10.0795
RB_p_000m06397	NM_145434.3:Nr1d1	13.7795	14.0838	13.7106	14.3502	12.5272	14.2217
RB_p_000m25092	NM_001190795.1:Ddx55	13.6168	14.2721	13.1163	14.3551	13.4009	14.1006
RB_p_000m08742	NM_011754.2:Zfp27	10.1578	10.7859	9.65479	10.401	10.107	10.4463
RB_p_000m04512	NM_177205.1:9430015G10Rik	10.859	10.8452	11.3836	10.7148	11.2068	10.5168
RB_p_000m25895	NM_001080384.1:Clta	12.6393	12.5416	13.4043	13.2579	13.151	13.0123
RB_p_000m27179	NM_172815.3:Rspo2	10.5474	11.0177	11.0839	11.047	10.2196	10.5878
RB_p_000m24277	NM_007948.2:Ercc1	12.6018	12.8688	12.8109	13.4201	12.9478	12.7395
RB_p_000m24678	NM_025282.3:Mef2c	9.16302	8.66356	9.57507	8.44018	9.30834	8.75822
RB_p_000m12860	NM_010420.2:Hesx1	8.53787	9.29997	9.24832	8.85694	8.9953	8.05076
RB_p_000m04295	NM_001163388.1:Apopt1	13.7965	14.1113	13.9761	14.4657	13.8692	14.3341
RB_p_000m02619	NM_010794.3:Mgat1	10.0872	10.8364	10.1485	10.3289	9.5157	9.99034
RB_p_000m05591	NM_001199235.1:Sptbn4	10.9225	10.6653	11.1536	11.3218	11.2274	10.8359
RB_p_000m26564	NM_001166406.1:Kif20a	12.2694	12.0866	12.4756	12.4134	12.5786	12.2531
RB_p_000m28086	NM_027211.2:Anxa13	10.5531	10.3017	11.2786	10.3848	10.8341	9.84471
RB_p_000m02906	NM_027052.3:Slc38a4	8.97823	9.24595	9.91874	9.34577	9.48079	8.67713
RB_p_000m11579	NM_026341.2:Nudt13	8.71768	8.51109	9.37685	8.95565	8.64626	8.23601
RB_p_000m16070	NM_201391.2:Plec	11.9649	12.8921	12.1082	13.0944	12.027	11.4022
RB_p_000m13090	NM_001271434.1:Haghl	10.5494	10.461	10.8666	10.7913	10.6901	10.641
RB_p_000m10344	NM_001136055.2:Cd82	13.0916	13.9022	12.5	13.5405	12.1914	11.8378
RB_p_000m05639	NM_008563.2:Mcm3	8.67948	8.83868	9.63542	9.83447	9.74062	9.72806
RB_p_000m11050	NM_008192.3:Gucy2e	11.7297	11.665	11.4462	11.605	11.5337	11.4364
RB_p_000m12427	NM_001164625.1:Cdpf1	10.9337	11.4136	10.7923	11.3211	10.765	9.97788
RB_p_000m07941	XM_003689442.1:LOC215866	12.9926	12.8216	12.685	12.2538	11.9769	11.4966
RB_p_000m03802	NM_172205.3:Sbsn	11.2006	11.1044	11.4636	11.1926	11.3639	11.2312
RB_p_000m22525	NM_144847.1:Nrbp2	12.904	12.9232	12.908	12.8962	12.8599	12.8535
RB_p_000m00300	NM_001270510.1;NM_001270511.1:Gm10256;Gm10352	10.3493	10.4266	11.3216	11.0692	10.7422	10.6049
RB_p_000m20419	XM_003086587.1:Gm6818	12.9743	12.8149	13.0693	12.7062	12.8758	12.5773
RB_p_000m26824	NM_172544.3:Nrxn3	12.118	12.0325	11.8961	11.5854	11.6907	11.7172
RB_p_000m18905	NM_001161854.1:Csde1	12.3341	12.2866	12.8436	12.8189	12.8591	12.6735
RB_p_000m05077	NM_138678.2:Btnl10	10.2921	9.13827	9.81898	8.77588	9.91613	9.00235
RB_p_000m05518	NM_010919.2:Nkx2-2	11.9999	11.5931	10.7876	10.2338	10.7956	10.2011
RB_p_000m26816	NM_001168386.2:Ccdc125	12.5839	12.6007	12.2935	12.5432	12.5708	12.4548
RB_p_000m13057	NM_134233.1:Vmn1r84	11.3454	10.6985	11.0513	10.2552	11.0909	10.7173
RB_p_000m26038	NM_001204202.1:Spp1	14.2957	14.1227	14.7751	15.2483	15.8562	15.8299
RB_p_000m03823	NM_153049.2:Mkl1	10.4793	9.98916	10.3689	10.1334	10.3787	9.61624
RB_p_000m14500	NM_146598.2:Olfr695	7.96	7.9542	8.76653	8.62693	9.12197	7.41363
RB_p_000m17371	NM_027341.2:Dzip3	10.1098	10.3127	10.6027	10.6204	10.5014	10.4009
RB_p_000m07863	NM_153533.2:Tenc1	12.4967	12.5797	12.1803	12.0592	12.4706	11.0169
RB_p_000m23546	XM_001472238.2:LOC100039068	10.0483	10.067	9.76487	9.9258	10.3661	9.89772
RB_p_000m24150	NM_177631.3:BC048502	8.65255	7.65344	8.33017	8.36048	8.59183	5.87024
RB_p_000m13415	NM_153515.4:Ammecr1l	10.4727	10.5435	10.1016	10.2854	10.4491	10.1626
RB_p_000m07347	XM_001473951.2:Gm9835	11.8517	11.9831	11.2206	11.6624	11.4389	11.7597
RB_p_000m26146	NM_011786.2:Aloxe3	12.4879	13.5713	13.4683	13.5132	13.7366	13.4534
RB_p_000m22416	NM_029098.3:Lmbr1l	11.85	12.0417	11.8038	11.882	11.8904	11.9686
RB_p_000m14221	NM_147029.1:Olfr1120	11.6417	11.9709	11.5793	11.3027	11.0481	10.4668
RB_p_000m28657	NM_001165982.1:Dcaf17	11.6022	12.9367	12.5509	12.7946	12.847	12.766
RB_p_000m07548	NM_028385.1:Setd5	10.7316	10.585	11.2	10.6986	10.3216	10.0087
RB_p_000m02760	NM_026981.2:Dtwd1	10.1131	9.97966	10.7406	10.4774	10.7132	9.89431
RB_p_000m01615	NM_027476.3:Zdhhc24	10.601	10.2734	10.466	10.2868	10.7282	10.1107
RB_p_000m26338	NM_175102.4:Sf3b5	11.5503	11.4389	11.7684	12.0738	12.0897	11.9654
RB_p_000m22147	NM_019823.4:Cyp2d22	10.8452	10.1308	10.4134	9.85798	10.6869	9.99683
RB_p_000m21996	NM_001024206.2:Trappc1	14.1637	13.9559	14.0403	14.0142	14.1614	14.2275
RB_p_000m01748	NM_028874.2:Snx19	10.1534	10.8788	9.3645	9.3645	9.49652	9.40833
RB_p_000m07448	NM_001001187.3:Zfp738	8.77972	10.7499	8.60548	9.14848	8.56859	7.42906
RB_p_000m21981	NM_013602.3:Mt1	13.9727	14.1168	14.1906	14.6217	14.7698	14.6968
RB_p_000m16235	NM_029372.2:Ccdc172	6.99247	5.12141	6.76155	5.59963	5.99994	-2.00912
RB_p_000m07121	NM_001012625.1:Rims1	8.25267	6.35168	9.34873	8.86212	8.74315	7.52878
RB_p_000m16874	NM_001033447.3:Gm960	11.8413	12.6409	11.5733	12.3638	11.7903	12.3673
RB_p_000m00044	NM_001177837.1:Smox	8.36559	8.06519	9.10022	9.00282	9.78953	7.72905
RB_p_000m06300	NM_001081373.2:Cep164	11.7583	12.4435	11.5875	11.8766	11.6171	12.2641
RB_p_000m24076	NM_011277.2:Rnf2	9.67007	9.1267	10.2057	9.98608	9.65075	8.76653
RB_p_000m15106	NM_133910.3:Tbc1d14	10.9568	11.1978	11.4622	11.2	11.2159	11.2503
RB_p_000m19938	NM_025985.4:Ube2g1	11.2518	12.5171	10.9081	12.0163	10.8029	12.0214
RB_p_000m20728	NM_010653.4:Klrc2	11.0405	12.2517	10.9045	12.2705	10.7414	11.966
RB_p_000m01570	NM_026347.3:Iah1	10.6673	10.597	10.8354	11.1072	10.8246	10.4975
RB_p_000m07080	NM_134173.2:Vmn1r24	11.8539	12.3289	11.8517	12.1091	11.9249	12.2258
RB_p_000m12756	NM_198298.1:Helz	13.263	13.9014	13.5766	14.2531	13.4759	13.9571
RB_p_000m18855	NM_020626.2:Tmem27	10.8467	11.9239	10.7649	11.534	10.8204	11.379
RB_p_000m28690	NM_028932.4:Eaf1	8.95371	9.91663	9.32718	9.80305	8.95952	9.30188
RB_p_000m01904	XM_003086201.1:Gm11575	12.2067	12.1801	13.23	13.147	13.1072	12.9714
RB_p_000m17550	NM_207217.4:Itfg3	13.696	14.0315	12.6346	13.9872	13.8106	14.1951
RB_p_000m08089	NM_011220.2:Pts	9.93946	10.2842	9.35792	9.4608	8.86419	9.61869
RB_p_000m24157	XM_003689089.1:LOC100861817	12.0464	13.1035	11.7131	12.2131	11.7267	12.5117
RB_p_000m18776	XM_003945365.1:LOC101056032	9.22641	9.80494	9.58934	8.97895	9.2236	8.75822
RB_p_000m13159	NM_001081982.1:Nfix	11.0566	12.8227	10.9606	12.4698	10.7606	12.1199
RB_p_000m12130	NM_001195632.1:Arhgap32	9.97966	11.0177	9.94971	10.6076	9.59401	10.4134
RB_p_000m07501	NM_001142748.1:Pcdh15	11.0627	11.3318	11.2739	11.2317	11.1709	11.2909
RB_p_000m12094	NM_007606.3:Car3	11.4413	11.6348	11.6165	11.7233	11.4093	11.2132
RB_p_000m03224	NM_026700.2:Dopey2	9.34541	10.6002	9.45258	9.98216	9.28829	9.20661
RB_p_000m22019	NM_026041.2:Rrp15	9.6597	9.20376	10.0005	9.2384	9.4457	9.16323
RB_p_000m02602	NM_001252574.1:Slc35c2	8.22199	9.56701	9.2388	9.16909	7.24159	8.28309
RB_p_000m23311	NM_001166458.1:Slc38a1	12.3632	12.3561	12.7193	11.2397	12.6626	12.4626
RB_p_000m07695	NM_025321.3:Sdhc	12.5335	12.9207	12.808	12.9453	12.7207	13.259
RB_p_000m12021	NM_138950.2:Wdr81	10.7049	11.4489	10.2444	11.1408	10.1332	11.158
RB_p_000m02039	NM_026753.2:Fam96b	10.8564	11.0825	11.4093	11.3318	11.2733	11.4642
RB_p_000m17764	NM_001168536.1:Cdadc1	9.84025	10.9251	9.98513	10.8809	9.86044	10.9445
RB_p_000m02058	NM_001277258.1:Acvrl1	10.734	10.4661	10.9115	10.6653	11.1847	10.8935
RB_p_000m04490	NM_001199217.1:Slc38a3	13.5595	13.8024	13.6903	13.8671	13.7712	13.9469
RB_p_000m17609	NM_001199676.1:Camkk2	10.1305	10.3959	10.0661	10.528	9.68708	10.315
RB_p_000m11941	NM_001025571.2:Sh2d2a	12.6308	13.5881	12.2966	13.5008	12.1863	13.4429
RB_p_000m10701	NM_153505.4:Nckap1l	11.4151	11.5816	11.5855	11.8198	11.563	11.9845
RB_p_000m13679	NM_139129.1:Coro6	11.4846	11.5515	11.4472	11.5778	11.4243	11.7746
RB_p_000m14704	NM_029497.1:Urb1	11.0428	10.7527	10.9495	11.2571	11.0753	11.0698
RB_p_000m07815	NM_133995.3:Upb1	10.4605	10.6735	10.7441	10.5554	10.4185	9.31175
RB_p_000m03249	NM_008746.5:Ntrk3	6.73245	-0.383848	7.26679	-0.697793	5.27856	-0.867446
RB_p_000m15578	NM_053181.2:Pdxdc1	9.8044	10.3236	9.5581	10.3246	9.2501	9.25699
RB_p_000m10432	NM_016975.3:Gja3	12.374	13.5176	11.8974	12.8225	11.7903	12.9718
RB_p_000m20155	NM_011031.2:P4ha2	10.2635	10.6579	10.6234	10.8047	9.78273	9.77259
RB_p_000m20057	NM_011655.5:Tubb5	13.3301	13.4912	13.063	13.8597	13.5629	13.7164
RB_p_000m21147	NM_172485.3:Thsd7b	9.83447	10.2517	9.46455	10.8872	9.06564	10.1024
RB_p_000m25168	NM_001199306.1:2810007J24Rik	10.1072	11.0506	9.74062	10.2361	9.20376	9.52715
RB_p_000m28839	NM_015734.2:Col5a1	9.63557	8.87242	10.7458	9.37775	9.32493	7.95128
RB_p_000m07608	NM_007438.4:Aldoa	14.2991	14.0976	14.2639	14.8015	14.4719	14.6114
RB_p_000m15759	NM_178880.4:Son	9.37866	8.98726	9.62083	9.64836	9.04917	9.22922
RB_p_000m06798	NM_001039231.3:Zfp951	9.18818	8.36048	9.74062	9.38478	9.62738	9.32042
RB_p_000m20923	NM_016883.4:Psmd10	11.7919	11.9726	12.1247	12.4191	12.1387	12.0981
RB_p_000m25968	NM_029722.1:Gje1	12.1674	12.4243	12.5054	12.6563	12.5187	12.5624
RB_p_000m10620	NM_001167792.1:Gm3286	13.2409	13.405	13.22	13.6089	13.3078	13.3959
RB_p_000m07404	NM_001110240.1:Slc24a2	12.8691	13.32	13.1204	13.4636	13.0189	13.3953
RB_p_000m04779	NM_001048142.1:Bdnf	12.0207	11.8803	11.2904	11.4311	11.4266	11.3959
RB_p_000m23072	NM_019695.2:Pard6a	12.6153	12.8306	11.9879	12.9467	12.1843	12.731
RB_p_000m10755	NM_001081345.2:Chd2	10.4348	10.2311	10.9546	10.6661	10.7132	10.7282
RB_p_000m27931	NM_001081205.1:Nipal1	11.4114	11.3899	11.2591	11.661	11.0806	11.0526
RB_p_000m13149	NM_001276467.1:Asap1	12.9897	13.1013	12.4595	13.0155	12.3724	12.7355
RB_p_000m22880	NM_001024136.1:Anks6	9.97406	10.4027	9.93012	10.5099	9.80103	10.1366
RB_p_000m09948	NM_020615.4:Atp5c1	10.7693	10.703	10.9333	10.8078	10.639	10.2124
RB_p_000m10584	NM_001160385.1:Tmem196	11.9728	12.039	12.3841	12.4127	12.2834	12.2678
RB_p_000m08228	NM_026557.4:Rchy1	9.93123	10.3322	10.9264	10.7332	9.99058	9.73386
RB_p_000m10167	NM_001039644.2:Edem3	9.63375	9.48985	10.1605	9.85798	9.75975	9.54529
RB_p_000m04197	NM_001011809.1:Olfr728	11.2245	11.1036	11.6529	11.4874	11.3264	11.5144
RB_p_000m02570	NM_178930.3:Gbf1	12.0976	12.0173	11.9537	11.5755	11.7822	12.6208
RB_p_000m29022	NM_146093.1:Ubxn1	13.0224	12.9941	13.5078	13.5855	13.5317	13.3436
RB_p_000m27812	NM_010131.2:Emx1	11.1046	11.8886	11.522	11.9654	11.0527	11.1453
RB_p_000m11249	NM_008328.2:Ifi203	9.98477	10.0853	10.0198	10.5393	10.1508	10.1378
RB_p_000m06428	NM_001126315.1:Gm13109	10.1896	10.6101	10.1226	10.6002	10.2728	10.2011
RB_p_000m11384	NM_133853.3:Magi3	12.4699	12.7169	12.915	12.8269	12.7403	12.7786
RB_p_000m12997	NM_029775.2:Dcun1d5	10.765	10.5729	11.6686	11.2112	11.2002	10.9584
RB_p_000m12862	NM_146259.3:Zfp668	11.086	12.1182	10.8269	11.4011	10.679	11.4379
RB_p_000m19719	NM_198637.2:1700016K19Rik	12.6863	12.8886	12.8245	12.871	12.9873	12.8179
RB_p_000m12263	NM_009646.2:Aire	10.0327	10.7401	10.0886	10.8131	9.9629	10.2517
RB_p_000m06733	NM_011875.4:Psmd13	9.86057	10.4108	10.1137	11.0735	10.0514	10.6739
RB_p_000m07017	NM_027352.4:Gorasp2	11.0724	10.9408	11.9109	11.712	11.7097	11.5424
RB_p_000m25909	NM_011481.3:Srms	8.76211	9.16491	8.77149	9.10591	8.28925	9.03205
RB_p_000m10430	NM_025467.1:Gkn2	10.7127	10.7312	11.1959	10.7955	11.0306	10.8952
RB_p_000m09842	NM_001034060.3:Rufy4	10.6978	11.5747	10.3095	10.9404	10.2831	11.1926
RB_p_000m19260	NM_009114.2:S100a9	10.208	11.1848	9.6594	10.7181	9.82337	10.7433
RB_p_000m11222	NM_153064.4:Ndufs2	11.1444	11.027	11.6361	11.0848	11.3805	10.5743
RB_p_000m06422	NM_028018.2:Ist1	11.1843	11.5722	11.1116	11.6296	10.966	11.659
RB_p_000m01200	NM_001163029.1:Cd97	2.37632	3.74619	4.81408	5.41462	-0.84146	4.89724
RB_p_000m24989	NM_001081177.1:Kif13b	9.34762	9.44777	9.73527	9.66118	8.22882	9.13614
RB_p_000m09044	NM_175364.4:Lyrm2	8.47911	5.92273	8.88519	7.72451	7.224	5.89471
RB_p_000m16327	NM_023732.2:Abcb6	9.15693	8.88519	8.94788	8.99506	7.29462	7.32343
RB_p_000m02202	XM_977540.3;XM_977918.3;XM_978135.5;XM_003688976.1;XM_486761.5;XM_977110.5:Gm7671;Gm7698;Gm7711;LOC100862223;Gm5642;Gm7643	13.1338	12.8322	13.2043	13.0429	12.9669	13.0957
RB_p_000m02484	NM_199469.2:Nploc4	8.32268	9.04029	8.88213	8.93369	7.89785	8.39089
RB_p_000m20041	NM_022420.2:Gprc5b	9.7039	10.8132	9.70275	9.66297	9.44225	10.5743
RB_p_000m25200	XM_003945482.1:LOC101056090	4.92131	7.22078	7.39303	7.06609	-1.01445	7.16071
RB_p_000m13809	NM_001083904.1:Fetub	9.71539	10.7886	10.0943	10.4872	9.1404	10.3555
RB_p_000m17781	NM_001272078.1:Trem2	12.658	12.9158	13.1106	13.1521	13.1751	13.0775
RB_p_000m09400	NM_021384.4:Rsad2	9.48247	10.3927	10.153	10.8029	10.0665	10.3979
RB_p_000m06115	NM_001122851.1:Faim	11.1917	10.9687	11.1609	11.2636	11.5525	10.6344
RB_p_000m26714	NM_024182.4:Riok3	9.55267	10.9501	9.18032	10.5416	9.09144	11.1229
RB_p_000m27065	NM_001034031.1:Il17re	10.9794	11.6225	10.921	11.661	11.0057	11.7481
RB_p_000m08636	NM_001035123.3:Setd6	8.83315	10.0364	9.3159	10.3474	9.22982	9.91189
RB_p_000m03107	NM_025874.3:Plin5	10.5711	10.8999	10.7064	11.3747	11.1885	10.8952
RB_p_000m01982	NM_172998.3:Rnft2	10.1896	11.6787	9.85383	10.6304	9.92147	10.8402
RB_p_000m25457	NM_001253867.1:Tmem205	12.5131	12.6937	13.1171	13.1013	12.9177	12.9584
RB_p_000m07005	NM_001113421.1:Schip1	9.77808	11.0443	10.3015	10.9299	10.4145	10.8091
RB_p_000m08935	NM_001166596.1:Eif5a	10.3955	10.8594	10.6931	11.6725	11.082	11.4658
RB_p_000m16800	NM_011858.3:Tenm4	11.0831	11.4235	11.4784	11.411	10.9286	11.2866
RB_p_000m25144	NM_173770.4:Fam69c	-0.989941	8.02791	7.35462	7.30226	1.09959	4.98354
RB_p_000m07354	NM_172859.2:Dzank1	7.44432	9.2388	8.90539	9.12928	8.51175	8.35535
RB_p_000m21422	XM_001478899.1:Gm4862	9.40141	10.2568	9.29002	9.32305	8.73075	9.92802
RB_p_000m17055	NM_001177537.2:Gm11562	12.3154	12.748	12.0818	12.8681	12.0929	12.8113
RB_p_000m12602	NM_001159652.1:Gpr62	12.3856	12.7749	11.9573	12.836	12.1382	12.9134
RB_p_000m20950	NM_199067.1:Defb50	9.48868	9.49419	9.63693	9.72138	9.9263	9.76169
RB_p_000m27651	NM_001172096.1:Cacul1	12.5591	12.9831	12.4078	13	12.1809	12.8813
RB_p_000m01131	NM_172252.3:Mrpl21	10.7381	11.1022	10.4321	10.6333	10.1941	10.826
RB_p_000m09820	NM_145448.4:9030617O03Rik	12.613	13.2375	12.5155	12.207	12.6294	13.2943
RB_p_000m27033	NM_177236.3:Atp2b3	8.65493	8.44777	9.16888	8.29309	8.69928	7.78681
RB_p_000m04749	NM_013874.2:Dpf1	11.6213	11.8028	11.9858	11.7886	11.5351	11.665
RB_p_000m07635	NM_001110266.1:Vegfa	10.8029	11.0965	11.1339	11.2361	10.5454	10.9373
RB_p_000m13595	NM_201394.2:Plec	12.0499	12.985	12.0504	13.0245	12.2644	12.9319
RB_p_000m02478	XM_003688868.1;XM_003689437.1:BY080835;BY080835	10.3977	11.4015	10.2865	10.6918	10.4786	10.8824
RB_p_000m19812	NM_001129787.1:Igsf9b	12.6083	13.1308	12.425	12.9256	12.6024	13.063
RB_p_000m02701	NM_025670.4:Cdip1	9.99506	10.7043	10.0903	10.4043	10.0601	10.1855
RB_p_000m22767	XM_621555.4;XM_915356.4:Olfr1175-ps;Olfr1175-ps	11.0353	11.6591	10.8778	11.5369	10.8687	11.4762
RB_p_000m14468	NM_011547.3:Tfap2a	13.0996	13.4295	13.0997	13.2958	13.0223	13.4217
RB_p_000m11483	NM_007727.2:Cntn1	12.1768	12.715	12.3643	12.6843	12.7064	12.7099
RB_p_000m21217	NM_207027.1:Tas2r125	12.4004	12.8793	12.3429	12.8768	12.5332	12.7937
RB_p_000m25347	NM_019563.2:Cited4	11.3185	12.9129	10.3057	12.0058	10.2831	11.8434
RB_p_000m00883	NM_001114637.1:Jmjd7	11.021	11.7425	9.89153	10.3113	9.38226	10.0021
RB_p_000m24683	NM_021605.3:Nek7	10.8261	11.3151	10.8036	11.3953	10.3286	11.0114
RB_p_000m26641	NM_018781.2:Egr3	13.0739	13.4966	13.0585	13.3705	13.1096	13.3832
RB_p_000m20659	NM_022015.3:Taf8	9.90351	10.0346	9.90438	10.197	9.69885	9.91488
RB_p_000m23310	NM_001098269.2:Gm10375	13.084	13.7623	12.0487	13.1952	11.9963	13.2236
RB_p_000m00160	NM_011816.3:G3bp2	11.8201	11.9175	11.871	12.1255	11.7077	11.8961
RB_p_000m14422	NM_001126321.2:Gm14743	9.31515	9.39375	9.60671	9.06564	9.26913	9.2234
RB_p_000m25599	NM_001033202.3:Usp30	6.60239	7.42206	4.99116	5.2661	4.74393	5.78118
RB_p_000m22105	NM_001080944.3:Atp8b4	11.9456	12.5729	12.0047	12.5547	12.1108	12.3098
RB_p_000m26757	NM_001144988.1:Spg20	12.1937	12.6712	11.92	12.5301	11.7586	12.3487
RB_p_000m18716	NM_030225.4:Dlst	10.2434	10.8041	9.50184	9.36012	8.88213	10.1217
RB_p_000m01491	NM_001256097.1:Dtx2	13.2119	13.7425	12.5523	13.5468	12.8911	13.5509
RB_p_000m25831	NM_019979.2:Selk	10.8309	11.5469	9.65702	10.9152	9.67654	10.8284
RB_p_000m12051	XM_003945353.1;XM_003946099.1:Gm10766;Gm10766	9.00843	9.1267	9.67478	10.0035	9.41996	9.33204
RB_p_000m23157	NM_173397.4:Fitm2	10.5702	10.3485	10.7422	10.8577	10.7003	10.5406
RB_p_000m18789	NM_028846.5:Usp20	11.0415	10.6153	11.2877	11.2216	11.3264	10.8786
RB_p_000m23723	NM_001204334.1:Cyp4f14	11.9926	12.7822	11.7809	12.969	11.7097	12.7328
RB_p_000m08445	NM_144783.2:Wt1	8.15819	7.3502	9.56574	8.89001	8.27845	6.94447
RB_p_000m12827	NM_007665.3:Cdh3	10.8616	11.147	10.4958	11.0922	10.5454	10.7162
RB_p_000m21927	NM_027128.2:Odam	9.8806	9.90062	9.9258	10.1984	10.1387	9.83473
RB_p_000m20112	NM_009402.2:Pglyrp1	11.6731	11.8753	12.1401	12.5181	12.1924	11.9873
RB_p_000m00969	NM_001081476.1:Gm14725	12.0035	12.0723	12.1515	12.4755	12.4573	12.1125
RB_p_000m08494	XM_990932.4:Gm8672	8.35535	8.78736	8.75711	8.31061	8.76155	7.73978
RB_p_000m17538	NM_019866.1:Spib	11.7623	11.4969	11.7427	11.4467	11.8029	11.2992
RB_p_000m26420	NM_021899.3:Foxj2	11.7715	11.8275	11.7954	11.8826	11.9124	11.8429
RB_p_000m05809	NM_008929.3:Dnajc3	8.61225	6.90789	8.66534	9.23162	7.69813	8.57302
RB_p_000m20952	NM_030735.1:Vmn1r172	9.78409	10.4018	9.86522	10.5085	10.1	9.80427
RB_p_000m18889	NM_146159.1:Haus3	11.0434	11.5766	11.0251	11.3265	10.6313	11.2426
RB_p_000m03524	NM_052835.3:Rpl10	14.3613	15.2439	15.9955	14.8401	15.9931	15.9151
RB_p_000m12315	NM_027533.3:Tspan2	7.07146	8.41151	8.56415	8.73584	5.7768	8.35131
RB_p_000m04259	NM_201392.2:Plec	11.4857	12.3975	11.6131	12.8958	10.4954	12.4092
RB_p_000m09301	NM_028140.4:Mfsd8	3.00871	6.70044	4.53122	5.19556	5.36873	4.0092
RB_p_000m06944	NM_001033669.2:Fbxw10	10.0021	10.5469	9.8629	10.4074	9.6597	9.56161
RB_p_000m28532	NM_001168535.1:Cdadc1	12.7842	13.1837	12.4573	13.192	12.0232	12.9549
RB_p_000m07140	NM_026682.2:Cpsf4l	10.4272	10.8471	10.2962	10.446	10.2053	10.4634
RB_p_000m23703	NM_001077510.2:Gnas	13.6922	13.3547	14.5049	14.1013	13.5609	13.5163
RB_p_000m13275	NM_008085.1:Gapdhs	10.994	10.7134	11.1254	10.5138	11.0135	10.6831
RB_p_000m27238	NM_025690.3:Sltm	9.76072	10.1966	9.60887	9.80628	9.47252	9.4381
RB_p_000m03587	NM_010983.2:Olfr2	12.8081	12.7385	12.5897	12.6783	12.7935	12.6712
RB_p_000m18329	NM_001081155.2:Rap1gap	7.79333	8.67977	8.72849	9.41045	9.45943	8.47911
RB_p_000m05419	NM_001276463.1:Asap1	12.57	13.0071	12.5044	12.829	12.0539	12.094
RB_p_000m07335	NM_001080708.2:Fam65c	8.75099	9.92802	8.79928	9.66741	9.18735	8.53365
RB_p_000m09180	NM_145968.2:Tagap	9.97406	9.8321	9.22078	9.64295	9.6677	8.5768
RB_p_000m07805	NM_019972.3:Sort1	11.4275	11.4995	11.0678	11.2983	11.3246	10.8075
RB_p_000m00145	NM_023479.2:Elac2	11.1978	11.1322	10.915	11.4958	11.0392	11.0652
RB_p_000m17237	XM_003945418.1;XM_003946246.1:Gm5600;Gm5600	8.43706	8.46896	8.69523	8.83552	9.13014	8.00936
RB_p_000m11867	NM_054092.2:Cts3	8.60177	8.72849	8.78681	8.5812	8.82284	8.08037
RB_p_000m18239	NM_001030290.1:Rdh8	11.2518	10.9176	10.2831	10.3864	10.3119	10.128
RB_p_000m16646	NM_001001332.2:BC117090	11.1226	10.4365	10.3955	9.55619	10.3007	9.64776
RB_p_000m27378	NM_001048176.1:Cerkl	8.59152	7.36048	8.49319	8.59152	7.89785	7.49852
RB_p_000m00692	NM_001163566.1:Crb2	10.5346	10.5189	9.67919	9.85798	10.2704	10.0249
RB_p_000m01809	NM_177717.4:4732456N10Rik	10.7517	10.7943	10.6049	10.4751	10.757	10.5177
RB_p_000m22556	NM_013786.2:Hsd17b6	11.5012	11.485	11.2477	11.3151	11.6287	11.4252
RB_p_000m12037	NM_001048057.1:Rpl38	13.1561	12.442	13.435	13.1707	13.2816	12.7737
RB_p_000m20600	NM_011591.4:Timm17b	8.91936	8.14296	8.61225	7.26209	9.0348	6.33688
RB_p_000m00334	NM_001142921.1:Tcf7l2	12.1715	12.0348	11.6408	11.6858	11.8449	11.9425
RB_p_000m09375	NM_021327.4:Tnip1	10.4882	10.5424	10.9264	10.4917	10.7406	10.7539
RB_p_000m19192	NM_145851.2:Cables2	9.10504	7.09628	5.57461	5.03588	6.91289	-0.512103
RB_p_000m19711	NM_001160143.1:Gm20823	13.5796	13.7125	12.6341	12.5879	12.9898	12.923
RB_p_000m27827	NM_001195413.1:Cngb1	11.0073	11.0521	10.7254	10.6294	10.8308	10.7831
RB_p_000m17950	XM_003945721.1:LOC101056301	8.74259	8.45806	8.53333	9.47455	9.02144	8.3268
RB_p_000m01758	NM_134100.4:Mfsd5	14.2344	14.2678	13.8551	14.057	14.2997	14.2415
RB_p_000m19067	NM_146491.1:Olfr1410	12.3096	12.57	12.17	12.3404	12.3369	12.2517
RB_p_000m27906	XM_001473202.2;XM_003086785.1:LOC100039693;LOC100039693	9.83868	9.95976	9.07057	8.68533	9.40762	8.76653
RB_p_000m11959	NM_133363.3:Myoz3	8.3916	7.26053	7.73584	2.81578	7.77039	1.09824
RB_p_000m24837	NM_001039502.2:Krtap1-4	11.5648	11.7794	11.5774	10.6136	11.0664	11.1626
RB_p_000m13618	NM_026032.1:Lsm1	13.1613	13.1472	13.091	12.8708	13.1198	12.9243
RB_p_000m10721	NM_027730.1:Rtdr1	12.2669	12.7378	11.7203	12.0718	11.5692	12.0435
RB_p_000m19726	NM_001168318.1:Scara5	9.87575	10.9451	9.35792	9.70621	8.94788	9.62966
RB_p_000m01776	NM_001199995.1:Mup12	13.6212	13.7162	13.4724	13.4123	13.4004	13.5819
RB_p_000m28091	NM_013726.3:Dbf4	11.0976	10.933	11.1899	10.8184	10.9975	10.5382
RB_p_000m11841	XM_001472102.3:LOC100044374	12.6231	12.7181	12.6108	12.4397	12.7303	12.5815
RB_p_000m10481	NM_001113353.1:Synj2	9.4301	9.17409	9.18776	8.78409	8.85097	7.05347
RB_p_000m24651	XM_884359.4;XM_908951.4:Gm12538;Gm12538	12.2253	12.2656	12.3836	12.3144	12.427	12.3789
RB_p_000m03721	NM_001164363.1:Nt5c2	9.03869	9.3581	8.90539	8.63178	8.81965	7.81164
RB_p_000m26452	NM_027988.4:Noxo1	11.9655	12.6104	11.886	12.3921	11.796	12.3122
RB_p_000m16394	NM_001005866.1:Kdm2b	10.3493	12.1761	10.1567	11.4624	9.98085	11.8945
RB_p_000m14327	NM_134246.3:Acot3	11.5425	12.0087	11.6465	12.0691	11.8016	11.9618
RB_p_000m04282	XM_003945587.1:Gm7301	6.90489	-0.687091	10.2427	-0.535863	9.07325	-1.3104
RB_p_000m24702	NM_146922.2:Olfr376	9.06878	9.3801	9.0737	9.09055	10.0665	8.64686
RB_p_000m15238	NM_001164497.1:Papd5	9.07993	9.35645	9.4308	8.93835	9.13357	8.83605
RB_p_000m10896	NM_183405.1:Cox6b2	12.2493	12.6256	12.195	12.4061	12.4353	12.47
RB_p_000m01817	NM_029714.3:Catsperg2	9.10198	9.48449	9.51636	9.3645	9.34873	9.54882
RB_p_000m13386	NM_053165.5:Clec2h	10.444	10.7593	10.7371	10.7882	10.785	10.849
RB_p_000m20560	NM_018782.2:Calcrl	11.6802	11.9348	11.4948	11.8469	11.6117	11.8146
RB_p_000m08261	NM_145564.3:Fbxo21	9.32305	10.1004	9.77259	10.6155	9.54077	10.3076
RB_p_000m12087	NM_027493.3:Actr8	8.59588	8.96482	9.02745	9.33427	8.72707	9.12541
RB_p_000m17016	NM_009723.5:Atp2b2	10.7105	10.603	10.8269	10.7997	10.8678	10.7707
RB_p_000m03281	NM_001037810.1:Spn	9.26483	9.72167	9.51636	9.09055	9.09759	9.06025
RB_p_000m22388	NM_207619.2:V1rd19	10.3354	10.9694	10.3149	10.774	10.2788	10.5062
RB_p_000m01189	NM_011067.2:Per3	9.35462	10.1723	9.92135	9.4168	9.60177	8.90539
RB_p_000m00166	NM_175471.2:Cyb5rl	8.71138	8.35535	9.3725	9.39553	9.21957	8.62083
RB_p_000m24073	XM_003945643.1:LOC101055714	11.0371	11.1648	11.4067	11.3652	10.9192	10.3711
RB_p_000m08042	NM_178604.3:Txnl4a	10.6101	10.158	10.998	11.8465	10.976	10.231
RB_p_000m04061	NM_177361.2:Ifna12	10.3661	10.4838	10.3937	10.8539	10.5296	10.7737
RB_p_000m02019	NM_008696.2:Map4k4	11.843	12.0693	12.1556	12.3045	12.176	12.0629
RB_p_000m20534	NM_146824.1:Olfr273	11.9881	13.1303	12.1824	13.1406	12.0122	12.8975
RB_p_000m28465	NM_134129.4:Prpf19	11.0081	11.189	10.6027	11.6393	10.5864	11.534
RB_p_000m08252	NM_001166067.1:Slc4a5	11.694	11.9494	11.7442	11.9352	11.8016	11.964
RB_p_000m09371	NM_001003719.1:Ralgapa1	10.1724	10.672	10.3998	10.8659	10.4746	10.6461
RB_p_000m16134	NM_001253817.1:Tmem184b	10.3136	11.2177	10.3149	10.9068	10.4945	10.872
RB_p_000m28373	NM_001011856.2:Olfr1331	8.03983	7.67125	8.25424	8.54432	7.16155	7.91538
RB_p_000m20926	NM_001277321.1:Ilf3	10.0961	10.166	10.2539	10.1576	10.0824	10.0052
RB_p_000m08066	NM_011090.2:Lilra6	7.10678	3.37805	7.88366	6.94739	6.24476	3.79933
RB_p_000m12412	NM_019675.2:Stmn4	12.3044	12.5149	12.2506	12.6195	12.2782	12.6535
RB_p_000m23533	NM_001001335.2:Plekha8	12.7156	13.4334	12.2897	13.1291	12.1215	13.0104
RB_p_000m16509	XM_001481310.2:Nlrp4d	7.26053	3.20521	7.19476	3.88363	4.58237	3.3308
RB_p_000m23492	NM_134040.1:Ddx1	11.6119	11.4742	11.9682	11.9642	11.8441	11.7984
RB_p_000m14861	NM_001201364.1:Gm10662	8.6061	8.01029	9.19024	8.98726	8.56415	7.89583
RB_p_000m27366	NM_026532.3:Nutf2	13.7496	13.8533	13.7187	13.8895	13.8702	13.7779
RB_p_000m24339	NM_029498.3:Zmym2	9.48684	7.89785	9.98916	9.74511	8.58621	8.64024
RB_p_000m13980	NM_007540.4:Bdnf	11.5542	11.941	10.8778	11.5514	10.6681	11.2956
RB_p_000m09166	NM_172444.4:Thsd4	12.9095	13.0577	13.116	13.1645	13.2122	13.2051
RB_p_000m26737	NM_001198811.1:Frem1	12.1106	12.2223	12.1556	12.4441	11.9249	12.024
RB_p_000m14003	NM_010192.4:Fem1a	9.31061	8.16323	9.29902	9.17493	9.07993	9.05302
RB_p_000m17939	NM_001252468.1:Bag6	10.932	11.0356	11.2877	11.568	10.9991	11.2961
RB_p_000m09475	NM_182927.3:Spred3	10.1007	10.6486	9.92407	10.649	9.29692	9.9386
RB_p_000m00723	NM_153078.4:Ehbp1	12.0578	12.1295	12.3377	10.9913	12.0196	12.2461
RB_p_000m19586	NM_031159.3:Apobec1	11.3923	11.7196	11.7245	11.8397	11.4519	11.6063
RB_p_000m14821	XM_003689384.1:Sumf2	10.1485	9.92704	10.1958	10.7181	9.90939	10.352
RB_p_000m17830	NM_024462.2:Ccdc23	13.102	13.1807	13.236	13.3079	13.2542	13.1431
RB_p_000m27478	NM_194333.3:Slc23a3	12.0064	12.0318	11.9128	12.3527	11.8812	11.8258
RB_p_000m27745	NM_027087.3:Krtap4-13	11.0192	8.69	10.9677	10.4625	11.1918	10.3719
RB_p_000m18200	NM_019976.3:Psrc1	10.2346	9.87882	11.498	11.4548	11.1918	11.2492
RB_p_000m16597	NM_019544.1:Msgn1	13.2172	13.2064	13.4616	13.6417	13.5503	13.406
RB_p_000m07927	NM_001104531.1:Cyp2d11	10.5702	10.5879	10.619	10.7406	10.4376	10.584
RB_p_000m17145	NM_026486.3:Tctn2	10.9164	10.6869	10.6754	10.3652	10.561	10.5792
RB_p_000m05646	NM_175138.4:Dnaic1	12.3464	12.582	12.2171	12.7468	12.2411	12.7114
RB_p_000m25956	XM_357752.5;XM_914983.3:Gm5331;Gm5331	10.9731	10.8999	11.6356	11.0613	10.9021	11.2799
RB_p_000m17337	XM_003688900.2:LOC100861707	10.4793	11.0809	9.76846	11.1419	9.69058	10.7814
RB_p_000m11710	NM_033314.3:Slco2a1	14.2142	14.306	14.345	13.8495	14.7465	14.8245
RB_p_000m10601	XM_003085267.1:Gm14839	12.715	12.7948	12.8815	13.0898	12.8371	11.8812
RB_p_000m18466	NM_133246.4:Ms4a3	12.0758	12.8854	11.8596	12.8399	11.8805	12.784
RB_p_000m14631	NM_172834.2:Loxhd1	6.61225	-0.999427	8.41504	-0.440193	3.74619	-0.947516
RB_p_000m13864	NM_146312.2:Olfr657	12.2432	12.6013	12.4967	12.6624	12.4252	12.6992
RB_p_000m28551	NM_139128.1:Coro6	11.3833	11.6847	11.665	11.963	11.5473	11.6625
RB_p_000m28260	NM_028880.3:Lrrtm1	11.7658	12.2019	11.192	12.082	10.9509	11.8448
RB_p_000m26611	NM_001177572.1:Slc25a13	10.909	11.4703	11.0023	10.8546	10.6193	10.6303
RB_p_000m11074	NM_010399.2:H2-T9	10.3528	10.5253	10.5013	9.82655	10.0225	10.6005
RB_p_000m27298	NM_175393.4:4930555G01Rik	10.2204	11.2038	10.6476	10.6472	9.90212	10.553
RB_p_000m10478	NM_021424.2:Pvrl1	13.2377	13.6301	13.1302	13.7421	13.2077	13.7779
RB_p_000m15275	NM_147113.2:Olfr560	10.6589	10.9963	11.0805	11.5101	11.0678	11.1046
RB_p_000m02365	NM_008057.3:Fzd7	9.99883	10.2456	10.7131	10.7361	9.978	10.4429
RB_p_000m01779	NM_033477.2:D17H6S53E	12.5144	13.024	12.988	13.2127	12.9274	13.1602
RB_p_000m28134	NM_001011774.2:Olfr1028	12.4387	12.5759	13.4891	13.7953	14.2257	13.6417
RB_p_000m04819	NM_027702.2:4933421I07Rik	8.69813	6.92679	8.99247	6.2127	6.81592	7.60486
RB_p_000m12156	NM_001130194.1:Best2	11.6378	11.8943	11.9744	12.1968	11.788	11.9445
RB_p_000m07855	NM_001079824.1:Hnrnph3	8.55203	8.58996	8.95371	8.61686	7.57994	8.83894
RB_p_000m04408	NM_173391.3:Tph2	10.0941	10.4647	10.0131	10.6831	9.9332	10.7707
RB_p_000m03472	NM_175542.3:Rttn	11.0994	11.4008	11.2093	11.8084	11.3405	11.5901
RB_p_000m06324	NM_001193661.1:Cldn12	10.5729	11.0098	11.2297	11.3884	10.9105	11.0202
RB_p_000m05625	NM_025368.4:Josd2	9.61318	9.29194	9.88874	10.1098	9.86818	9.74595
RB_p_000m28936	XM_003946269.1:Wrn	10.45	10.7282	10.8805	10.8624	10.9332	10.6671
RB_p_000m04663	XM_003689138.1:LOC100862043	9.30302	8.84758	9.67478	9.10198	9.3208	8.89885
RB_p_000m11653	NM_172574.2:Pqlc3	10.9967	11.4671	11.3962	11.8084	11.3759	11.6187
RB_p_000m10851	NM_026666.3:Ubn1	9.7201	10.6292	9.56097	9.61364	9.63481	9.90175
RB_p_000m14905	NM_177449.3:Lrrc29	11.7613	12.1789	11.6717	12.24	11.5186	12.1671
RB_p_000m20911	NM_028576.2:Camkmt	10.4129	10.577	10.3095	10.2641	10.557	10.1232
RB_p_000m26406	NM_026835.2:Ms4a6d	11.5497	12.3041	11.617	12.3732	11.6	12.4189
RB_p_000m00433	NM_018749.2:Eif3d	12.2302	12.593	12.3918	12.8202	12.2061	12.468
RB_p_000m14229	NM_029437.2:Ckap5	10.0213	9.89318	10.7996	10.6294	10.197	10.0841
RB_p_000m13291	NM_011973.2:Stk30	12.2598	12.725	12.3059	12.9791	12.2451	12.9383
RB_p_000m17288	NM_011180.3:Cyth1	9.10198	8.46489	9.21148	9.59495	9.29405	9.25345
RB_p_000m25530	NM_027394.2:Ube2cbp	11.3861	12.7113	11.3442	11.7873	11.3955	12.4711
RB_p_000m17146	NM_144518.3:2900011O08Rik	11.0216	11.9395	11.1609	11.7691	11.1069	11.9242
RB_p_000m14717	XM_003689040.1:LOC100862250	12.1228	12.8188	12.5044	12.7936	12.5797	12.9277
RB_p_000m29086	XM_001477424.2;XM_001477844.3:LOC100042395;LOC100042585	9.36286	10.2531	10.1304	10.596	9.87421	10.4386
RB_p_000m03222	NM_001177840.1:Smox	11.0226	11.1923	10.7546	11.3916	10.8318	11.4718
RB_p_000m10619	NM_175324.3:Acad11	10.2422	11.4394	10.0284	11.1356	9.75656	11.0705
RB_p_000m15359	NM_027857.3:Acy3	13.2901	14.1678	13.5418	14.232	13.7678	14.3805
RB_p_000m18517	NM_001127338.1:Aldh7a1	6.84549	8.86599	8.96771	8.85694	8.32605	8.49319
RB_p_000m13300	NM_145223.2:Alms1	6.07678	8.54142	9.24218	8.89001	8.69116	8.72024
RB_p_000m02579	NM_146649.2:Olfr1160	11.9655	12.8306	12.0283	12.8076	12.2364	12.9368
RB_p_000m28644	NM_031162.4:Cd247	3.70968	5.51273	7.39303	5.75024	2.06449	-1.92641
RB_p_000m19398	NM_023063.3:Lima1	11.2839	11.9713	11.696	12.6378	12.1048	12.1336
RB_p_000m24967	NM_027338.1:Vps36	10.0274	10.6528	10.8067	11.6201	11.3835	11.4419
RB_p_000m03476	NM_146037.2:Kcnk13	2.91534	8.54946	8.20049	8.54432	3.88361	7.06429
RB_p_000m06666	NM_181516.5:Taz	5.6436	9.04303	8.98442	9.34282	8.57175	8.82602
RB_p_000m19156	NM_001256000.1:Cacna1c	11.9695	11.3325	11.9363	11.8499	12.0223	11.2416
RB_p_000m04789	NM_001110824.1:Foxp4	12.5165	13.8419	11.788	14.0857	11.6378	14.0748
RB_p_000m24542	NM_028009.3:Rpusd1	10.0777	10.1217	10.4305	10.3904	10.4442	10.4242
RB_p_000m25107	NM_019503.4:Fxyd1	8.78191	10.2561	10.1795	10.1398	9.29692	9.63662
RB_p_000m26033	NM_021386.4:Cldn10	10.7489	10.7538	10.5727	10.6846	10.197	10.4395
RB_p_000m03756	NM_001195531.1:Gm5741	11.9397	12.301	11.7203	12.1361	11.8517	12.352
RB_p_000m22795	NM_001013365.2:Osm	9.69668	10.6598	9.29902	9.82284	8.98442	9.71896
RB_p_000m15132	NM_001039555.2:Cyp2c68	10.8261	10.9045	11.0564	11.222	10.7379	11.0154
RB_p_000m10920	NM_175154.2:Galk2	9.82814	10.3607	9.91314	9.06295	9.46386	9.51701
RB_p_000m28180	NM_001195255.1:Gm581	13.7839	14.5918	13.9732	14.1875	14.1977	14.5078
RB_p_000m02461	NM_146843.2:Olfr1097	10.1425	10.5569	10.2644	10.388	10.3159	10.4625
RB_p_000m17353	NM_010056.2:Dlx5	11.1095	10.9648	11.7106	11.0692	11.4615	11.3412
RB_p_000m13554	NM_172513.3:Fam126b	9.57286	10.299	9.42626	9.46591	8.96723	9.52911
RB_p_000m28626	NM_025812.2:Hmg20a	10.6433	11.8408	9.90589	10.6891	9.45704	10.2462
RB_p_000m16577	NM_016696.4:Gpc1	10.3717	11.3777	9.4108	10.0611	9.84967	10.663
RB_p_000m11372	NM_008130.2:Gli3	10.7527	10.7811	11.3012	11.4974	11.2733	11.1863
RB_p_000m24433	NM_008632.2:Map2	9.69986	9.69595	8.82284	10.3607	9.4457	9.78885
RB_p_000m12484	NM_018810.2:Mkrn1	11.43	11.4885	11.4974	11.4041	11.5026	11.4867
RB_p_000m19802	NM_178388.2:Tmem202	6.26679	7.49852	4.58239	6.51307	4.79687	2.74501
RB_p_000m22079	NM_001252059.1:Cacna1a	11.0957	11.2164	11.4058	11.0154	11.0227	10.8226
RB_p_000m18118	NM_146823.1:Olfr1184	9.26483	10.9818	8.07146	9.95976	7.64145	10.188
RB_p_000m14992	NM_173453.3:Tmem11	11.4986	12.2732	10.9371	11.0496	10.6322	11.8933
RB_p_000m17304	NM_175236.4:Adhfe1	13.1183	13.7189	12.234	13.4208	12.4568	13.4397
RB_p_000m23810	NM_009496.3:Vamp1	11.2391	12.2119	10.3865	11.5177	10.2777	11.2555
RB_p_000m13777	NM_054080.1:Akr1c20	10.5435	10.9114	9.93271	10.8847	9.52911	10.6356
RB_p_000m05807	NM_008779.2:Cntn3	10.7312	11.532	9.97418	11.0316	9.91164	10.9388
RB_p_000m03863	NM_175450.4:Wdr18	13.8737	14.4377	13.5757	14.2415	13.8387	14.1752
RB_p_000m09384	NM_028137.3:Msantd3	10.8838	10.8446	11.1012	11.1085	10.7506	10.8786
RB_p_000m23824	NM_146423.1:Olfr887	11.3126	11.699	11.2697	11.5204	11.3217	11.4828
RB_p_000m10798	NM_001199338.1:Apoo	10.9001	11.212	11.1394	11.6025	11.3277	11.3959
RB_p_000m16126	NM_031179.2:Sf3b1	8.07236	5.25352	8.21513	8.58653	7.6736	5.00622
RB_p_000m17899	NM_008817.2:Peg3	11.9285	12.4737	11.5713	12.8935	11.9905	12.5993
RB_p_000m04373	NM_146354.1:Olfr633	9.49419	9.83763	9.42031	9.38712	8.92407	8.96048
RB_p_000m21687	NM_010012.3:Cyp8b1	9.77465	10.4289	9.84732	10.0521	9.75266	10.1334
RB_p_000m07720	NM_010194.2:Fes	10.7327	11.0632	10.9133	11.2979	10.8009	11.0439
RB_p_000m06388	NM_001271532.1:Insig2	10.6075	10.4051	11.2518	11.3542	11.2265	10.8457
RB_p_000m02036	NM_028798.3:Crct1	13.379	13.8472	13.2291	13.6542	13.2292	13.4573
RB_p_000m07668	NM_008443.3:Kif3a	9.63087	9.96627	10.0484	10.5038	9.99199	9.78273
RB_p_000m15874	NM_027609.2:Speer4f	10.1192	10.3955	10.2011	9.37468	10.7687	9.74847
RB_p_000m27482	NM_199200.2:Fam171a2	4.91334	3.88365	6.8806	6.46761	7.17326	2.74501
RB_p_000m16830	NM_013884.3:Cspg5	5.6436	6.91687	8.46625	7.29002	7.86625	6.60239
RB_p_000m20386	NM_001276474.1:Cited1	8.92481	8.98821	9.6881	9.79184	9.70275	9.46761
RB_p_000m07237	NM_001007221.2:Adam22	9.22078	8.93909	9.50515	9.1267	9.68854	9.22601
RB_p_000m11704	NM_172713.2:Sdad1	12.0853	12.5626	12.353	12.8553	12.2489	12.6584
RB_p_000m20575	NM_001013607.1:Vmo1	11.3107	11.4594	11.5955	11.9357	11.5503	11.5244
RB_p_000m09461	NM_001163634.1:Wnt7b	10.229	10.9028	9.69	10.7441	9.49002	10.2298
RB_p_000m21235	NM_146614.1:Olfr971	11.8534	11.9135	11.6824	11.8653	11.8345	12.0657
RB_p_000m09422	NM_008185.3:Gstt1	12.5985	13.1361	12.3447	12.7126	11.9124	12.8255
RB_p_000m18982	NM_001037957.3:Dyrk1b	-0.704746	4.86457	-0.452514	5.2661	-0.55134	2.22888
RB_p_000m04005	NM_175383.2:B3gnt1	10.8645	10.4703	11.6874	10.9876	10.9332	10.9299
RB_p_000m07710	NM_011907.4:Trex2	13.0888	13.0673	13.0465	12.823	13.0543	13.0519
RB_p_000m02873	NM_009514.4:Vpreb3	10.8441	11.1405	10.6107	11.2168	10.5257	10.9359
RB_p_000m22291	NM_207626.1:Olfr1434	12.1172	12.0852	12.4235	12.3329	12.3503	12.263
RB_p_000m23516	NM_011808.2:Ets1	9.3015	9.16281	9.81378	9.84196	9.39106	9.35094
RB_p_000m25402	NM_001081088.1:Lrp2	-0.631153	-0.545475	-0.686645	-0.702844	0.151862	-0.902896
RB_p_000m13211	NM_172669.3:Ambra1	9.74987	9.88671	10.7485	10.6184	10.5338	10.0643
RB_p_000m26023	XM_003689143.1;XM_977722.1:LOC100862166;Gm7682	8.70736	8.3125	7.59991	8.96723	9.21957	7.87242
RB_p_000m04677	NM_022326.3:Ctsm	11.0513	11.3134	10.6754	10.9449	10.904	10.8908
RB_p_000m15199	NM_027728.2:Enkur	4.42867	6.17326	7.54174	7.16155	6.66888	4.38896
RB_p_000m21412	NM_011485.4:Star	11.8577	12.0556	11.6423	11.6883	11.3792	11.2012
RB_p_000m06913	XM_003084779.2;XM_003086724.2:LOC100502818;LOC100502818	10.1991	10.99	9.36978	10.388	9.72024	9.67654
RB_p_000m16827	NM_146818.2:Olfr1218	10.3631	10.355	10.1673	10.2181	10.4491	9.94374
RB_p_000m16930	NM_011936.2:Fto	13.0314	13.0515	12.8642	12.5985	12.2061	12.1268
RB_p_000m06960	NM_001081327.1:Hs3st2	10.5721	10.2765	10.4752	10.4388	10.6859	10.0629
RB_p_000m24315	NM_009763.3:Bst1	7.41222	6.9542	7.11721	6.29309	8.12326	6.6594
RB_p_000m10209	NM_022724.4:Suv39h2	12.5232	12.4012	12.1188	12.1455	12.3212	12.1622
RB_p_000m22408	NM_026924.3:Ovol2	11.0205	11.005	11.0805	10.8276	10.9929	10.585
RB_p_000m24497	NM_001247984.1:Lcp1	10.9621	11.0949	10.5071	10.4614	10.4161	10.4438
RB_p_000m12529	NM_019473.1:Olfr155	11.2759	10.5443	9.30777	9.39553	9.76211	9.06025
RB_p_000m12215	NM_173748.4:Nudcd3	10.7914	10.3185	10.7432	10.0367	11.0632	9.86419
RB_p_000m01090	NM_146685.3:Olfr1433	9.9629	9.35351	9.42294	8.81698	9.6416	8.92382
RB_p_000m00899	XM_003946260.1:LOC101056476	9.2499	9.06295	9.62677	9.4608	9.74062	9.16323
RB_p_000m05749	NM_001166844.1:Vmn1r100	12.0435	11.9999	11.1311	10.7755	11.33	11.0464
RB_p_000m08199	NM_177775.3:Esyt3	10.6569	10.6518	9.60177	9.42206	10.0866	9.51964
RB_p_000m10765	NM_007818.3:Cyp3a11	12.6948	12.7006	12.4886	12.3771	12.5448	12.5291
RB_p_000m14947	XM_003945682.1:Zfp534	8.80413	7.05799	8.35535	7.5025	8.6736	5.97338
RB_p_000m08684	NM_010397.4:H2-T22	10.975	10.3912	11.1524	10.8885	11.1876	11.3144
RB_p_000m06424	NM_009841.3:Cd14	12.7443	12.6512	12.0219	11.5964	12.2223	11.6826
RB_p_000m15907	NM_025778.3:Bcl2l14	9.92914	9.1267	9.57806	8.84914	9.57806	7.45533
RB_p_000m04027	NM_028720.2:Glyr1	11.0682	11.3334	10.3488	10.3916	10.5634	10.5907
RB_p_000m24754	XM_001472957.2:LOC100039523	9.95831	10.0198	10.1016	9.52911	10.0066	9.72267
RB_p_000m28491	NM_053123.4:Smarca1	11.887	11.7786	11.5099	11.2726	11.564	11.5209
RB_p_000m01565	NM_010462.5:Hoxc10	13.2884	13.4089	12.9032	12.7011	13.1543	12.9975
RB_p_000m14602	NM_146242.2:Lrrc10	9.41996	8.05528	8.66059	7.08569	8.6736	7.21432
RB_p_000m02914	NM_025530.3:Cutc	9.51241	8.63632	9.04871	8.82602	8.9953	7.94642
RB_p_000m17684	NM_008174.2:Grm8	11.0073	11.1588	10.3998	10.581	10.2977	10.1007
RB_p_000m08262	XM_003086519.1:LOC100505242	9.76777	9.2388	9.36632	8.93835	8.16574	8.94398
RB_p_000m11256	NM_001195090.1:Tmc8	13.8839	14.0231	12.6995	13.5636	13.2399	13.9657
RB_p_000m05499	NM_030060.2:Batf3	10.3918	10.5901	10.2216	10.1446	9.94471	9.71339
RB_p_000m09196	NM_008391.4:Irf2	8.88646	8.02791	9.03938	8.48851	8.90238	7.02791
RB_p_000m06085	NM_001164192.1:Mtm1	11.1972	12.3554	10.735	10.8078	10.4977	12.3213
RB_p_000m22925	NM_001159730.1:Pdc	13.3545	13.6486	13.325	12.9669	13.5385	13.4264
RB_p_000m21764	NM_053207.2:Egln1	10.5139	10.8965	10.9952	11.0069	10.9991	11.0922
RB_p_000m16890	NM_144858.2:Dus3l	10.0103	10.2654	10.3865	10.5554	10.2596	10.107
RB_p_000m09446	NM_028715.3:Fcho1	14.6061	14.8764	14.5321	14.1808	15.003	15.0135
RB_p_000m12016	NM_027180.3:Arap1	12.4981	13.3854	12.5447	11.6962	12.4179	12.8498
RB_p_000m15116	NM_029236.2:Bcdin3d	11.7401	12.8354	11.901	12.9129	12.0223	12.7776
RB_p_000m22585	NM_001252200.1:Map4k4	11.843	11.8463	12.2109	12.2449	12.1484	12.0689
RB_p_000m07207	NM_146759.1:Olfr214	12.7593	13.4733	12.7207	13.0334	12.7433	13.4382
RB_p_000m11601	NM_026456.4:Tceb1	10.0625	10.4516	10.4625	10.4917	10.2465	10.6384
RB_p_000m27016	NM_001168657.1:Socs2	10.1202	10.406	10.3289	10.4189	10.1107	10.2619
RB_p_000m16958	NM_212486.2:Gimap8	10.4947	10.8652	10.6646	11.0062	10.7719	10.363
RB_p_000m09988	XM_001477422.2;XM_003086488.1:Gm3470;Gm3470	8.83552	8.55459	9.10022	8.56288	8.89381	8.46489
RB_p_000m06752	NM_029894.1:Fam162b	9.21634	8.76956	9.62083	8.83552	9.46386	8.85902
RB_p_000m11192	NM_022023.2:Gmfb	9.5768	10.409	9.84732	9.98975	9.25385	9.84967
RB_p_000m28978	NM_177668.2:Skint10	9.59929	9.82814	9.95686	9.65464	9.40266	9.00609
RB_p_000m06645	NM_027597.4:Fam71d	12.6854	12.9292	13.0655	13.1165	12.9134	13.097
RB_p_000m15099	NM_009539.2:Zap70	10.8901	10.4516	11.4366	10.7504	11.1077	10.4144
RB_p_000m07072	NM_001113556.1:A530064D06Rik	12.4248	12.8677	12.5419	12.6478	12.6267	12.8161
RB_p_000m10537	NM_029465.3:Clec4g	11.859	12.1614	12.2403	12.2345	11.9858	12.1884
RB_p_000m20704	NM_001025431.1:Btbd3	9.76929	10.5327	10.4161	10.5575	10.188	10.2491
RB_p_000m06595	NM_001177348.1:Gm3646	10.6339	10.8429	10.9279	11.2666	10.6659	10.9614
RB_p_000m03328	XM_003689056.1;XM_003689083.1:LOC100861828;LOC100042512	9.82124	9.87882	9.89709	10.5291	9.75975	9.94642
RB_p_000m16903	NM_029869.1:Zkscan1	7.3502	6.03704	8.47303	5.78555	5.93458	5.31531
RB_p_000m10157	XM_003945437.1:LOC101055986	11.2219	11.4339	11.353	11.4482	11.2152	11.5625
RB_p_000m00510	NM_178045.4:Rassf4	8.94983	8.7039	9.29615	9.43532	8.85487	9.24119
RB_p_000m19897	NM_013541.1:Gstp1	10.8346	11.7011	10.8646	12.3571	11.1678	12.257
RB_p_000m28669	NM_001271551.1:Aire	12.1508	12.7978	11.9278	12.7726	11.661	12.6827
RB_p_000m15292	XM_003945775.1;XM_003945776.1:Scgb2b15;Scgb2b17	12.3197	13.4084	11.8771	12.9607	11.6305	13.0876
RB_p_000m19940	NM_001177753.1:Pfkfb3	7.88366	7.83289	8.40088	8.49852	7.24159	7.89986
RB_p_000m16290	NM_027689.3:Rfx4	9.08525	8.64024	9.34522	9.33427	9.52911	9.33204
RB_p_000m20037	NM_026141.3:Ppil4	7.14466	1.31135	8.47303	5.6769	6.86212	3.44631
RB_p_000m20031	NM_008704.2:Nme1	14.2398	14.3208	13.5923	14.26	14.3098	14.5067
RB_p_000m15853	NM_011505.2:Stxbp4	10.0494	9.86857	9.74763	10.3323	9.57144	9.93688
RB_p_000m27687	NM_001256052.1:Rslcan18	11.9348	11.5374	11.8402	11.8982	11.8766	11.8655
RB_p_000m28752	XM_001475449.4:Gm10145	11.2643	10.8777	11.6061	11.8037	11.4624	11.6269
RB_p_000m03301	NM_001122739.1:Inppl1	12.4893	12.2766	12.5889	12.6276	12.6078	12.57
RB_p_000m26755	NM_009015.3:Rad54l	10.2216	10.5454	10.2491	10.6996	9.82589	10.0939
RB_p_000m06760	NM_172885.2:Tmem132d	7.28	5.92273	6.15987	4.53121	5.70484	5.91079
RB_p_000m04047	NM_001145884.1:Itgb5	9.0943	9.76072	8.50581	7.8616	9.11851	7.97823
RB_p_000m22260	NM_001033537.2:Pgap3	8.72395	8.98204	8.63239	6.78572	7.96048	7.67125
RB_p_000m21453	NM_001008231.2:Daam2	9.34059	8.43393	10.1673	9.95589	10.0979	9.55091
RB_p_000m24584	NM_175015.2:Atp5g3	12.6529	12.911	13.2559	14.0669	13.6045	13.9285
RB_p_000m28692	XM_003688870.2:LOC215866	12.1832	12.8357	11.5229	13.0736	11.4656	11.9534
RB_p_000m23060	NM_016847.2:Avpr1a	11.9243	11.8537	11.9417	12.1138	11.9476	11.9868
RB_p_000m10137	NM_025434.3:Mrps28	12.037	12.3632	12.3772	12.4917	12.3625	12.4268
RB_p_000m06554	NM_027209.3:Ms4a6b	9.11569	7.38514	9.08304	8.59152	8.29768	8.52487
RB_p_000m08427	NM_011823.4:Gpr34	11.5067	11.4374	11.4936	11.7139	11.4402	11.6356
RB_p_000m14007	NM_001177706.1:Arfgap1	12.8529	12.9912	12.2473	12.7	12.2634	12.7781
RB_p_000m27606	NM_008576.3:Abcc1	10.9946	10.8912	11.0705	11.5549	11.0192	11.2759
RB_p_000m27633	NM_027360.2:2010107E04Rik	10.3262	9.60301	10.672	11.1944	10.4305	9.87882
RB_p_000m24748	NM_177744.4:Apol10a	12.946	12.5446	12.6995	12.8816	12.735	12.7721
RB_p_000m04345	NM_001037127.2:Musk	12.5378	12.6169	12.4632	12.6464	12.4235	12.6531
RB_p_000m01217	NM_001205371.1:Casc4	12.4677	12.4578	12.2246	12.5874	12.0207	12.4053
RB_p_000m07327	NM_177345.3:Mapkap1	12.2559	12.3408	12.6322	12.7385	12.4616	12.6086
RB_p_000m21536	NM_011451.3:Sphk1	13.21	13.3641	13.344	13.719	13.4052	13.4367
RB_p_000m24941	XM_917275.3:LOC637553	12.8171	13.4114	12.733	12.8157	12.2034	12.5942
RB_p_000m15549	NM_001025615.2:Ccdc50	14.5658	14.8437	14.4566	14.9897	14.8905	15.1716
RB_p_000m04509	NM_147155.2:Tagap1	9.46761	9.31061	9.25817	9.28963	8.76155	9.28963
RB_p_000m14808	NM_053194.4:Ric8	11.518	11.492	11.2	11.5816	11.319	11.4776
RB_p_000m26404	NM_001252222.1:Nbr1	8.15313	5.66746	8.70044	8.5812	6.44018	3.96345
RB_p_000m19444	XM_003945566.1:LOC101055731	9.83579	10.0837	9.73866	10.2054	10.1986	9.5996
RB_p_000m10259	NM_001081750.1:Zfp664	12.0084	12.2082	12.3104	12.6585	12.4206	12.3825
RB_p_000m26061	NM_172540.2:Trmt2b	11.7577	11.6727	11.6256	11.9831	11.6506	11.6973
RB_p_000m27491	NM_028734.4:Steap2	12.0207	11.9182	12.5361	12.3133	12.3633	12.2635
RB_p_000m24316	NM_001168500.1:Ncmap	9.27729	8.49652	9.83447	9.73725	9.5343	9.41609
RB_p_000m23120	NM_001199695.1:Txlna	13.3625	13.4851	13.7294	13.8654	13.7557	13.7533
RB_p_000m28019	NM_053215.3:Ugt2b37	11.4726	11.7065	12.0309	12.0225	11.967	11.6153
RB_p_000m00230	NM_016751.3:Clec4f	10.8284	11.0865	11.0023	11.3318	10.7099	11.0286
RB_p_000m21783	NM_001033136.3:Rmdn3	8.67948	7.96867	9.30777	8.46421	7.97394	7.58747
RB_p_000m15791	NM_025324.2:Zfp524	10.6331	11.3514	10.7904	11.2187	10.4569	11.1734
RB_p_000m12561	NM_001081298.1:Lphn2	10.9047	11.3349	11.0154	11.2492	11.0274	11.0659
RB_p_000m16797	XM_003945806.1:LOC100041987	-0.534761	-1.62285	6.06246	-1.88932	-2.41648	-2.65747
RB_p_000m05812	NM_001252497.1:Rapgef6	10.2125	10.2877	10.6214	10.717	10.5886	10.6135
RB_p_000m00687	NM_001100185.1:Cyp4a30b-ps	13.3874	13.6635	13.936	14.4821	14.3329	14.1834
RB_p_000m22807	NM_013724.2:Nrk	9.71682	9.73527	10.2576	10.4694	10.3007	10.3266
RB_p_000m26652	NM_030189.3:Stpg1	9.07012	8.47843	10.0451	9.77753	9.8585	9.43045
RB_p_000m21695	NM_001271005.1:C920025E04Rik	8.79469	8.20783	9.56796	9.41045	8.74875	8.64024
RB_p_000m21249	NM_018853.3:Rplp1	14.5554	15.992	14.863	15.9934	14.8217	15.977
RB_p_000m11336	NM_011697.3:Vegfb	10.9149	10.8585	11.8582	11.0922	10.9632	10.861
RB_p_000m10139	NM_019811.3:Acss2	11.375	11.3339	12.0167	11.8149	11.9806	11.4954
RB_p_000m27232	NM_030721.2:Acox3	10.491	10.1236	11.0794	10.6195	10.6313	10.2477
RB_p_000m00308	NM_027270.1:Exoc1	10.5425	10.9969	10.0041	10.7216	9.55411	10.1639
RB_p_000m16132	NM_007976.2:F5	10.3787	9.74847	10.2477	10.6506	10.3608	10.7084
RB_p_000m12730	NM_001159619.1:Pigp	11.4542	11.633	11.8644	11.9387	11.7089	11.9089
RB_p_000m08537	NM_001252330.1:Slc6a15	9.71253	11.1069	10.4862	10.4694	9.93111	10.3719
RB_p_000m03676	NM_144532.2:Cabp4	9.29405	9.78953	9.10022	8.00983	7.62936	8.6061
RB_p_000m01257	NM_146855.2:Olfr985	12.2245	12.4186	12.4297	12.559	12.3968	12.5616
RB_p_000m17533	XM_003945607.1:LOC101055746	8.45464	9.08592	9.01774	9.42206	8.24872	9.16323
RB_p_000m27549	XM_003086792.1:LOC100048759	11.7232	11.5109	12.8529	13.2077	12.9022	12.8092
RB_p_000m21085	NM_019515.1:Nmu	10.3462	11.961	9.84025	11.4674	9.99506	11.5971
RB_p_000m13236	NM_001033338.3:Rimbp3	11.6797	11.9806	11.5907	11.2337	11.4554	11.9908
RB_p_000m13501	NM_001177366.1:Fut7	10.1523	10.8777	9.79496	10.3607	10.3489	10.3311
RB_p_000m06707	NM_001039566.2:Defb30	11.1361	11.9266	10.809	11.669	10.6488	11.6672
RB_p_000m07878	NM_022408.2:Dgcr14	12.2623	12.7049	12.214	12.7106	12.0764	12.9023
RB_p_000m18571	NM_022000.2:Gnas	10.0091	11.8118	10.1226	12.079	9.58026	11.6503
RB_p_000m01104	NM_053140.3:Pcdhb15	11.2574	12.0828	11.4447	12.3452	10.9075	12.0655
RB_p_000m01885	XM_001002180.5;XM_003086639.3:Gm9234;Gm9234	14.9601	15.2223	15.2593	15.9948	15.7948	15.5497
RB_p_000m02005	NM_001111048.1:Fga	7.81485	12.2926	8.83868	10.6479	7.46489	11.4864
RB_p_000m08385	NM_133772.2:Ssbp4	12.2086	12.773	11.8696	12.8165	12.3775	12.7288
RB_p_000m04148	NM_026092.3:Lyzl1	12.7107	13.4728	13.0003	13.7548	13.084	13.7792
RB_p_000m25845	NM_001081399.2:Prss33	9.99577	11.1331	9.93012	11.1117	9.98228	11.1423
RB_p_000m15996	NM_019571.4:Tspan5	9.02791	9.98394	10.4381	10.244	10.4161	10.3896
RB_p_000m18211	NM_001178038.1:Fmo6	9.15482	10.1653	9.50846	9.74287	9.59929	9.94642
RB_p_000m04311	NM_010027.1:Ddt	10.8754	10.877	10.9921	11.1015	10.9006	11.2295
RB_p_000m04972	NM_173419.2:Dleu7	11.8097	11.5843	12.316	11.9178	12.3003	11.8852
RB_p_000m28018	NM_133709.3:Chrdl2	7.68883	9.02121	8.2392	8.66059	6.33985	9.04621
RB_p_000m19349	NM_053087.2:Epgn	13.8962	14.4389	13.6992	14.0155	13.8353	14.2678
RB_p_000m18657	NM_153288.3:Npb	10.3652	10.5369	10.5654	10.9114	10.4386	10.5272
RB_p_000m04372	NM_013460.4:Adra1d	12.1544	12.0152	12.3806	12.3181	12.1889	12.1258
RB_p_000m25102	NM_025339.4:Tmem42	9.92209	9.59712	9.90238	10.0844	9.89178	9.44846
RB_p_000m03245	NM_009462.1:Usp10	9.35462	9.24832	9.48616	9.71396	8.66534	9.62708
RB_p_000m00110	NM_019724.3:Mmp16	10.7816	10.7675	10.0219	10.3765	9.8048	10.3024
RB_p_000m11765	XM_003945640.1:Gm7810	11.7146	11.9868	11.8632	12.0621	12.0774	12.1492
RB_p_000m20390	NM_145131.1:Pitrm1	9.66741	9.69595	10.1894	10.1053	9.08614	9.68431
RB_p_000m20232	NM_029572.2:Erp44	10.1687	11.3706	9.80655	10.4602	10.1216	11.0583
RB_p_000m07585	NM_145440.1:Uts2r	11.5907	12.1878	10.8596	11.7684	10.7614	11.7534
RB_p_000m04238	NM_022314.3:Tpm3	10.8234	11.7111	11.7269	12.1488	11.6632	12.0896
RB_p_000m03605	NM_009153.2:Sema3b	9.57994	8.88925	10.0872	9.54174	9.55603	9.37468
RB_p_000m28081	NM_008060.1:Ganab	10.639	10.5272	10.1447	10.353	10.4883	10.8268
RB_p_000m11715	NM_203491.3:Chrm2	11.1508	10.7371	11.3877	11.3326	11.3709	11.2983
RB_p_000m19636	NM_001276461.1:Asap1	12.4209	12.7157	12.1108	11.8703	12.392	11.9538
RB_p_000m19186	NM_016721.2:Iqgap1	11.5414	11.8054	12.1641	12.4425	12.338	12.2517
RB_p_000m06004	NM_054091.2:Olfr74	12.7372	13.2635	12.9356	13.532	13.0405	13.4233
RB_p_000m15505	NM_001199227.1:Osbpl5	12.813	12.9602	12.7996	13.3185	13.2156	13.2989
RB_p_000m01674	NM_080438.2:Glra3	12.0173	12.0855	12.1171	12.102	12.111	11.7984
RB_p_000m05301	NM_001199265.1:Epb4.1l2	7.61716	8.32268	7.33539	9.30739	5.70484	8.55395
RB_p_000m04101	NM_001270426.1:Lce3d	12.4829	12.7669	12.0897	12.8144	11.9156	12.6791
RB_p_000m20169	NM_001033473.2:Odf3l2	13.4634	15.2414	13.0378	15.0341	14.2672	15.0085
RB_p_000m18811	NM_153596.3:Tmem17	11.669	11.6773	11.5733	11.3554	10.7792	11.2625
RB_p_000m26684	NM_001113392.2:Cd247	11.9649	12.4896	11.4351	12.4368	11.58	12.3232
RB_p_000m11769	NM_009008.3:Rac2	11.5277	11.724	11.2039	11.8133	11.1166	11.4733
RB_p_000m28177	NM_001166001.1:Lingo2	12.2524	12.8076	12.2961	12.7954	12.4297	12.6566
RB_p_000m16127	NM_001025608.2:Szrd1	13.4391	13.791	13.1179	13.8621	13.0948	13.7381
RB_p_000m04619	NM_177103.4:Senp5	10.208	9.91861	10.2933	9.96795	9.10198	9.81538
RB_p_000m29016	NM_031389.2:Nlrp4c	5.03591	0.702365	6.67007	4.11056	5.58967	-0.457241
RB_p_000m17984	NM_008747.2:Ntsr2	11.2396	11.8618	10.8655	11.8521	11.2424	11.5523
RB_p_000m28174	NM_001168472.1:Dynll2	9.85928	8.54754	10.0021	10.1366	9.8048	9.56351
RB_p_000m21805	XM_979044.2:LOC665729	12.1877	12.4995	12.2638	12.7081	12.4091	12.4563
RB_p_000m02339	NM_001033369.3:Acvr1c	8.97106	9.46761	9.6881	10.0311	9.20742	9.80588
RB_p_000m03742	NM_177695.4:Tmc3	9.4055	9.47134	10.4798	10.0367	10.2232	9.93467
RB_p_000m05580	NM_031183.2:Sp6	13.523	13.3689	13.6467	13.5287	13.6912	13.5211
RB_p_000m10420	NM_146508.1:Olfr959	12.6149	13.0836	12.6465	12.8951	12.8536	12.7518
RB_p_000m25153	XM_003945519.1:LOC101055764	9.21189	9.35462	9.75711	9.78436	9.58026	9.41856
RB_p_000m20103	NM_008125.3:Gjb2	11.3488	11.0202	11.7469	11.9236	11.5525	11.1702
RB_p_000m25666	NM_177342.3:Taf5	11.0154	10.7067	11.4097	11.4467	11.0986	10.9593
RB_p_000m26308	NM_146078.3:Ubr2	13.7753	14.0688	13.7222	13.9443	13.7027	14.029
RB_p_000m10657	NM_173744.4:Tdrp	11.2912	11.1545	12.057	11.5722	11.7043	11.4813
RB_p_000m24708	NM_025594.3:Zmat2	9.64926	9.65523	10.4524	10.0824	10.3581	10.004
RB_p_000m14635	NM_020283.4:B3galt1	14.3609	14.3433	14.4334	14.6645	14.615	14.398
RB_p_000m18784	NM_001146180.1:Mtss1	14.1123	14.1839	14.1025	14.213	14.1485	14.1604
RB_p_000m14269	NM_177772.4:Bpifc	8.11114	10.2151	8.65523	10.3367	7.82972	10.0249
RB_p_000m19284	NM_001163378.1:2700049A03Rik	8.97298	9.59121	9.45258	9.73358	9.5343	9.52552
RB_p_000m12069	NM_001177945.1:Aamdc	6.88773	8.5768	7.04439	9.00609	7.76377	6.19967
RB_p_000m09173	NM_026829.2:Mthfs	12.0621	12.4923	11.661	12.5875	11.6334	12.3734
RB_p_000m07953	NM_178408.3:Arrdc1	10.4059	10.8807	9.71725	10.4759	9.5581	10.208
RB_p_000m16572	NM_001205054.1:Aga	7.86522	9.20131	8.74707	9.16616	6.62936	5.89471
RB_p_000m10227	NM_012007.1:Ctsj	10.2625	10.4887	10.2477	10.6386	10.4664	10.4932
RB_p_000m01586	XM_003084996.2:Gm3173	11.6378	11.5473	11.1386	11.5687	11.6073	11.3694
RB_p_000m21629	NM_001081408.1:Agmat	13.9463	13.4814	13.8228	13.4402	14.3684	13.7985
RB_p_000m08341	NM_146848.2:Olfr1161	13.6181	13.8561	13.5226	13.3419	13.6522	13.4553
RB_p_000m02565	NM_021432.2:Nap1l5	8.87728	8.82602	9.35425	9.46352	9.43498	8.56288
RB_p_000m24627	NM_207553.2:Olfr251	13.6826	13.8255	13.2449	13.3996	13.2906	13.2469
RB_p_000m05968	NM_001081117.2:Mki67	11.8697	12.117	11.9872	12.2178	11.6926	11.5528
RB_p_000m21037	NM_001177776.1:Ahi1	12.3919	12.3131	11.8954	11.6701	12.014	11.4326
RB_p_000m24038	NM_010874.3:Nat2	8.76653	8.53916	8.55778	8.51964	9.18735	8.54754
RB_p_000m08299	NM_016872.4:Vamp5	11.8949	12.0033	11.2922	11.5514	11.4859	11.5198
RB_p_000m03408	NM_017378.2:Pcdh12	10.231	9.23042	10.1673	9.47032	9.81097	8.20701
RB_p_000m08523	NM_144806.2:Prpsap2	10.7504	10.355	10.7458	10.8992	10.5414	10.0779
RB_p_000m01987	NM_024221.3:Pdhb	10.0191	9.99199	10.4543	10.8612	10.1592	9.60887
RB_p_000m10840	NM_016711.3:Tmod2	9.13827	8.46896	8.83868	7.87805	8.93909	8.1404
RB_p_000m10085	NM_001098168.1:Asap2	10.254	9.88277	9.13528	9.8481	9.24555	9.09847
RB_p_000m25855	XM_003086352.1:Gm12367	9.41838	8.74371	6.07322	8.49852	8.63481	8.43879
RB_p_000m13457	NM_172142.3:Nfkbid	12.3789	12.5586	11.8286	12.2518	12.0326	12.257
RB_p_000m10802	NM_010494.1:Icam2	12.1681	12.2813	12.0499	11.9895	12.1337	12.0886
RB_p_000m00848	NM_009004.4:Kif20a	12.0631	12.1117	11.9656	11.9475	12.2958	12.0975
RB_p_000m21595	NM_001252449.1:Strada	13.5807	13.5538	13.3176	13.2305	13.5452	13.3576
RB_p_000m03865	NM_011369.2:Shcbp1	8.7364	8.15566	9.64776	9.11591	9.68504	8.78926
RB_p_000m12852	XM_977914.3:Gm7697	7.91239	7.97919	8.66059	8.49319	8.99247	7.54045
RB_p_000m17786	NM_009920.3:Cnih2	14.0695	14.1288	13.9332	13.9928	14.2243	14.0576
RB_p_000m05651	XM_003085107.1:Gm17783	13.2727	13.1386	12.5471	12.0929	12.8797	12.2983
RB_p_000m29011	XM_001472638.2;XM_001477307.2:LOC100039294;LOC100042321	10.0224	9.75489	9.76487	9.82814	10.1295	9.34817
RB_p_000m21030	NM_197988.1:1190005I06Rik	10.6464	10.563	10.8791	10.757	10.6763	10.4735
RB_p_000m04907	NM_183221.3:Fat4	9.63087	8.76956	8.95831	5.89874	8.57175	5.82428
RB_p_000m12612	NM_001177439.1:Tldc2	13.5123	13.3111	12.9937	12.0042	12.915	12.0881
RB_p_000m24801	NM_008009.4:Fgfbp1	8.56859	7.5157	7.86109	5.33335	7.61961	4.5102
RB_p_000m03118	NM_025959.3:Psmc6	10.4572	10.0451	10.5815	10.9518	10.405	10.3877
RB_p_000m26405	NM_001101804.1;NM_001256480.1:Gm14434;Gm4724	10.7943	10.7979	10.7023	10.1741	10.8554	10.4712
RB_p_000m15627	NM_001190321.1:Clec4n	12.6559	12.7218	12.3406	12.2766	12.497	12.5354
RB_p_000m28298	NM_015805.3:Atp9b	11.3681	11.3278	11.2463	10.7252	11.2391	10.9143
RB_p_000m02549	NM_001113548.1:Adamtsl5	11.3242	11.5976	11.4114	11.5018	11.4538	11.4151
RB_p_000m29060	NM_021486.3:Bcmo1	10.0654	9.81725	9.87511	9.73725	9.95323	9.63662
RB_p_000m03700	NM_001146223.1:Dpy30	11.9164	11.5802	12.3844	12.0556	12.374	12.0975
RB_p_000m07015	NM_008344.3:Igfbp6	10.6511	10.7448	10.6012	10.6184	10.375	10.4727
RB_p_000m25041	NM_021474.3:Efemp2	12.9292	13.0542	13.1924	12.7605	11.9008	12.4225
RB_p_000m21784	XM_003689486.1:LOC100862531	11.3846	11.688	11.0347	11.363	10.9687	11.485
RB_p_000m27947	NM_010909.4:Nfkbil1	8.11461	5.69094	8.49319	5.15559	7.61961	1.73972
RB_p_000m06056	NM_001037719.2:Btla	11.1018	11.4556	10.8165	10.9502	10.8155	11.0806
RB_p_000m18483	NM_009477.3:Upp1	9.13827	8.76377	9.13806	8.80144	8.26288	6.86419
RB_p_000m11065	NM_178656.3:Pirt	11.5942	11.5824	11.7412	10.8885	11.8858	10.9208
RB_p_000m25931	XM_896550.4:Gm6176	14.0124	14.172	14.0084	14.0442	14.0822	14.0601
RB_p_000m20618	NM_001003971.1:Senp7	10.6839	11.6086	10.2629	10.5943	10.1387	11.1557
RB_p_000m18114	NM_172522.4:Megf11	9.86586	9.80359	9.76321	8.97418	9.69668	9.4519
RB_p_000m23263	NM_008816.2:Pecam1	10.2625	10.92	9.62495	10.838	10.471	10.9706
RB_p_000m00990	NM_001037099.1:Cacnb4	12.0762	11.8467	12.2078	12.0042	12.237	10.4773
RB_p_000m15782	NM_028153.1:Eml2	9.33874	11.0604	9.05393	9.64295	8.83868	9.28617
RB_p_000m01369	NM_027981.1:2310002L09Rik	10.3824	11.2536	10.37	10.279	10.4977	10.8343
RB_p_000m10190	NM_001167587.1:Gm5916	10.0291	10.9367	10.041	9.97966	9.95734	10.2644
RB_p_000m15530	NM_001161338.1:Sh3bp5l	8.85694	10.6899	9.19537	9.23482	8.65284	9.67948
RB_p_000m09448	NM_181595.3:Ppp1r9a	11.0898	11.7822	11.0023	11.1027	10.9233	11.3717
RB_p_000m17963	NM_178593.3:Rcsd1	12.57	12.2252	12.934	12.5429	13.0446	12.6286
RB_p_000m14022	NM_008652.2:Mybl2	10.6027	10.9798	10.8326	10.3384	10.9096	10.9176
RB_p_000m25133	NM_030729.4:Nckipsd	12.2728	12.7702	12.6256	12.9827	12.5791	12.8947
RB_p_000m16196	NM_001081103.2:Stim2	10.299	10.0886	11.0455	10.3436	10.9286	10.2505
RB_p_000m28806	NM_001008424.2:Cdsn	12.7269	12.8962	12.8462	12.6795	12.9515	12.7752
RB_p_000m10417	NM_011859.3:Osr1	13.0357	13.211	12.855	13.565	12.703	13.0788
RB_p_000m04241	NM_001039228.4:Gm6583	8.54432	9.10809	9.18776	8.64626	8.86212	7.84862
RB_p_000m13992	NM_001134741.1:Tdrd5	12.7031	13.3233	12.8325	13.2043	12.9155	13.3368
RB_p_000m20880	NM_021790.2:Cenpk	9.77465	9.98525	10.4305	10.4407	10.0748	9.11591
RB_p_000m09722	NM_008762.2:Olfr15	12.7135	13.2479	12.7271	12.8832	12.7917	13.1273
RB_p_000m14438	XM_003085299.1;XM_003086862.1:Gm20153;Gm20153	9.41645	9.74203	9.37468	9.94496	9.23282	10.0194
RB_p_000m23089	XM_003689068.1:LOC100862071	12.159	12.802	12.4748	12.4779	12.5597	12.6776
RB_p_000m12341	NM_177208.3:Dopey1	3.76411	3.28192	7.91089	6.24	4.64148	4.42306
RB_p_000m16668	NM_199157.2:Ifnk	10.4208	10.5689	10.8314	10.9006	10.8146	10.8793
RB_p_000m19580	NM_007917.3:Eif4e	9.97966	10.2717	10.011	10.3864	9.97609	10.4779
RB_p_000m08519	NM_011157.2:Srgn	9.13271	7.39089	9.31061	9.04576	9.10765	8.59183
RB_p_000m14062	NM_133707.2:1810019J16Rik	12.4492	12.7901	11.9532	12.4376	12.0891	12.7218
RB_p_000m06027	NM_007717.4:Cmah	8.90889	10.2912	9.02422	9.85149	8.53981	9.80427
RB_p_000m20096	NM_001195673.1:Prr22	13.4267	13.4209	13.1279	12.9857	13.1827	13.1439
RB_p_000m10277	NM_001159529.1:Cox7a2l	11.9749	12.2638	12.0844	12.3739	11.4473	12.3866
RB_p_000m03607	NM_175166.3:5430419D17Rik	12.0481	12.2029	11.8661	12.1673	11.7863	12.07
RB_p_000m25509	NM_001112697.1:Chrm1	11.8074	11.98	11.8807	12.0573	11.7635	11.8455
RB_p_000m27481	NM_172594.2:Dhx29	9.43115	9.60671	9.15987	8.95565	8.82284	9.38604
RB_p_000m11654	XM_003688817.1:Gm5565	11.0854	11.2254	11.2311	11.3145	11.3126	11.2877
RB_p_000m10404	NM_138756.4:Slc25a36	9.30606	9.33204	9.59246	9.68329	8.57994	9.44846
RB_p_000m28030	NM_001024721.2:BC094916	9.94691	10.2114	9.80655	10.3929	9.17201	10.409
RB_p_000m12513	NM_001166835.1:Vmn1r79	11.2381	11.4008	11.1973	11.7073	11.2007	11.5559
RB_p_000m27616	NM_008826.4:Pfkl	10.0625	10.7779	9.67919	10.5416	9.64746	9.49719
RB_p_000m05218	NM_001253916.1:Sez6l	10.663	10.7821	10.8687	11.5994	10.4533	10.7063
RB_p_000m28047	NM_146801.2:Olfr904	11.882	11.8604	11.3907	11.7219	11.2492	11.7738
RB_p_000m27986	NM_153540.4:Gtdc2	10.4161	10.4233	10.5796	10.7584	10.5263	10.8434
RB_p_000m22750	NM_009391.3:Ran	10.7422	10.1217	10.7244	10.8345	10.3882	10.0464
RB_p_000m07966	XM_485980.5:Trim30c	8.38802	6.52617	8.55778	6.33539	7.68883	6.39232
RB_p_000m01394	NM_010070.4:Dok1	9.42312	9.76487	10.2695	9.81911	9.60177	9.52552
RB_p_000m18163	NM_001085548.2:Krtap4-9	12.7766	12.9957	12.74	13.2454	12.774	12.9897
RB_p_000m11962	NM_025475.2:Haus2	10.7775	11.0175	11.3344	11.4538	11.2337	11.1915
RB_p_000m11651	NM_001010973.2:Hrh2	14.4296	14.3855	13.9138	14.2234	14.1025	14.6038
RB_p_000m18736	NM_146716.2:Olfr432	11.8255	11.3246	11.8506	11.6729	12.1151	12.0926
RB_p_000m20214	NM_001163488.1:Pfkm	12.2759	12.4825	12.27	12.5486	12.3191	12.5223
RB_p_000m12403	XM_003946006.1:Gm4256	10.1122	10.4804	10.3026	10.4634	10.2863	10.3581
RB_p_000m16921	NM_029756.2:Sdccag8	10.6578	10.8682	10.8815	11.0454	10.976	10.6511
RB_p_000m20797	NM_001168392.1:Ramp1	8.80574	7.6594	9.53625	9.36231	8.96723	8.34207
RB_p_000m28873	NM_020514.2:Olfr1509	13.3387	13.6138	13.609	12.9094	13.6454	13.8828
RB_p_000m22603	NM_026421.3:Enoph1	9.93737	9.87011	10.4087	10.5018	10.3415	10.128
RB_p_000m08185	NM_001177774.1:Fbxw7	9.42312	9.36286	10.0439	9.74511	9.65493	9.76846
RB_p_000m06662	NM_027983.3:Krt33a	8.95153	8.3091	9.46455	9.24119	9.56351	8.70736
RB_p_000m24174	NM_001030289.1:Mmp27	9.05302	8.79008	9.27068	8.90539	8.73075	8.73556
RB_p_000m16487	NM_020001.2:Clec4n	12.526	12.8167	12.7993	13.0578	12.8986	12.8593
RB_p_000m16088	NM_013880.3:Plcl2	11.3906	11.8047	11.594	12.131	11.3647	11.4751
RB_p_000m00357	NM_009637.3:Aebp2	10.1029	10.0382	10.6433	10.7063	10.7638	10.5137
RB_p_000m06876	NM_001110160.1:Lrrc61	11.0702	12.3503	10.6362	11.8992	10.3439	11.4897
RB_p_000m18014	NM_001277893.1:Fkbp6	10.317	11.3793	10.14	11.3027	9.91364	11.0159
RB_p_000m17301	NM_026393.1:Nmral1	9.90802	10.9359	9.91513	10.4324	9.73697	10.4905
RB_p_000m27684	XM_003945873.1:LOC101056505	9.46761	9.59836	10.0886	9.67919	9.55411	9.22922
RB_p_000m00739	NM_001253714.1:Msra	9.53203	9.87267	9.64776	9.33427	9.18735	9.48298
RB_p_000m22946	NM_001025599.2:Trim26	14.0302	14.2884	13.95	14.0986	14.038	14.1177
RB_p_000m26409	NM_026410.3:Cdca5	13.1276	13.3465	13.5044	13.4162	13.4057	13.564
RB_p_000m05227	NM_001198823.1:App	13.3998	13.4629	13.951	13.8492	13.8445	13.8524
RB_p_000m07012	NM_008958.2:Ptch2	11.7711	12.0013	12.3059	12.3443	12.1473	12.039
RB_p_000m07723	NM_173008.2:Ssc5d	11.9506	12.369	12.1166	12.5308	12.0545	12.4086
RB_p_000m01735	NM_133949.1:Ptov1	11.5393	12.316	13.0577	12.7973	12.8884	12.659
RB_p_000m21500	NM_183126.2:6030498E09Rik	12.2583	12.3775	12.7106	12.5053	12.5804	12.5211
RB_p_000m26495	XM_359206.5:LOC386400	9.73725	10.4108	9.44657	9.71038	8.88213	8.98347
RB_p_000m26630	NM_172723.4:Adap1	8.62936	6.9953	8.45943	6.99247	5.53365	7.28232
RB_p_000m28760	NM_007654.2:Cd72	9.37141	10.1018	8.99977	9.63012	7.66593	8.84758
RB_p_000m01119	NM_019802.5:Ggcx	10.4257	10.1942	10.8687	10.7623	10.6595	10.5782
RB_p_000m12840	NM_001039105.3:Kcnrg	10.567	10.7561	10.5425	10.7767	10.489	10.7814
RB_p_000m03555	NM_001276315.1:Cdkl2	7.06429	6.16658	6.8806	7.76818	3.49	5.70484
RB_p_000m25084	NM_057173.2:Lmo1	13.0777	13.1631	13.2357	13.1735	13.308	13.132
RB_p_000m29015	NM_001198839.1:Bcar1	8.67713	8.72395	9.1925	8.86959	7.96963	8.68592
RB_p_000m27581	NM_007553.3:Bmp2	10.9776	11.8182	10.9659	11.8995	10.7441	11.8484
RB_p_000m09435	NM_029070.2:Cldn26	10.1163	11.696	9.99199	11.3738	10.0979	11.5452
RB_p_000m00162	NM_001039115.2:Zkscan4	8.87856	10.8624	9.20783	10.8624	8.3916	10.7145
RB_p_000m12705	NM_001045520.3:Clint1	9.34873	10.218	9.34522	10.553	8.84497	9.93529
RB_p_000m05287	NM_008739.3:Nsd1	6.8009	8.39303	8.97633	9.12024	8.31515	9.00235
RB_p_000m11731	NM_001085532.3:Gm13276	7.131	9.70102	8.51175	9.10874	6.30986	9.18032
RB_p_000m00070	NM_013557.2:Eif2ak1	13.1857	13.5094	13.2492	13.4556	13.4378	13.7068
RB_p_000m11774	XM_003945815.1:LOC101056048	12.2327	12.7688	12.6043	12.8195	12.7702	12.9302
RB_p_000m00819	NM_001168490.1:Men1	10.1485	10.8508	11.3895	11.4186	11.1229	11.2078
RB_p_000m09593	NM_134102.4:Pla1a	12.6414	13.132	13.0116	13.1261	13.0151	13.2131
RB_p_000m24762	NM_001164358.1:Slc25a25	6.55714	8.61225	9.22078	9.30948	6.93074	8.33836
RB_p_000m06330	NM_015809.2:Krtap5-4	10.7112	10.5777	10.8314	11.1078	11.1794	10.7606
RB_p_000m11209	NM_010256.2:Gart	9.90112	9.61624	10.0943	10.6027	10.5167	9.76625
RB_p_000m15255	NM_177614.3:Os9	9.92617	12.0249	9.82522	11.0886	9.67654	11.3485
RB_p_000m08671	NM_026549.3:Pdcd2l	8.97298	10.1467	10.0774	10.3216	9.00562	10.2477
RB_p_000m14186	NM_026947.4:Eci3	8.33836	9.41785	9.65702	9.36869	9.67478	9.70304
RB_p_000m12052	NM_024457.2:Rap1b	10.6152	10.2893	10.3417	10.8078	10.9346	10.381
RB_p_000m13006	NM_013701.3:Ugt1a2	3.63361	6.60239	7.62814	6.70966	1.31125	-0.540823
RB_p_000m05980	NM_001011836.2:Olfr1129	9.22641	9.24595	9.48247	9.41045	8.98181	9.7088
RB_p_000m16687	NM_023587.2:Ptplb	9.25915	10.5	9.35425	9.64295	8.57994	9.19229
RB_p_000m24220	NM_001083315.1:St7	9.6597	9.1107	10.1458	9.44812	8.62266	8.98347
RB_p_000m26580	NM_026416.2:S100a16	12.2107	13.016	11.212	12.566	12.2904	12.655
RB_p_000m17644	NM_030263.5:Psd3	7.05347	8.36996	8.65523	6.43741	8.00375	0.846352
RB_p_000m12778	NM_001242427.1:Slc37a1	9.38442	9.49419	9.89709	9.73089	9.05709	9.51076
RB_p_000m24145	NM_028780.3:Tm9sf1	12.1126	12.6259	12.6977	12.6913	12.5905	12.9028
RB_p_000m13350	NM_001163610.1:Nhsl2	10.2999	11.1435	10.6037	10.7637	10.4503	10.7888
RB_p_000m09318	NM_001081246.1:1700017N19Rik	3.00877	3.63359	6.76155	4.94497	0.97696	-0.66702
RB_p_000m04110	NM_001272045.1:Ces2h	6.09097	6.52617	8.48751	7.77698	6.39232	5.82428
RB_p_000m09085	NM_172545.4:Ehmt1	10.4191	11.409	10.0886	10.348	9.65702	11.3654
RB_p_000m15838	NM_001253694.1:Zfp219	11.4591	12.2976	11.4576	11.9602	11.7384	12.0061
RB_p_000m15953	XM_003946120.1:Flg	10.6049	11.3886	11.1512	11.5808	11.2406	11.3773
RB_p_000m16854	NM_001146217.1:Smoc1	11.6437	12.8976	11.2877	12.4032	11.0639	12.3793
RB_p_000m01080	NM_010160.2:Celf2	9.29844	10.0198	9.52911	9.94837	8.91189	9.51373
RB_p_000m04310	NM_013807.2:Plk3	11.9633	12.5406	12.3491	11.617	13.0853	13.0307
RB_p_000m24674	NM_001161837.1:Ptprr	12.5875	13.6126	11.7269	13.0527	11.913	13.1865
RB_p_000m21717	XM_003946238.1:LOC101056519	3.65309	5.31532	0.54248	6.5597	7.4108	2.12117
RB_p_000m12869	NM_001146021.1:Lrrc18	10.0077	11.0768	9.94971	10.712	9.61102	10.9614
RB_p_000m12800	NM_001034896.2:Tmem92	12.0373	12.3015	11.7586	12.196	11.6496	11.9135
RB_p_000m04621	NM_001159729.1:Rab23	12.2731	12.7951	11.8983	12.8091	11.7723	12.5871
RB_p_000m28841	NM_001164185.1:Lsr	10.7585	11.3583	10.4438	11.2941	10.0304	10.8687
RB_p_000m07194	NM_001099275.1:Tekt5	9.74763	9.78953	8.92728	9.62784	9.20376	9.76846
RB_p_000m28509	NM_029303.2:Pfn3	10.5238	11.2655	9.89898	11.0956	9.3801	10.4009
RB_p_000m12738	NM_183136.2:Spink8	8.24872	8.19229	8.59183	9.33166	8.04621	7.82972
RB_p_000m25987	NM_146789.1:Olfr1230	12.6338	13.1338	12.0705	12.9941	12.3831	12.889
RB_p_000m14941	NM_007607.2:Car4	0.15012	-1.23116	6.84967	-0.0911587	3.65295	5.19227
RB_p_000m01277	NM_212468.3:Ssbp1	11.3334	12.2339	11.0088	12.1488	10.8847	11.7269
RB_p_000m10421	NM_001031772.2:Lin28b	11.0903	11.886	10.4845	11.9184	10.7303	11.7304
RB_p_000m06901	NM_001081277.1:Ak5	10.2738	10.5302	10.162	10.3565	9.69885	10.2664
RB_p_000m08704	NM_177662.2:Ctso	10.851	10.7821	10.8281	11.163	11.1385	10.9745
RB_p_000m14021	NM_148931.3:Slc6a5	12.3504	12.741	12.337	12.6594	12.484	12.5667
RB_p_000m23850	NM_023617.2:Aox3	12.7571	12.7924	12.9398	12.838	12.9563	12.6262
RB_p_000m01062	NM_001252541.1:Ndor1	8.08658	7.74931	9.10416	8.60053	8.9953	8.44294
RB_p_000m08784	NM_009504.4:Vdr	11.0717	11.522	11.2297	12.0225	11.6207	11.7889
RB_p_000m19025	NM_133657.1:Cyp2a12	10.0346	8.30226	9.71253	7.39375	9.27185	6.2127
RB_p_000m20044	NM_011513.2:Med22	11.2727	11.2773	11.5129	12.0335	11.3955	11.6792
RB_p_000m20242	NM_001134902.1:AU019823	12.0458	11.661	11.8153	12.1596	11.8553	11.6901
RB_p_000m25927	NM_001164677.1:Pdcd6ip	8.82602	10.2438	9.56796	8.92975	9.01518	9.65702
RB_p_000m19557	NM_021892.1:Npvf	10.6394	9.22139	10.1016	7.85383	9.67654	8.39946
RB_p_000m06949	NM_008613.3:Mns1	8.62571	8.00094	9.49586	9.06766	9.17742	8.50151
RB_p_000m03450	XM_003946023.1:LOC101056370	10.3824	10.3522	10.7616	10.348	10.4825	10.3047
RB_p_000m03327	NM_010645.2:Klk1b1	12.7746	13.2884	12.951	13.4148	13.004	13.1292
RB_p_000m02471	NM_001164504.1:Rnf165	7.61716	7.48247	6.8806	7.94447	5.81148	5.21514
RB_p_000m18085	NM_146481.2:Olfr890	9.82893	10.5744	9.28251	10.0686	9.56351	10.1514
RB_p_000m16465	NM_001110322.1:Cd72	9.19188	10.6386	8.61225	10.2744	9.41045	10.3311
RB_p_000m03396	NM_183392.2:Nup54	10.6058	10.5362	10.2539	10.4379	10.0613	10.4364
RB_p_000m19793	NM_001033472.2:A830080D01Rik	8.37141	8.75489	9.1925	9.35388	8.80252	7.58747
RB_p_000m21718	NM_001114332.1:Slc16a10	8.03342	8.42976	8.54013	8.74371	8.22882	8.11808
RB_p_000m15258	NM_001103165.1:Pcbp2	11.4653	11.6136	11.9457	12.2984	12.1401	11.7722
RB_p_000m12557	XM_003085801.2:Gm10480	12.8141	12.9423	12.966	12.9973	13.051	12.8874
RB_p_000m17675	NM_031185.3:Akap12	10.6331	10.7912	10.5487	10.4153	10.7309	10.47
RB_p_000m11094	NM_021385.2:Rad18	10.1636	10.5857	10.4305	10.4774	10.2115	9.63662
RB_p_000m25819	NM_133829.2:Mfsd6	11.6386	11.5725	11.738	11.8096	11.7038	11.376
RB_p_000m19780	NM_134206.1:Vmn1r74	10.5414	10.4679	10.4572	10.223	10.4145	10.1378
RB_p_000m26431	NM_023209.2:Pbk	13.2844	13.4108	13.4861	13.5362	13.4556	13.4416
RB_p_000m18301	NM_133238.5:Cd209a	12.3778	11.6825	12.7327	12.0006	12.4563	11.4316
RB_p_000m23557	NM_172801.2:Otop2	12.126	11.3143	12.0259	11.1622	12.2	11.3937
RB_p_000m11117	NM_001113414.1:Ebf3	9.64596	9.82164	10.1202	9.73358	10.0161	9.97238
RB_p_000m09928	NM_007595.5:Camk2b	12.7002	12.7142	11.9469	12.1986	11.9862	12.323
RB_p_000m19212	NM_053182.5:Pag1	9.64175	9.76874	10.1795	10.0019	9.90036	9.79685
RB_p_000m02465	NM_078477.2:Klf16	10.3462	8.88213	9.39839	9.34059	10.1169	7.96193
RB_p_000m11105	NM_007418.3:Adra2c	8.49852	8.47843	9.02098	9.04303	8.09628	8.44294
RB_p_000m12125	NM_020266.2:Dnajb2	11.0889	11.0403	11.1773	11.2713	11.312	11.1633
RB_p_000m14838	NM_011057.3:Pdgfb	13.9348	14.0429	13.6208	13.7302	13.9199	13.8959
RB_p_000m25266	NM_146544.1:Olfr777	10.238	9.65284	10.5987	9.91139	10.8053	10.3407
RB_p_000m24630	NM_001276391.1:Mdfi	12.7728	12.7969	12.4264	12.2581	12.5026	12.4555
RB_p_000m01058	NM_001110843.1:Cacna2d1	11.8187	12.2176	10.7585	10.3552	10.8529	10.966
RB_p_000m19421	NM_028766.2:Tmem43	10.6815	10.2206	10.8862	11.3463	10.8088	10.9842
RB_p_000m06576	NM_001142810.1:Slc6a8	12.8206	12.9971	13.2643	13.3471	13.4491	13.2512
RB_p_000m24752	NM_026384.3:Dgat2	13.3565	13.4784	12.5292	12.3825	12.6952	12.8901
RB_p_000m15318	NM_001029982.2:Sec23ip	10.9337	11.4814	10.2612	10.4043	10.5967	10.7737
RB_p_000m09924	NM_175308.4:Mob3c	11.2714	11.1267	10.9868	10.8904	11.2549	10.9908
RB_p_000m11697	NM_001033298.3:Plk1s1	11.8082	11.4823	12.0382	11.6321	11.8917	11.379
RB_p_000m24831	XM_003689270.2:LOC100503822	11.3885	11.567	11.2206	11.2208	11.2817	11.5621
RB_p_000m09723	XM_003945938.1:LOC101056649	9.50548	8.88519	8.3873	5.33335	7.86109	5.31531
RB_p_000m05345	NM_152895.2:Kdm5b	12.1773	12.4947	12.2525	12.4486	12.1078	12.3757
RB_p_000m23933	XM_003688864.2;XM_003689432.2:LOC100862012;LOC100862012	13.0206	12.8388	13.3952	13.6585	13.415	13.3884
RB_p_000m22132	XM_003945338.1;XM_003946085.1:LOC101055930;LOC101055930	9.34873	8.7065	9.17638	7.13271	8.82284	7.24159
RB_p_000m21535	NM_001171052.1:Mta3	10.7217	10.5253	10.2908	10.0703	9.94105	10.2263
RB_p_000m20682	NM_025861.3:Pqlc1	10.4847	10.6002	10.3417	10.5857	10.3554	10.3474
RB_p_000m17326	NM_001276679.1:Syt6	12.3324	12.6827	12.0002	12.0402	11.7589	12.0558
RB_p_000m23584	NM_146214.3:Tat	12.9615	13.2327	12.3592	12.5889	12.4117	12.8051
RB_p_000m02523	NM_183034.1:Plekhm1	12.1337	12.6914	11.6453	12.1529	11.4714	11.9749
RB_p_000m12482	NM_026495.3:Nacc2	9.24417	9.01634	9.61594	9.81538	9.55603	8.27922
RB_p_000m23322	NM_007389.5:Chrna1	13.6719	14.6645	13.0563	13.4601	12.8652	13.8448
RB_p_000m05422	NM_198095.2:Bst2	12.2232	12.4186	12.8194	12.3099	12.2328	12.4016
RB_p_000m19258	NM_001011800.2:Olfr212	12.7634	13.4771	12.5189	12.6362	12.5535	13.1215
RB_p_000m14193	XM_003084436.1:Dnahc7c	10.4448	10.5119	10.3833	10.4917	10.7156	10.597
RB_p_000m13416	NM_001164679.1:Ano8	10.2802	10.7401	10.2889	9.96795	10.3989	10.9462
RB_p_000m08071	NM_145385.2:Mlf2	12.8085	13.3336	12.4243	13.1986	13.3564	13.5372
RB_p_000m11809	NM_001145897.1:Gse1	13.3205	13.4416	13.7586	14.0132	13.9632	13.8848
RB_p_000m01156	NM_021458.2:Fzd3	7.71195	8.84758	8.75154	8.09232	7.91189	8.0325
RB_p_000m26114	XM_001476755.2:LOC100046899	9.12713	9.09803	9.48616	8.87242	9.24119	8.22078
RB_p_000m25271	NM_026043.3:Rnpc3	11.9079	12.6065	12.0194	12.1327	11.9479	12.2342
RB_p_000m20777	NM_001081164.1:Otud4	7.93074	8.38802	8.52813	6.26679	7.27146	5.63636
RB_p_000m01205	NM_001201358.1;NM_030036.1:4921511M17Rik;Samt1	12.4556	12.9334	12.6914	13.1296	12.7193	12.9931
RB_p_000m24253	NM_146564.2:Olfr836	9.13614	9.1857	9.21796	9.3159	9.27884	8.67184
RB_p_000m22366	NM_001130164.1:Oxr1	11.3158	12.5205	11.0382	11.0216	10.8503	11.5421
RB_p_000m28143	NM_029862.4:Cacfd1	9.24634	9.91861	9.06025	9.07682	8.60177	9.22601
RB_p_000m00792	NM_173443.2:Vcpip1	9.95128	10.3808	10.4043	11.1249	10.3824	10.6549
RB_p_000m23507	NM_001205085.1:Tbx20	9.86057	10.166	10.2695	10.3636	10.2148	10.2165
RB_p_000m28021	XM_003946443.1:LOC101056446	12.8202	12.8601	13.4362	12.4844	12.1213	12.2388
RB_p_000m18801	NM_001166720.1:Vmn1r39	11.8652	11.5722	12.3104	10.7593	11.993	11.1483
RB_p_000m08561	NM_133906.4:Zkscan1	9.68621	6.57994	9.95686	6.64386	9.27185	4.74391
RB_p_000m27093	NM_001025607.3:Gm5168	12.445	12.8513	12.5189	12.5411	12.5312	12.5998
RB_p_000m13540	NM_001166547.1:Eif4enif1	6.64024	9.66089	8.34356	9.75238	8.61225	9.37141
RB_p_000m17698	NM_001080128.1:Rnps1	9.95323	10.8204	10.1378	11.3107	10.473	10.3903
RB_p_000m13442	NM_007914.3:Ehf	9.05822	9.35351	9.67919	9.77286	9.59246	9.58621
RB_p_000m01577	NM_001163143.1:C2cd4a	8.3125	8.46489	9.35425	9.3015	9.02745	8.93369
RB_p_000m19227	NM_212485.2:Krt73	11.283	11.3095	11.6423	11.3394	11.2303	10.7977
RB_p_000m25794	NM_001039053.2:Pkib	9.99058	10.2553	10.2328	10.0757	10.2863	9.96627
RB_p_000m24119	NM_139304.1:Gatad2b	10.7112	11.1228	10.299	11.0892	10.3608	10.6392
RB_p_000m23148	NM_029430.1:Ttc23l	8.64115	9.49419	8.84209	9.47235	8.46046	9.01402
RB_p_000m22120	NM_001205241.1:Kat6b	9.42661	8.86599	9.56097	9.28963	9.1107	9.27418
RB_p_000m21771	NM_001039075.2:Ldb3	12.0438	12.4917	12.2274	12.4411	12.3176	12.6666
RB_p_000m05120	NM_001001807.1:Olfr279	9.59619	11.3738	9.0932	10.1926	9.08923	9.93529
RB_p_000m20980	NM_001014981.1:Wdr7	10.2184	9.8806	10.4495	10.1233	10.0351	10.3923
RB_p_000m29035	NM_007453.3:Prdx6	13.4148	13.0433	13.6254	13.47	13.6589	13.4319
RB_p_000m26965	NM_011508.1:Eif1	11.709	11.762	11.3277	12.2518	11.2986	11.5362
RB_p_000m10000	NM_029978.1:Fam57b	10.1163	9.85331	10.067	10.188	10.4671	10.1639
RB_p_000m10062	NM_139308.2:Stard7	11.3385	11.4642	11.2321	11.3813	11.0527	11.3966
RB_p_000m21653	NM_199422.1:S100a7a	10.6687	10.4219	10.6173	10.5757	10.7087	10.3979
RB_p_000m09064	NM_001101630.1:Gm3238	14.6316	13.1949	13.8348	12.4839	14.5297	13.5258
RB_p_000m14395	NM_001174073.1:Pcbp2	11.4861	11.4892	11.8569	12.3173	11.6334	11.8082
RB_p_000m28022	NM_025482.2:Tpd52l2	12.1937	12.2214	12.2585	12.3102	12.2105	12.2903
RB_p_000m24017	NM_007889.2:Dvl3	13.5833	13.9861	13.3161	14.2735	13.3135	14.2357
RB_p_000m00725	NM_001033351.2:Grin3a	8.6736	6.62936	8.68533	9.14848	7.84601	8.44812
RB_p_000m02042	NM_001204907.1:Recql	8.74399	8.45052	9.13998	8.71539	8.97011	8.49319
RB_p_000m02506	NM_001048145.1:Syce1l	8.88646	9.99365	9.05393	7.5025	8.33799	5.87024
RB_p_000m12012	NM_016863.3:Fkbp1b	11.9088	11.4903	11.7985	11.6338	11.7533	11.5721
RB_p_000m13808	XM_001475614.2:Olfr1458	9.58465	8.39874	9.63087	9.50846	9.4754	9.10504
RB_p_000m07077	NM_001083938.2:Rnaset2a	11.7159	11.7683	12.563	12.54	11.8534	11.5654
RB_p_000m11767	NM_001177528.1:Gm15315	9.98608	10.3417	10.1276	10.4966	10.5507	10.3787
RB_p_000m11340	XM_992869.3:Gm8841	15.3216	14.6384	15.8994	15.8453	15.9246	15.7582
RB_p_000m04397	NM_010340.1:Gpr50	10.3426	10.3567	10.2763	10.8599	10.2064	10.4658
RB_p_000m06100	NM_033039.3:Ocm	10.144	10.004	10.5568	10.202	10.4251	10.2284
RB_p_000m13857	NM_019562.2:Uchl5	11.9293	12.2685	11.9993	10.696	11.8961	11.7605
RB_p_000m25351	NM_008718.2:Npas1	11.493	11.4941	10.7254	10.7089	10.5372	10.5818
RB_p_000m20920	NM_145490.4:Zfp959	11.4058	11.4146	10.8745	11.5305	10.8395	11.5192
RB_p_000m21541	NM_008276.2:Hoxd8	11.1667	11.2351	11.1188	11.4164	11.2323	11.5885
RB_p_000m05433	NM_009385.3:Nkx2-1	8.9953	6.36923	9.41504	8.44018	9.34207	7.59991
RB_p_000m10979	NM_053009.3:Zfp91	13.4664	13.7048	13.4203	13.5741	13.5968	13.5933
RB_p_000m05340	NM_007841.4:Ddx6	10.5425	10.6486	11.0358	11.1678	11.0492	10.932
RB_p_000m05814	NM_016784.3:Plrg1	10.7276	10.4862	11.1666	11.5044	11.3182	11.1441
RB_p_000m04805	NM_175649.5:Tnfrsf26	12.2082	12.5994	12.2683	12.6336	12.1316	12.3835
RB_p_000m14297	NM_001163284.1:Zbtb5	9.44674	10.0274	9.50515	9.86548	9.61102	9.50151
RB_p_000m13527	NM_139139.2:Dnajc17	10.2491	10.7767	9.72309	10.0947	9.89343	8.89885
RB_p_000m06079	NM_001025585.2:Kcnj6	4.80549	-0.713522	7.50051	4.64147	5.36873	5.48076
RB_p_000m04327	NM_001177882.1:Mfap3l	9.83737	9.86444	9.72309	10.0353	9.06295	9.19517
RB_p_000m03260	NM_028007.3:Itfg1	11.5751	11.7886	12.1322	12.1572	11.9088	11.8643
RB_p_000m02334	NM_009799.4:Car1	8.93074	9.46011	9.64596	9.36231	9.46386	9.32493
RB_p_000m12948	NM_144884.2:Tor1a	11.755	12.0606	12.1401	10.8094	11.9075	12.1158
RB_p_000m01681	NM_029621.3:Haus8	10.4091	10.9346	10.7064	10.8354	10.533	10.8057
RB_p_000m25795	NM_001081217.1:Zfp174	12.1331	12.3442	12.5766	12.8384	12.5286	12.5577
RB_p_000m17211	NM_146462.1:Olfr1202	9.67125	9.85992	10.2272	10.1563	10.0364	10.0249
RB_p_000m06040	NM_019953.1:Cnpy2	12.4526	12.267	13.2927	12.799	12.4395	12.1971
RB_p_000m10562	NM_207161.3:Dnph1	6.07678	7.27922	7.39303	9.35131	-0.0944354	6.42626
RB_p_000m23125	NM_175628.3:A2m	10.2109	10.268	10.311	10.7142	10.585	10.5024
RB_p_000m19397	NM_146128.6:Dlgap4	11.0085	11.0909	11.2416	11.8225	11.2645	11.1599
RB_p_000m15570	NM_133983.4:Cd276	10.9021	11.7116	10.0544	10.6948	10.2876	11.1723
RB_p_000m02771	NM_026687.2:Serpina1f	9.36632	9.23482	10.2356	10.0234	9.94288	9.88111
RB_p_000m25009	NM_022657.4:Fgf23	9.3417	9.46352	9.70275	9.57491	9.08304	9.4108
RB_p_000m03754	NM_183170.2:Mpv17l2	13.5168	13.9071	13.4655	13.8393	13.7004	14.0995
RB_p_000m19564	NM_011470.2:Sprr2d	11.0415	11.4443	11.2761	11.3916	11.128	11.4821
RB_p_000m05702	NM_008012.1:Akr1b8	12.2148	12.2554	12.8908	12.853	12.9669	12.7901
RB_p_000m04791	XM_003085008.1;XM_003085926.1:Gm20017;Gm20017	14.6249	14.8998	14.8079	15.0483	15.1029	15.1913
RB_p_000m06362	NM_009912.4:Ccr1	9.57428	10.1457	9.84183	10.1109	9.88111	10.0481
RB_p_000m24829	NM_011345.2:Sele	10.528	10.9243	10.2865	10.8122	10.1408	10.8681
RB_p_000m28221	NM_021388.4:Extl2	10.6243	10.712	10.4193	10.9576	10.2078	10.8617
RB_p_000m18840	NM_020261.4:Psg23	8.61225	8.56097	9.10765	8.89001	8.73075	8.3268
RB_p_000m03238	NM_177233.5:Fam19a4	9.04212	7.99247	8.91364	7.08569	8.10416	8.36267
RB_p_000m12163	NM_018859.2:Akr1e1	9.57428	8.93566	9.99412	9.98608	9.35131	9.17493
RB_p_000m08201	NM_001159646.1:Dut	10.0385	11.0397	10.1716	10.3797	10.0483	10.0277
RB_p_000m05023	NM_027259.1:Polr2i	12.6376	12.7517	13.0121	13.0682	12.9729	13.0145
RB_p_000m18814	NM_028298.3:Zfp655	8.89431	10.2491	9.55011	10.266	8.19476	10.0886
RB_p_000m11859	NM_177791.2:Kctd19	10.0578	10.9866	10.2272	10.3168	9.95916	10.5878
RB_p_000m09387	NM_007945.3:Eps8	5.07928	9.67243	8.05844	9.12283	-0.630517	9.03205
RB_p_000m22123	NM_030724.3:Uck2	10.9388	11.0886	11.3325	11.5556	11.4496	10.9908
RB_p_000m26286	NM_145524.3:Mettl8	9.36286	10.3934	10.0179	10.506	9.73866	10.0981
RB_p_000m01041	NM_001014394.2:Gpr113	8.22962	10.8541	9.24832	9.84196	9.09408	10.3234
RB_p_000m13342	NM_001159934.1:Oas1h	6.8009	7.66652	9.06564	8.99152	8.49752	8.15144
RB_p_000m14866	NM_001009549.2:Zfp36l3	7.73809	9.07993	9.31364	9.73527	9.11851	9.56033
RB_p_000m16618	NM_023134.4:Sftpa1	7.04439	8.43393	9.02098	9.03663	8.4381	6.41363
RB_p_000m05571	XM_003946145.1:Klf17	8.13699	8.89431	9.49918	9.54174	9.1107	9.16323
RB_p_000m07613	NM_001167150.1;NM_001167151.1:Gm8453;Gm4498	11.2835	12.4709	10.5829	11.9218	10.6893	11.8736
RB_p_000m09326	NM_008997.3:Rab11b	8.05347	10.0122	9.14296	9.19517	8.65642	9.47235
RB_p_000m24826	NM_010551.3:Il16	11.8782	12.039	12.4434	12.3521	12.4611	12.1302
RB_p_000m24251	NM_146781.2:Olfr922	12.8185	13.4833	13.3416	13.3978	13.3805	13.5168
RB_p_000m12246	XM_001473508.3:Gm12407	7.0786	8.93909	9.2062	8.98109	8.78409	8.53365
RB_p_000m05478	NM_009475.2:Prap1	13.1903	12.9825	13.2932	13.2029	13.362	13.0502
RB_p_000m26135	NM_001079865.2:Ces2f	-0.471796	7.48247	6.29921	4.23105	-0.586374	-0.970664
RB_p_000m18214	NM_015758.2:Foxe3	13.0484	13.2776	13.3871	13.4236	13.4867	13.5861
RB_p_000m05261	NM_001128081.1:Tspan32	12.3844	12.6721	12.5404	12.7048	12.5649	12.8606
RB_p_000m02223	XM_001481032.3;XM_003086532.2:Gm10224;Gm10224	15.2052	14.7684	15.6195	15.3263	15.531	15.2521
RB_p_000m01793	NM_001110809.1:Gpatch4	7.00188	8.84758	8.64896	8.14636	6.61225	5.0359
RB_p_000m22176	NM_138753.2:Hexim1	7.99624	9.02121	8.83394	8.87498	8.46523	8.10416
RB_p_000m27766	NM_028634.3:Cby1	10.0703	11.0169	9.95686	10.2111	9.80655	10.7796
RB_p_000m04444	NM_207143.1:Olfr594	12.2814	13.0548	12.2288	12.8881	12.3503	13.1532
RB_p_000m28293	NM_008277.2:Hpd	12.7807	13.2156	13.2314	13.2077	13.3471	13.4285
RB_p_000m22781	NM_015736.2:Galnt3	4.81407	5.44255	5.93458	5.07214	-1.23589	-0.953648
RB_p_000m12970	NM_144825.2:Taok1	9.14211	9.61056	9.01774	9.5134	8.54432	9.54045
RB_p_000m22093	NM_013885.2:Clic4	11.3261	11.8906	12.1556	12.4624	11.9579	12.1544
RB_p_000m09395	NM_001159942.1:Plekhg1	8.81405	8.80252	9.16888	8.47843	8.54946	8.56542
RB_p_000m23042	NM_007709.4:Cited1	13.1747	13.5214	13.5811	13.6653	13.8393	13.7929
RB_p_000m08872	NM_001164255.1:Tpm1	9.12713	9.13827	9.4108	9.4381	9.04234	9.12283
RB_p_000m07948	NM_183189.1:Krtap13-1	10.8585	12.1193	10.1733	11.6754	10.3677	11.5277
RB_p_000m05142	NM_007843.3:Defb1	12.3733	12.4899	12.6406	12.6713	12.9241	12.5174
RB_p_000m07847	NM_001276269.1:Hpn	6.79008	7.11201	7.57869	6.91089	-0.465184	6.33688
RB_p_000m21176	NM_008206.2:H2-Oa	9.25542	9.37105	8.51964	9.3801	8.58621	9.42031
RB_p_000m02335	NM_013873.3:Sult4a1	9.81258	10.0901	9.05393	9.50449	9.29692	9.81244
RB_p_000m04365	NM_019865.5:Rpl36a	12.0429	12.0992	12.5378	12.4115	12.3418	12.2292
RB_p_000m23670	NM_001270506.1:Cphx2	10.0913	11.2396	9.38622	9.92407	9.3645	10.188
RB_p_000m16106	NM_019687.3:Slc22a4	10.2062	10.397	10.3137	10.9744	10.7474	10.5013
RB_p_000m18605	NM_007503.3:Fxyd2	9.19311	9.77039	8.70044	9.79847	8.46896	9.38352
RB_p_000m01859	NM_177066.5:Tnni3k	12.4733	12.8093	12.4951	12.6945	12.5937	12.5178
RB_p_000m10728	NM_145449.2:Ifi27l2b	10.1037	10.6475	9.61808	10.4862	9.15903	10.1408
RB_p_000m27170	NM_001252569.1:Serpina1a	9.32493	9.43602	8.94031	9.91762	8.78899	8.88213
RB_p_000m24583	NM_001161774.1:St3gal3	9.07682	8.80735	9.06564	9.61364	8.06429	8.50151
RB_p_000m05291	NM_009636.2:Aebp1	13.2354	12.8502	13.3459	12.6291	11.5247	12.3551
RB_p_000m18210	XM_977152.2:LOC665290	13.0552	13.5258	12.548	13.538	12.5425	13.4728
RB_p_000m04581	NM_001136065.1:Hipk2	7.17825	4.64147	5.6436	0.978307	6.68883	3.20518
RB_p_000m20472	NM_146324.1:Olfr809	11.9534	12.4775	12.0969	12.5062	12.186	12.2993
RB_p_000m28204	NM_001141932.1:Rbms1	10.5379	11.353	10.3026	10.874	9.82893	10.3947
RB_p_000m28866	NM_001271717.1:Mc2r	9.91364	10.3995	9.83763	10.3747	9.57554	10.2109
RB_p_000m22770	NM_011050.4:Pdcd4	9.46216	7.54689	9.99883	9.75238	8.8095	8.51043
RB_p_000m08387	NM_177471.4:Ccdc69	10.5531	11.0192	9.97966	10.279	9.51996	10.1836
RB_p_000m06402	NM_021545.1:Naip7	12.0418	12.3083	12.4424	12.5477	12.3806	12.3128
RB_p_000m01559	NM_010112.4:Efs	12.7454	12.889	13.0193	13.2232	12.6705	12.773
RB_p_000m23893	NM_026061.2:Ndufb8	11.6519	10.8471	11.9564	11.1327	11.732	11.5048
RB_p_000m12733	NM_001082483.1:Efr3b	1.81207	3.28192	6.84967	2.27969	5.27856	4.89724
RB_p_000m03654	NM_001160318.1:Nfasc	7.79333	8.4543	9.38945	8.98347	8.86212	8.64686
RB_p_000m22275	NM_001081407.1:Plb1	10.3661	10.3873	9.54593	10.3701	9.74483	9.90977
RB_p_000m12737	XM_003688781.1:LOC100861784	2.5519	5.23446	4.99115	5.6769	5.90678	5.55428
RB_p_000m13388	NM_001242358.1:Trnt1	5.20212	2.06429	3.79933	2.27985	4.69826	5.75914
RB_p_000m14178	NM_010043.1:Des	14.1371	14.4911	14.3214	14.7915	14.6017	14.6769
RB_p_000m08616	NM_146635.1:Olfr1489	14.7114	15.281	14.7585	15.1959	15.1231	15.3147
RB_p_000m03049	NM_010902.3:Nfe2l2	12.131	12.3696	12.3436	12.5835	12.306	12.4411
RB_p_000m03600	NM_001253754.1:Gpm6a	11.4401	11.91	11.3783	11.9851	11.4313	11.7722
RB_p_000m07617	NM_016775.3:Dnajc5	10.7482	11.0521	11.4257	11.2344	11.0986	11.0874
RB_p_000m06038	NM_019426.2:Atf7ip	14.0459	14.1614	13.8932	14.2404	13.9897	14.138
RB_p_000m12716	NM_001205365.1:Clec9a	11.7994	11.6601	11.9702	11.9342	11.9852	11.6901
RB_p_000m23267	NM_009970.2:Csf2ra	10.585	11.1914	10.4355	10.9863	9.9263	10.7766
RB_p_000m22722	NM_010247.2:Xrcc6	12.4256	12.0935	12.9165	12.4167	12.8205	12.3128
RB_p_000m19215	NM_007649.4:Cd48	7.63602	7.68883	8.71023	8.91364	8.30226	7.80413
RB_p_000m00921	NM_009884.3:Cebpg	10.3565	9.77602	10.466	9.90777	10.0194	9.92135
RB_p_000m05177	NM_023166.2:Fam89b	9.6404	9.42539	10.1653	10.2755	9.8806	10.2694
RB_p_000m20267	NM_008285.3:Hrh1	14.1098	14.1262	13.9268	14.0626	14.0231	13.8786
RB_p_000m08230	NM_001170571.1:Fam47e	11.4799	11.8902	11.1718	11.8461	11.442	11.5684
RB_p_000m20072	NM_019683.3:Ankrd49	8.01402	9.01866	8.80413	9.44812	8.98442	8.72024
RB_p_000m08043	NM_029935.5:Chst15	11.7511	11.2072	11.6754	11.0703	11.932	11.1755
RB_p_000m19140	NM_146641.2:Olfr1164	10.9678	11.3695	11.3453	11.1085	11.3768	11.1768
RB_p_000m02168	NM_008627.3:Meis3	8.81645	9.39571	8.92135	8.57617	9.57144	8.22078
RB_p_000m17210	NM_001161540.1:Islr2	10.2586	10.8281	10.5879	10.6462	10.7838	10.4134
RB_p_000m15387	NM_172914.2:Ccdc113	3.76415	6.73471	7.45943	7.88722	8.08658	1.81154
RB_p_000m09221	NM_001033922.2:Treml4	10.9625	11.042	10.9462	10.9343	11.2483	10.863
RB_p_000m14429	NM_001002927.2:Penk	11.5124	11.436	11.158	11.0718	11.0857	10.7571
RB_p_000m26403	NM_001168578.1:Tceal8	12.8226	12.3399	13.0015	12.3623	12.8745	12.0333
RB_p_000m14613	NM_015808.1:Krtap5-1	13.1106	13.0703	13.2251	12.9101	12.8741	12.7783
RB_p_000m19593	NM_001127340.1:Acrbp	10.832	9.91861	10.8862	9.92035	10.8146	9.79847
RB_p_000m23562	NM_001080129.1:Tmpo	10.2356	9.82284	10.9264	9.80628	10.1607	9.44846
RB_p_000m07528	NM_023137.3:Ubd	10.4836	9.54946	9.24218	9.4781	9.6044	8.26209
RB_p_000m14645	NM_001081379.2:Ankrd11	10.6602	10.3443	10.5189	9.42871	9.73132	9.74595
RB_p_000m09780	NM_001033441.3:Alg10b	10.5645	10.6755	10.3429	10.3955	10.3504	10.1626
RB_p_000m03488	NM_028863.1:Isca2	11.3074	11.2791	11.7567	11.2476	11.3054	10.8507
RB_p_000m05853	NM_029548.3:Rph3al	10.8446	10.4101	11.1688	10.1984	11.3542	10.758
RB_p_000m17324	NM_001195544.1:Gm12	11.8822	11.6737	11.9153	11.2571	11.8538	11.2618
RB_p_000m06408	NM_001035532.2:Akap2	11.5148	11.6454	11.6562	11.3813	11.2265	11.3373
RB_p_000m10722	NM_030052.3:Cox7b2	10.5796	10.1089	10.2595	9.68475	10.9509	10.273
RB_p_000m20578	NM_145935.3:Glyat	10.2654	9.97847	10.1567	9.49285	10.1243	10.1202
RB_p_000m20378	NM_025373.1:1110008L16Rik	10.7842	10.218	10.5515	10.2912	10.5685	10.5578
RB_p_000m01453	NM_027799.2:Ankrd40	11.8539	11.287	12.0202	11.6086	11.8681	11.4009
RB_p_000m27220	NM_027528.2:Nos1ap	13.2822	13.5314	12.6187	12.5872	12.7399	12.931
RB_p_000m02377	NM_001199305.1:Atxn1	11.8975	11.8588	11.1254	10.1408	11.5792	10.4062
RB_p_000m21929	NM_001145859.1:Sh3bp2	10.9568	10.7687	10.1586	10.2491	10.6704	9.99034
RB_p_000m09681	NM_201386.2:Plec	12.9457	12.9553	12.7062	13.0894	12.9088	12.7428
RB_p_000m11849	NM_027946.3:Dcaf7	11.5948	11.5665	11.8959	11.8219	11.7586	11.7147
RB_p_000m14093	NM_139142.2:Slc6a20a	12.988	13.0667	13.0468	12.8563	13.0983	13.1101
RB_p_000m23198	NM_001166493.1:Rasgrp3	10.3195	10.3745	10.2291	10.6012	10.0886	10.155
RB_p_000m12309	NM_001166494.1:Zpbp2	11.4551	11.5939	11.6219	11.222	11.6092	11.4578
RB_p_000m19986	XM_003945366.1;XM_003946119.1:Lce1j;Lce1j	12.1186	12.092	12.3298	12.1995	12.2757	12.0333
RB_p_000m23614	NM_001100606.1:Adat3	13.4452	13.5371	13.3959	13.436	13.4176	13.5816
RB_p_000m25946	NM_009621.4:Adamts1	9.17742	8.76377	9.69378	8.98109	8.64626	8.39589
RB_p_000m11439	NM_028056.1:1600002H07Rik	10.4191	11.7288	10.0235	10.8599	9.84183	10.6204
RB_p_000m28514	XM_001476653.3;XM_001479065.3:Gm8526;Gm8526	13.352	13.3003	13.855	13.0875	12.8252	12.8338
RB_p_000m00247	NM_001198977.1:Syk	13.2832	13.3599	13.0309	13.1885	13.1903	13.2006
RB_p_000m17770	NM_001164420.1:Pqlc1	10.3918	10.4887	10.3955	10.5943	10.2578	10.4386
RB_p_000m20893	NM_029456.2:Ppp6r3	10.5837	10.3312	11.0692	10.842	10.4883	10.3337
RB_p_000m09964	NM_001163131.1:Elf3	8.49119	7.98679	7.88366	7.53528	6.84549	5.39185
RB_p_000m28009	NM_001163768.1:Tctex1d1	8.85461	8.88671	9.10416	8.61686	8.90889	8.7039
RB_p_000m13920	NM_029341.1:Capsl	9.84301	10.7935	9.4308	10.0265	9.4781	9.76169
RB_p_000m16590	NM_001008427.1:Gm5595	12.7191	13.0042	12.8807	12.7936	12.8279	12.9425
RB_p_000m03832	NM_022320.4:Gpr35	4.64149	5.43144	9.28251	5.33335	8.59619	5.53365
RB_p_000m12356	NM_133831.3:Gltscr2	11.3583	10.4289	11.425	11.2276	11.1069	10.5416
RB_p_000m16554	NM_053162.2:Mrpl34	14.1177	14.5974	14.0721	14.4779	14.3558	14.4568
RB_p_000m23777	NM_007739.2:Col8a1	10.0373	10.5414	10.8396	10.8166	9.95565	9.49569
RB_p_000m02213	NM_008631.2:Mt4	10.9631	9.13571	10.1063	9.27185	10.1425	7.56922
RB_p_000m27754	NM_011627.4:Tpbg	10.9149	10.1111	10.8043	10.1706	10.9081	10.2204
RB_p_000m08020	NM_001102436.1:Acbd5	12.9319	13.5105	12.8919	13.1875	13.1308	13.4899
RB_p_000m00746	NM_146662.1:Olfr365	12.0229	12.2378	12.3851	12.1149	12.3304	12.1222
RB_p_000m28017	NM_001177420.1:Fbxw28	9.53106	10.4852	9.35425	9.87011	8.98442	9.80588
RB_p_000m15730	NM_008879.4:Lcp1	10.451	11.2532	10.0923	11.2415	9.978	10.9908
RB_p_000m22970	NM_007434.3:Akt2	10.4338	10.4388	11.1235	11.3027	10.8308	10.6035
RB_p_000m01925	NM_001081424.1:Chrna10	9.06519	9.53171	9.5581	9.70851	9.3696	9.4108
RB_p_000m11976	NM_001009951.1:Cep44	10.6806	10.5832	11.202	11.3855	10.7867	10.8402
RB_p_000m27348	NM_001170978.1:Abat	11.6451	11.9588	11.4591	13.1918	11.6557	11.7422
RB_p_000m22101	NM_147000.2:Olfr173	10.9549	11.2855	11.2093	11.0692	11.1404	11.2448
RB_p_000m21079	NM_146752.2:Olfr1106	11.6984	12.2324	11.8787	12.0929	11.8658	12.2786
RB_p_000m17662	XM_001477675.2:LOC100042435	9.94435	10.4762	9.70549	10.3916	9.50233	9.87485
RB_p_000m20827	NM_146282.2:Olfr846	10.4893	10.561	10.3528	10.8463	10.639	10.7361
RB_p_000m20340	NM_008336.2:Ifnab	11.1378	11.2083	11.3995	11.363	11.4345	11.5444
RB_p_000m24045	XM_003945453.1:LOC100048185	9.33539	8.92258	9.82522	9.70275	9.91986	9.8371
RB_p_000m25835	XM_003689133.1:LOC100504642	9.32905	9.91663	9.8629	9.47032	9.71653	9.78054
RB_p_000m27425	NM_146794.1:Olfr1263	9.90739	9.66089	10.3515	10.1291	10.2564	10.011
RB_p_000m28556	NM_172819.3:Dip2b	10.4793	10.1217	10.4277	9.60887	10.381	9.66474
RB_p_000m27710	NM_015748.3:Slit1	10.224	10.3889	10.3673	10.232	10.6439	10.6578
RB_p_000m20492	NM_007456.4:Ap1m1	12.0173	11.9556	12.2004	12.3122	12.0475	12.2616
RB_p_000m16156	XM_914689.4:Slc6a16	8.22962	6.53916	9.0932	8.66948	8.7364	8.33316
RB_p_000m10695	NM_182783.2:Fam167b	6.96193	-0.510301	7.39303	6.51307	6.24476	4.64147
RB_p_000m17005	NM_026175.5:Sf3a1	10.0254	10.1256	9.94031	10.657	10.1055	10.4275
RB_p_000m23508	NM_028561.2:Speer4b	10.4119	10.8944	9.83447	10.3904	9.75266	9.79387
RB_p_000m16316	NM_177358.4:Zfp945	11.9463	12.0995	12.1327	12.3037	12.0783	12.3057
RB_p_000m20451	NM_146916.1:Olfr1346	11.4506	11.9064	11.5003	12.2236	11.33	12.0347
RB_p_000m15175	NM_173016.3:Vat1l	9.10809	7.69813	9.01449	9.51931	8.05121	7.42906
RB_p_000m28240	NM_213733.2:Npepl1	12.4742	12.7115	12.7839	13.0794	12.7412	12.9346
RB_p_000m10094	NM_001008422.1:Scaf1	13.5385	13.5405	13.873	13.6383	13.6319	13.6357
RB_p_000m13479	XM_003946024.1:LOC101056419	11.1883	11.4903	11.1188	11.6106	10.7779	11.0555
RB_p_000m22561	NM_012042.3:Cul1	11.3364	11.7412	11.6502	11.7642	11.1408	11.2913
RB_p_000m23601	NM_023707.3:1810009J06Rik	12.2025	12.3946	12.3974	12.5303	12.4261	12.5546
RB_p_000m04680	NM_026035.2:Mrpl55	9.78491	9.69595	10.2025	9.89494	9.86663	9.62708
RB_p_000m11178	NM_019642.4:Rpn2	9.38442	8.61532	10.4305	9.98347	9.93909	9.59432
RB_p_000m23098	NM_001128510.1:Gm9513	8.8095	8.59991	9.27068	7.73584	8.06429	7.29002
RB_p_000m06907	NM_198438.1:Ssbp3	11.1621	10.964	11.2753	11.0735	11.0203	11.2388
RB_p_000m27917	XM_889891.1:Gm6346	10.4773	10.6344	10.3015	10.1724	10.2777	10.6204
RB_p_000m13361	NM_001045481.1:Ifi203	9.92209	10.1387	10.2743	10.4025	10.2011	10.4019
RB_p_000m14672	NM_001099332.2:Cd101	10.0537	9.80923	10.0573	10.2533	10.3007	10.4303
RB_p_000m15752	NM_001111314.1:Ngef	12.0253	12.1959	11.9691	12.334	11.9549	12.2225
RB_p_000m21842	NM_001164254.1:Tpm1	11.5302	12.0287	12.0083	12.2105	11.8276	12.1265
RB_p_000m24675	NM_001013764.2:Ces1a	9.54142	7.64145	9.58026	6.14636	9.04621	8.27302
RB_p_000m10988	NM_025424.2:Nenf	13.4393	12.9909	12.8759	12.6388	12.7339	12.3462
RB_p_000m19043	NM_010791.3:Meox1	12.1563	12.0677	12.2058	11.9085	12.3483	12.0664
RB_p_000m13382	NM_033579.1:Pcdhgb7	12.771	12.9925	13.1556	13.3514	13.083	13.2292
RB_p_000m11095	NM_009624.2:Adcy9	12.2452	12.4084	12.3622	12.4011	12.17	12.4857
RB_p_000m04877	NM_198618.4:Dlgap3	11.6975	12.5373	11.425	12.2914	11.2368	12.1558
RB_p_000m03545	NM_001128146.1:5830411N06Rik	9.01356	8.34577	8.85435	8.17908	7.07146	8.72764
RB_p_000m19379	NM_175860.2:Gimap1	9.31817	8.87856	8.90539	9.01356	8.90539	8.10809
RB_p_000m09679	NM_001166741.1:Vmn1r121	11.4515	11.9102	11.8596	12.1346	11.7198	12.1107
RB_p_000m28033	NM_007835.2:Dctn1	-0.925754	-1.55304	6.29921	-1.05631	-0.492575	-0.661848
RB_p_000m16270	XM_003945452.1;XM_003946305.1:LOC101056044;LOC101056044	9.75711	10.3927	9.59898	10.1758	9.26249	9.99199
RB_p_000m11980	NM_010876.3:Ncf1	13.0684	13.118	13.3101	13.4886	13.299	13.3258
RB_p_000m15939	NM_181582.4:Eif5a	10.3701	10.4486	11.1794	11.7444	11.5947	11.2866
RB_p_000m03193	NM_001201332.1:2410004P03Rik	9.73386	9.86212	9.81137	9.3645	9.04234	8.96723
RB_p_000m07148	NM_053273.2:Ttyh2	11.3542	11.669	11.8854	12.0519	11.7911	12.0298
RB_p_000m26932	NM_029575.3:Tgfbr2	12.5353	12.9079	12.9686	12.9939	12.6705	12.9955
RB_p_000m07385	XM_003946375.1:LOC101055917	6.52095	5.70484	7.95904	6.76155	1.49936	5.63636
RB_p_000m08493	NM_001122735.1:Gm15091	7.54045	8.86212	9.4182	9.29309	9.30359	9.09584
RB_p_000m12757	NM_010918.2:Nktr	11.712	12.0185	12.1152	12.1654	11.913	12.0236
RB_p_000m19154	NM_147042.2:Olfr1353	13.123	13.0166	12.5353	13.4924	13.4464	13.2228
RB_p_000m00594	NM_001177900.1:Rd3	11.5861	11.9116	12.0577	11.8626	12.0348	11.7802
RB_p_000m20303	NM_001013785.3:Akr1c19	10.1334	10.6877	10.6086	11.0243	10.5864	10.8414
RB_p_000m11638	NM_027152.1:Cd164l2	11.7285	11.8761	12.2329	12.1156	12.235	11.9824
RB_p_000m06359	NM_023149.2:Cndp2	10.3661	10.3823	10.6324	10.6214	10.9332	11.0126
RB_p_000m02173	NM_001270543.1:Scgb1b20	9.66962	8.12842	9.75933	9.56161	9.67316	9.55267
RB_p_000m09218	NM_207653.3:Cflar	11.5298	11.5483	11.8266	11.8545	11.7353	11.7238
RB_p_000m13327	NM_201364.1:BC055324	10.0853	9.7521	9.82284	10.7846	9.57144	9.43045
RB_p_000m20552	NM_011865.3:Pcbp1	13.0364	13.1889	13.2499	13.2702	12.7799	13.0905
RB_p_000m28474	NM_001242382.1:Slc4a10	10.6886	11.2481	10.5159	11.258	10.2596	11.0177
RB_p_000m17978	NM_001162925.1:Nudt17	10.0205	11.0677	9.81137	10.3718	9.78491	10.5907
RB_p_000m18828	NM_153052.1:Gzmn	8.73837	8.3916	9.11048	8.91364	8.66059	8.11114
RB_p_000m16611	NM_001162943.1:Dchs1	11.0371	11.8733	11.1876	11.7363	11.1461	11.7259
RB_p_000m01009	NM_008319.2:Icam5	11.0169	11.3914	11.2941	11.7582	11.0702	11.4615
RB_p_000m29081	NM_175498.4:Pnma2	8.64716	8.56097	9.08989	9.17493	8.41222	8.79577
RB_p_000m17658	NM_001278788.1:Olfr1290	9.95565	10.1942	10.4118	10.5507	10.3146	10.5907
RB_p_000m09917	XM_001478655.4;XM_003086195.3:Gm3934;Gm3934	8.38082	9.78273	9.66118	11.2311	9.87255	10.9881
RB_p_000m26890	NM_001085518.1:Gm14085	7.31288	4.35408	6.76155	4.23105	-0.600841	-0.0945295
RB_p_000m11226	NM_147151.1:Ehmt2	12.9768	13.2832	13.6075	13.7226	13.6912	13.7563
RB_p_000m03485	NM_177727.4:Lsm14b	8.30872	9.67243	9.25523	9.22922	9.08923	9.13229
RB_p_000m12288	NM_176965.3:Efcab5	8.08215	9.40656	9.11048	9.10874	8.91439	8.93024
RB_p_000m18495	NM_029458.1:Hormad2	11.2178	11.2419	12.1188	12.041	11.9357	11.835
RB_p_000m20009	NM_183017.2:Ttll12	12.7581	12.7849	13.3471	13.1818	13.4184	13.2057
RB_p_000m02942	NM_016851.2:Irf6	9.10504	10.2169	9.49002	9.51521	9.18032	9.90764
RB_p_000m15775	NM_139225.1:Defb10	8.18446	10.1803	9.42871	9.59991	9.13656	10.0309
RB_p_000m25356	NM_008597.3:Mgp	12.8634	13.7799	13.252	14.0392	12.8875	14.3303
RB_p_000m19678	NM_008961.2:Pter	7.28	8.45806	9.08614	9.18053	8.28925	8.42836
RB_p_000m07193	NM_013780.2:Npas3	9.49002	10.1672	9.83447	10.0161	9.81911	9.83473
RB_p_000m10594	NM_001253893.1:Dnm2	11.0405	11.1826	11.3934	11.2384	11.2694	11.2569
RB_p_000m06423	NM_001081040.1:Coq10a	9.77917	10.1512	10.8755	10.4059	10.5221	10.2135
RB_p_000m10590	NM_175023.3:Rbbp6	11.5564	12.2034	11.9592	11.6356	11.9425	11.6897
RB_p_000m14556	XM_001473035.2;XM_003689107.1:LOC100039752;LOC100862100	5.14202	-0.951197	7.37359	-0.771485	-1.43288	-3.00525
RB_p_000m01442	NM_001081159.1:S100z	11.8089	12.8315	11.9979	12.3346	11.856	12.3341
RB_p_000m10242	NM_001033536.1:Rfx7	10.8995	11.4419	11.6707	11.0176	11.3171	11.2351
RB_p_000m20691	NM_001045529.3:Morc3	9.14848	10.4977	9.47438	9.20986	8.74707	9.66474
RB_p_000m04470	NM_024266.3:Rps25	8.91737	9.96795	9.64175	9.85149	9.74259	9.94642
RB_p_000m23430	NM_001002239.3:Rpl17	9.37685	10.8122	10.1755	9.72138	10.3581	10.4161
RB_p_000m28779	NM_008165.4:Gria1	9.66741	9.67919	10.1653	9.12283	9.70534	8.61532
RB_p_000m00060	NM_025448.3:Ssr2	10.3116	10.4159	10.9967	11.4574	11.2817	11.2004
RB_p_000m22702	NM_009681.4:Ap3s1	4.9213	5.80289	7.22078	6.53916	6.56732	-0.385528
RB_p_000m18742	NM_008036.2:Fosb	4.99871	2.70836	7.61225	6.96193	3.51158	-0.749699
RB_p_000m04268	NM_029105.1:4930404A10Rik	9.86444	10.0103	9.67654	10.1142	9.81512	9.88315
RB_p_000m28853	NM_001167925.2:A730017C20Rik	12.0606	12.8964	11.5138	12.8473	11.8992	12.7379
RB_p_000m12667	NM_026513.2:Pdf	12.11	12.8798	12.6595	12.8216	12.9944	12.7434
RB_p_000m07338	NM_134223.2:Vmn1r195	9.79712	10.4715	9.51373	10.0254	9.32718	9.90764
RB_p_000m24865	NM_001253910.2:Gm4477	11.7321	12.6907	10.4862	11.3674	10.353	11.2726
RB_p_000m15606	NM_020011.5:Sphk2	7.92333	8.3491	8.30226	8.99152	7.03526	8.85591
[truncated: 27,087 more rows]

## Sheet: CvsT(up)
ID	Name		C1	C2	C3	T1	T2	T3	log2Ratio	Ratio	P-value
RB_p_000m00179	NM_029383.1:Cldn22	NM_029383	9.0943	9.30226	10.1673	10.3987	10.7584	10.6698	1.36751	2.58025	0.0346964
RB_p_000m00193	NM_001039944.2:Cypt10	NM_001039944	6.8095	6.62693	6.02231	7.81164	8.77039	8.79955	2.14346	4.41821	0.00800739
RB_p_000m00271	XM_003946393.1:LOC101056596	XM_003946393	10.0254	9.74847	10.6289	10.998	11.1685	11.1118	1.08642	2.12346	0.0223378
RB_p_000m00470	NM_001114611.1:Stxbp5l	NM_001114611	-0.439479	-0.649232	0.357463	4.58239	6.76818	7.12326	7.20766	147.817	0.00167584
RB_p_000m00477	NM_008253.3:Hmgb3	NM_008253	8.45258	7.97537	9.05393	9.86341	9.71396	9.69639	1.26137	2.39724	0.0162179
RB_p_000m00488	NM_031380.2:Fstl3	NM_031380	8.19229	7.85694	8.86212	9.42206	9.6416	9.48951	1.29722	2.45755	0.0159608
RB_p_000m00583	NM_011926.2:Ceacam1	NM_011926	7.45258	7.24079	7.65464	8.09232	8.78409	8.5768	1.12421	2.17983	0.0120364
RB_p_000m00707	NM_134089.1:Scrib	NM_134089	8.07771	7.11201	9.1925	9.89229	9.93713	9.64776	1.81458	3.51758	0.0490979
RB_p_000m00743	NM_009415.2:Tpi1	NM_009415	11.7984	11.4356	12.6221	13.1891	13.0014	12.991	1.20297	2.30214	0.0360116
RB_p_000m00836	XM_003945688.1:LOC100862446	XM_003945688	14.8793	14.6901	14.7602	15.9561	15.1879	15.9931	1.19589	2.29086	0.0251368
RB_p_000m01060	NM_181796.2:Gstp2	NM_181796	9.3801	9.79387	9.19906	11.0964	10.2368	10.6344	1.25426	2.38544	0.0170194
RB_p_000m01171	XM_001475438.1:Gm15142	XM_001475438	7.05347	7.45943	5.89471	8.47303	9.12197	8.13699	1.41956	2.67503	0.0322063
RB_p_000m01228	NM_008723.1:Npm3	NM_008723	9.97106	10.1236	10.5353	11.6313	11.1588	10.6646	1.03524	2.04945	0.0446434
RB_p_000m01256	NM_001003910.2:BC030307	NM_001003910	4.44534	6.17326	5.91876	7.36851	8.61225	7.83973	1.92097	3.78676	0.0201331
RB_p_000m01328	NM_176928.1:Brwd1	NM_176928	6.97919	6.82443	6.99058	8.82204	9.54077	9.25109	2.2719	4.82959	0.000457218
RB_p_000m01614	NM_178206.2:Hist1h3h	NM_178206	11.2595	10.952	12.0416	12.7071	12.5519	12.4256	1.29234	2.44925	0.0267661
RB_p_000m01684	NM_027107.1:Ten1	NM_027107	9.49552	9.54946	10.4644	10.5868	11.1437	10.7814	1.23196	2.34887	0.0475396
RB_p_000m01687	NM_001105188.1:Vmn2r77	NM_001105188	8.75822	8.56097	9.58434	10.0746	10.0401	9.7151	1.28184	2.43149	0.043122
RB_p_000m01741	NM_139270.2:Pth2r	NM_139270	7.5025	6.56732	8.13271	8.44501	9.09759	9.02791	1.52541	2.87868	0.0434878
RB_p_000m01755	NM_008309.4:Htr1d	NM_008309	6.95128	7.27068	8.05844	8.51109	8.43393	8.44294	1.17226	2.25364	0.0348523
RB_p_000m01762	NM_008423.1:Kcnd1	NM_008423	6.15313	5.92273	5.48076	7.14975	7.98204	7.69697	1.77423	3.42056	0.00499862
RB_p_000m01964	NM_173424.3:Zbtb37	NM_173424	-0.761524	2.74514	-0.555642	5.07214	4.74393	5.95798	5.62778	49.446	0.0159992
RB_p_000m02333	NM_011020.3:Hspa4l	NM_011020	7.64866	7.05799	7.88366	8.99506	9.98608	9.67007	2.02141	4.0598	0.00612045
RB_p_000m02404	NM_001004174.1:AA467197	NM_001004174	9.08525	8.79496	8.72849	10.0632	9.94105	10.011	1.21604	2.32308	0.000592429
RB_p_000m02931	NM_001077529.1:Nme2	NM_001077529	12.8168	12.601	13.7187	14.225	13.8898	14.2905	1.40821	2.65409	0.0402357
RB_p_000m03116	NM_009427.2:Tob1	NM_009427	8.10416	6.96963	9.30777	10.4176	10.115	9.74847	2.01088	4.03028	0.0487931
RB_p_000m03282	NM_178920.4:Mal2	NM_178920	2.12143	4.9987	1.45427	6.17659	6.61225	7.01309	4.49082	22.4839	0.0283155
RB_p_000m03415	NM_182929.2:Rims3	NM_182929	7.30226	7.03526	7.39303	8.20049	8.87036	8.84758	1.54532	2.91869	0.00464942
RB_p_000m03522	NM_001033496.3:Zfp213	NM_001033496	5.24085	6.55714	4.9213	7.9953	7.03526	7.87805	2.6372	6.22125	0.0242808
RB_p_000m03556	NM_019665.3:Arl6	NM_019665	6.69813	7.73584	8.3634	9.18529	8.95565	9.12283	1.38699	2.61532	0.0385515
RB_p_000m03741	NM_001206661.1:Tmem200c	NM_001206661	5.8947	5.7768	7.07146	7.36851	8.17451	7.52878	1.63407	3.10388	0.0399836
RB_p_000m03883	NM_007585.3:Anxa2	NM_007585	13.5962	13.156	14.5692	15.4728	15.5533	15.4558	1.87662	3.67213	0.0147371
RB_p_000m03970	NM_175109.3:Rps19bp1	NM_175109	8.91364	8.87856	9.73075	10.3689	10.2346	10.0205	1.32098	2.49836	0.0251555
RB_p_000m04215	NM_001099301.1:Obp2b	NM_001099301	7.29462	6.71653	7.24317	8.17118	8.31817	8.67713	1.07499	2.10671	0.00541143
RB_p_000m04367	NM_018863.3:Pdyn	NM_018863	5.06495	7.62022	6.29921	8.32343	8.26288	9.10176	2.02422	4.06772	0.0466716
RB_p_000m04463	NM_011660.3:Txn1	NM_011660	12.1232	12.1288	13.4522	14.1066	14.1219	13.8654	1.9778	3.93893	0.0312912
RB_p_000m04486	NM_133771.2:Memo1	NM_133771	7.62936	7.55075	8.07146	9.64596	8.94496	8.82919	1.3156	2.48906	0.010055
RB_p_000m04510	NM_001177853.1:Asph	NM_001177853	7.46761	8.20294	7.74875	9.55619	9.3696	9.78054	1.80743	3.50019	0.00197782
RB_p_000m04599	NM_147062.2:Olfr124	NM_147062	7.11201	7.10329	7.62814	8.35535	8.08658	8.25424	1.14224	2.20723	0.00752035
RB_p_000m04756	NM_011313.2:S100a6	NM_011313	13.646	13.621	14.5078	15.8299	15.4667	15.8562	2.18393	4.54391	0.00484451
RB_p_000m04873	NM_001177849.1:Asph	NM_001177849	9.08525	9.01634	9.29309	9.70851	10.6811	10.1836	1.09838	2.14115	0.0223968
RB_p_000m05015	NM_001081643.1:Xlr3b	NM_001081643	4.02415	4.68894	5.55427	6.14636	8.38442	8.03709	3.34815	10.1834	0.0284164
RB_p_000m05251	NM_021374.4:Rgs20	NM_021374	5.80289	4.16539	2.12165	6.31137	8.33241	8.02283	3.85744	14.4946	0.0463341
RB_p_000m05442	NM_009542.2:Zfp101	NM_009542	6.57238	7.76708	6.84967	7.9953	9	8.83894	1.98928	3.97038	0.0314625
RB_p_000m05595	XM_003946048.1:LOC101056167	XM_003946048	5.29092	6.34577	6.38802	8.22078	7.61102	8.35535	1.87501	3.66803	0.00849045
RB_p_000m05992	XM_003945720.1:LOC101056301	XM_003945720	5.32135	5.23446	3.5533	7.54689	7.25896	6.7211	2.02449	4.06849	0.0166632
RB_p_000m06012	NM_008874.3:Plcb3	NM_008874	7.49052	7.00375	6.73245	8.94154	7.91189	8.24872	1.24497	2.37013	0.0263015
RB_p_000m06101	NM_009373.3:Tgm2	NM_009373	10.0961	9.6251	10.299	11.9101	11.4636	10.9507	1.36755	2.58033	0.0136919
RB_p_000m06168	NM_001114174.1:Fam189a2	NM_001114174	8.3339	8.6987	9.07993	9.97597	9.47032	9.84196	1.14325	2.20878	0.0158347
RB_p_000m06169	NM_001166453.1:Pls3	NM_001166453	10.563	10.1248	11.4093	11.9313	12.1788	11.6763	1.36833	2.58172	0.0382348
RB_p_000m06241	XM_001480721.4:Gm4604	XM_001480721	12.4082	12.4564	12.9371	13.6557	13.0014	13.5442	1.08784	2.12556	0.0385001
RB_p_000m06471	NM_027153.3:Pir	NM_027153	9.09803	8.07771	9.3725	10.279	10.018	10.1678	1.0698	2.09915	0.0312317
RB_p_000m06528	NM_138952.3:Ripk2	NM_138952	6.84549	6.24793	7.19476	8.84209	7.49852	8.44294	1.59745	3.02609	0.0365618
RB_p_000m06610	NM_145629.2:Pls3	NM_145629	10.8838	10.844	11.4673	12.15	12.3909	12.0818	1.26622	2.40531	0.00678296
RB_p_000m06802	NM_001008506.2:Zc3h14	NM_001008506	6.62693	7.74034	7.70506	8.35094	9.71653	8.74735	1.0423	2.0595	0.0443087
RB_p_000m06840	NM_178674.4:Fbxl21	NM_178674	4.82262	6.75043	5.14202	7.61716	7.35241	9.12283	2.47514	5.56023	0.0388817
RB_p_000m06890	NM_001166838.1:Vmn1r126	NM_001166838	5.99994	4.24388	5.45905	6.70966	7.82337	7.01866	1.55962	2.94775	0.0340686
RB_p_000m07006	NM_172712.2:Uba6	NM_172712	8.20049	8.2384	8.85435	9.13955	9.49002	9.43045	1.19205	2.28477	0.0179097
RB_p_000m07142	NM_153105.7:Cldn19	NM_153105	3.81657	4.16539	5.99617	6.5597	8.46523	6.78245	2.61706	6.135	0.0448196
RB_p_000m07240	NM_010652.1:Klrc1	NM_010652	9.61072	10.0961	10.0464	10.9508	11.2306	11.3384	1.18418	2.27234	0.00286166
RB_p_000m07656	NM_011075.2:Abcb1b	NM_011075	2.70833	0.14799	1.73969	5.37456	3.48998	6.73358	3.63486	12.4223	0.0378587
RB_p_000m07820	XM_003945562.1;XM_003945986.1:Gm3004;Gm3004	XM_003945562	5.6769	4.74391	5.82852	6.66534	7.88366	8.06429	2.20676	4.61638	0.0187397
RB_p_000m07891	NM_178195.1:Hist1h2bf	NM_178195	8.77149	8.92258	9.61348	10.7535	10.1202	10.0643	1.19765	2.29366	0.0237364
RB_p_000m08086	NM_173029.3:Adcy10	NM_173029	6.62693	6.19967	6.91089	8.07057	8.76653	8.47506	1.84813	3.60034	0.00300337
RB_p_000m08257	NM_013545.2:Ptpn6	NM_013545	8.83315	8.30226	8.24793	9.39839	9.91613	9.30663	1.09613	2.1378	0.0154148
RB_p_000m08309	NM_001165919.1:1700123I01Rik	NM_001165919	2.63213	3.25669	1.58394	5.71403	4.85625	6.14296	3.0819	8.46728	0.00755135
RB_p_000m08437	NM_001160304.1:Gm4788	NM_001160304	7.94447	8.26288	7.87344	9.19517	9.2854	9.32493	1.34093	2.53315	0.000590412
RB_p_000m08441	NM_009720.2:Atox1	NM_009720	10.5385	10.5424	11.09	12.1047	12.6433	11.989	1.56235	2.95334	0.0050332
RB_p_000m08759	NM_153548.2:E430025E21Rik	NM_153548	10.8917	10.7161	11.3907	11.9042	11.9776	11.5678	1.01248	2.01737	0.0265401
RB_p_000m08849	NM_001164099.2:Add3	NM_001164099	7.40585	7.20294	6.8806	7.79333	8.3091	8.33836	1.10616	2.15271	0.013632
RB_p_000m08865	NM_029663.1:Eef1d	NM_029663	5.04322	5.69094	5.99239	7.64145	7.07146	6.74819	1.38053	2.60363	0.014589
RB_p_000m09017	NM_001034880.2:Gm5460	NM_001034880	8.73217	7.77094	8.11114	8.86212	10.1243	9.64446	1.53332	2.89451	0.0445214
RB_p_000m09093	NM_018754.2:Sfn	NM_018754	1.09799	3.91605	3.67215	5.89874	5.53365	5.48076	1.8615	3.63386	0.0395392
RB_p_000m09103	NM_134149.2:AI837181	NM_134149	8.53916	8.86599	9.56097	10.2361	9.79901	9.95565	1.08966	2.12824	0.0369142
RB_p_000m09237	NM_025437.4:Eif1ax	NM_025437	10.2676	10.1672	11.5539	12.0874	11.9503	11.8775	1.68275	3.21038	0.0439335
RB_p_000m09297	NM_009673.2:Anxa5	NM_009673	12.6727	11.994	13.4435	14.2438	13.927	13.8503	1.25432	2.38555	0.0402526
RB_p_000m09572	NM_010860.3:Myl6	NM_010860	14.0527	13.7496	14.8266	15.0942	15.3999	15.0329	1.04154	2.05843	0.0468726
RB_p_000m09790	NM_008131.3:Glul	NM_008131	8.52225	6.38658	8.52813	9.99211	10.3365	10.1423	1.62007	3.07389	0.0311591
RB_p_000m10154	NM_001102457.3:Rhox3c	NM_001102457	3.81655	5.8764	3.85055	7.36851	7.43463	7.16658	3.51796	11.4554	0.0149052
RB_p_000m10271	NM_001243063.1:Nr1i3	NM_001243063	-0.899088	-0.663154	-0.524441	4.81409	2.50986	3.69104	4.35419	20.4523	0.00292673
RB_p_000m10299	NM_001039710.1:Coq10b	NM_001039710	4.3658	7.23362	5.05774	9.34282	7.74483	8.46489	3.40715	10.6085	0.0389241
RB_p_000m10332	NM_001166601.1;NM_001166646.1:Gm16430;Gm16405	NM_001166601	8.3916	8.28771	9.33427	9.92035	9.87549	9.76625	1.48389	2.79702	0.0244476
RB_p_000m10371	NM_019511.3:Ramp3	NM_019511	8.39946	8.84444	9.29309	9.45601	10.2596	10.0717	1.22724	2.34119	0.0376963
RB_p_000m10375	NM_001033345.2:Gm216	NM_001033345	3.37802	-0.621674	0.149867	4.86455	5.63394	7.86522	5.48408	44.7581	0.0275362
RB_p_000m10510	NM_007736.4:Col4a5	NM_007736	8.34504	8.12326	8.15482	9.69813	9.33948	8.7521	1.18466	2.2731	0.0206067
RB_p_000m10519	NM_001003948.2:Pid1	NM_001003948	3.55327	3.72798	3.83367	9.76238	9.53138	9.22078	5.8034	55.8466	5.16434e-06
RB_p_000m10674	NM_001204203.1:Spp1	NM_001204203	14.3869	14.0758	15.0446	15.8226	15.8299	15.8945	1.44308	2.719	0.00930555
RB_p_000m10943	XM_001473231.3:LOC100039905	XM_001473231	-0.690897	-0.525331	0.359352	4.77063	2.91547	3.25683	3.78216	13.7576	0.00390792
RB_p_000m10944	NM_001045542.1:Gm12253	NM_001045542	6.84549	7.16071	5.61444	8.74707	8.3417	9.07347	1.90158	3.73623	0.0135073
RB_p_000m11211	NM_009811.3:Casp6	NM_009811	9.80601	9.58465	10.5337	11.1312	11.0247	10.8303	1.21867	2.32731	0.0272043
RB_p_000m11455	NM_029377.2:Lin37	NM_029377	7.56478	7.20294	7.43879	9.21189	7.92679	8.86959	1.4308	2.69597	0.0335604
RB_p_000m11468	NM_011707.2:Vtn	NM_011707	8.6061	8.68708	9.05393	9.5343	10.0077	9.94374	1.25665	2.38941	0.00665883
RB_p_000m11662	NM_007888.3:Dvl2	NM_007888	8.17576	9.0348	8.40088	9.42871	9.16909	9.51701	1.02783	2.03895	0.0396915
RB_p_000m11803	NM_172462.4:Zfp11	NM_172462	8.33836	9.17721	8.76155	9.84025	9.56621	10.0569	1.0787	2.11214	0.0193752
RB_p_000m11837	NM_025442.3:Alg5	NM_025442	7.09803	6.03704	7.14126	8.24872	9.16909	9.4381	2.07106	4.20195	0.0126379
RB_p_000m11953	NM_008924.2:Prkar2a	NM_008924	7.85902	7.42206	8.16323	9.18053	9.83104	9.24911	1.3901	2.62096	0.00574546
RB_p_000m12013	NM_146116.2:Tubb4b	NM_146116	11.5353	12.0401	12.6711	13.2049	13.1102	13.2269	1.16478	2.242	0.0292718
RB_p_000m12038	NM_021347.4:Gsdma	NM_021347	6.70966	5.84953	4.98356	6.99247	8.60177	7.70621	1.85668	3.62173	0.0481
RB_p_000m12039	NM_025996.4:Tomm34	NM_025996	6.96771	8.51767	7.9725	9.65702	9.57554	9.46386	1.60304	3.03782	0.0188146
RB_p_000m12056	NM_008160.6:Gpx1	NM_008160	7.96386	8.13271	9.61594	10.7148	10.1582	10.4752	2.34251	5.07185	0.0267384
RB_p_000m12172	NM_001204201.1:Spp1	NM_001204201	14.2556	13.9576	14.7043	15.8562	15.7979	14.8372	1.54228	2.91255	0.0394012
RB_p_000m12189	NM_133767.2:Mtif2	NM_133767	9.81124	9.32718	9.38945	10.531	10.4043	10.6732	1.14152	2.20614	0.00384867
RB_p_000m12340	NM_001159626.1:Hagh	NM_001159626	10.2873	10.2356	10.9	11.6978	11.2257	11.449	1.16165	2.23713	0.0178002
RB_p_000m12346	NM_001081182.2:Atp8b2	NM_001081182	9.16784	9.15756	9.6594	10.8566	10.4679	10.092	1.30011	2.46247	0.014312
RB_p_000m12355	NM_001136069.2:Ldha	NM_001136069	12.236	12.1347	13.2119	13.695	13.8928	13.8049	1.56891	2.96681	0.0218157
RB_p_000m12518	NM_001110857.2:Crem	NM_001110857	8.04166	7.8928	7.76598	9.24634	9.07993	8.87856	1.18713	2.277	0.000923106
RB_p_000m12550	NM_010705.3:Lgals3	NM_010705	13.5083	13.6716	14.0392	15.8627	15.6993	15.7051	2.0335	4.09395	0.000263007
RB_p_000m12712	NM_001253883.1:Pkm	NM_001253883	10.811	10.8646	11.9289	12.715	12.6203	12.2092	1.75568	3.37687	0.029417
RB_p_000m12777	NM_025499.2:Eid3	NM_025499	4.0092	5.12141	4.94494	6.89077	7.54689	6.98109	2.03615	4.1015	0.0036639
RB_p_000m12835	NM_008388.2:Eif3e	NM_008388	10.5425	10.232	11.1175	12.2262	11.9294	11.7738	1.38691	2.61519	0.00989048
RB_p_000m13082	XM_905410.4:LOC631287	XM_905410	12.1972	11.6091	12.8488	13.1491	13.3725	13.212	1.01482	2.02066	0.0479221
RB_p_000m13087	NM_008676.3:Nbr1	NM_008676	-0.689658	-0.63377	-0.614444	5.75024	5.63394	4.67015	6.26771	77.0496	6.28437e-05
RB_p_000m13339	NM_021411.4:Rab37	NM_021411	8.92184	8.87856	9.72053	10.2111	10.107	10.0346	1.18516	2.27388	0.027543
RB_p_000m13380	NM_008567.1:Mcm6	NM_008567	10.7867	10.7744	11.1726	11.5872	12.2656	11.9573	1.1706	2.25105	0.0121524
RB_p_000m13602	NM_011315.3:Saa3	NM_011315	9.71138	9.65523	10.5258	12.2766	11.8699	11.1562	2.15853	4.46461	0.0139444
RB_p_000m13632	XM_001477137.3:Gm3552	XM_001477137	-0.771812	-0.405342	-0.421554	6.09097	2.42242	5.99993	6.42149	85.7156	0.0114713
RB_p_000m13723	NM_172429.2:Smndc1	NM_172429	8.15819	8.00094	7.89684	8.7521	9.43602	9.16323	1.16229	2.23813	0.00668817
RB_p_000m13760	NM_178825.4:Epsti1	NM_178825	-0.442874	-0.401019	4.89725	5.99994	7.13271	7.79982	7.53373	185.302	0.0383107
RB_p_000m13941	NM_001159900.1:Hopx	NM_001159900	6.52095	8.1387	7.93664	9.73527	9.49002	9.31704	1.55338	2.93503	0.0192969
RB_p_000m14211	NM_023516.5:Hilpda	NM_023516	7.46761	6.15313	6.67007	8.14636	8.31515	8.09935	1.47629	2.78232	0.0214031
RB_p_000m14948	XM_003688752.1;XM_003689212.1:Gm9840;Gm9840	XM_003688752	5.82428	6.52617	7.51964	7.84601	8.40727	8.49785	1.88109	3.68354	0.0378045
RB_p_000m15021	NM_134469.4:Fdps	NM_134469	8.24872	8.22561	8.77149	11.993	10.397	10.0364	2.14824	4.43288	0.0188241
RB_p_000m15300	NM_001011852.2:Olfr1029	NM_001011852	13.9473	14.2181	14.0349	15.6253	15.3163	15.5104	1.47553	2.78086	0.000298145
RB_p_000m15613	NM_009393.2:Tnnc1	NM_009393	5.90678	4.74391	5.51273	7.2062	7.54689	6.95226	1.69347	3.23434	0.00845997
RB_p_000m15765	XM_205565.6;XM_918262.3:Rsph10b2;Rsph10b2	XM_205565	8.00843	7.69349	7.57869	9.12024	8.91787	9.08879	1.3953	2.63043	0.000856826
RB_p_000m15837	NM_009263.3:Spp1	NM_009263	14.351	14.1048	14.9338	15.8994	15.8453	15.7979	1.49435	2.81737	0.00501626
RB_p_000m15939	NM_181582.4:Eif5a	NM_181582	10.3701	10.4486	11.1794	11.7444	11.5947	11.2866	1.14608	2.21312	0.039475
RB_p_000m16368	NM_001166592.1:Eif5a	NM_001166592	10.375	10.3382	10.7971	11.5706	11.1915	11.3839	1.00889	2.01236	0.00871685
RB_p_000m16544	NM_001167584.1:Gm17689	NM_001167584	7.38945	6.96963	7.6736	7.88722	8.61716	8.67713	1.22771	2.34195	0.0322903
RB_p_000m16576	NM_175343.5:Chdh	NM_175343	5.3153	5.51273	5.75024	7.3801	8.0728	6.74819	1.86737	3.64868	0.00962649
RB_p_000m16632	NM_028806.2:Phactr3	NM_028806	7.89684	8.30226	8.96771	9.44949	9.5343	9.60301	1.23204	2.349	0.0224441
RB_p_000m16658	NM_010830.2:Msh6	NM_010830	8.95807	8.41433	9.73075	10.4074	10.5106	10.429	1.4709	2.77195	0.0209927
RB_p_000m16731	NM_028905.3:4932438H23Rik	NM_028905	-0.802444	-0.462112	-0.730367	1.31083	1.3135	2.8158	2.04386	4.12349	0.00838516
RB_p_000m16741	NM_011311.2:S100a4	NM_011311	14.501	14.1481	14.9774	15.9925	15.9955	15.9944	1.49338	2.81549	0.00378362
RB_p_000m16772	NM_175606.3:Hopx	NM_175606	7.17825	4.94495	7.47911	8.79279	9.0598	9.15966	1.88155	3.6847	0.0376018
RB_p_000m16831	NM_001166454.2:Pls3	NM_001166454	10.904	10.8067	11.5793	12.2467	11.9396	11.8579	1.0356	2.04997	0.0273485
RB_p_000m16924	XM_356179.6:Gm5161	XM_356179	9.17742	8.3634	9.67654	10.0717	10.2078	10.2417	1.03041	2.0426	0.0463211
RB_p_000m17062	NM_133435.1:Nmnat1	NM_133435	7.27146	6.26991	7.07146	8.46421	7.91986	8.31817	1.2467	2.37299	0.0170557
RB_p_000m17120	NM_001271691.1:Kcnj15	NM_001271691	4.61223	5.43144	5.51272	7.14975	6.74819	7.30226	1.71831	3.2905	0.00476585
RB_p_000m17199	NM_009113.4:S100a13	NM_009113	7.65464	7.14466	9.66118	10.5703	10.3229	10.5814	2.91569	7.54591	0.0389424
RB_p_000m17223	NM_181728.2:Art3	NM_181728	6.23042	7.21432	4.76177	7.73584	8.83289	8.31515	2.08473	4.24195	0.0462038
RB_p_000m17297	NM_001082543.1:Stfa1	NM_001082543	0.979454	1.49901	-0.477809	4.86455	6.47303	5.09345	4.114	17.3156	0.00344755
RB_p_000m17299	NM_001161847.2:Sgk1	NM_001161847	9.19188	10.3864	10.0346	11.5253	11.0219	11.0839	1.0493	2.06952	0.0260518
RB_p_000m17365	NM_207030.1;XM_003689483.2:Tas2r131;LOC100862654	NM_207030	6.78136	5.44255	5.40895	7.96	8.0728	8.18074	2.63026	6.19136	0.00861193
RB_p_000m17381	NM_181543.1:Gpr151	NM_181543	4.58238	4.94495	6.1327	6.62693	7.76377	7.59991	2.65497	6.29832	0.0229179
RB_p_000m17443	NM_025330.3:Hsd17b14	NM_025330	8.38082	7.98868	9.26718	9.55347	9.54882	10.2716	1.17265	2.25425	0.0497725
RB_p_000m17477	NM_001166729.1:Vmn1r31	NM_001166729	-0.513732	-0.588424	1.31083	3.96341	2.22869	5.28475	4.47714	22.2717	0.0254809
RB_p_000m17534	NM_013642.3:Dusp1	NM_013642	8.46625	9.18818	8.28232	9.71396	9.60177	9.87882	1.24771	2.37465	0.0195754
RB_p_000m17758	NM_031378.3:Gsdmc	NM_031378	4.42306	6.11024	6.47303	8.74707	7.2062	7.93467	1.82443	3.54167	0.0411905
RB_p_000m17791	NM_001024846.1:Zfp62	NM_001024846	3.55344	2.12143	3.33081	4.35405	5.99994	5.58467	2.25386	4.76958	0.0254562
RB_p_000m18131	NM_027299.5:Degs2	NM_027299	6.75043	7.26053	7.65464	7.96	8.50647	8.84758	1.24595	2.37174	0.0297672
RB_p_000m18227	NM_025485.3:Mrps22	NM_025485	8.54946	8.6061	9.00235	9.96482	9.60177	9.9386	1.3325	2.51839	0.00375548
RB_p_000m18232	NM_001252522.1:Picalm	NM_001252522	7.42626	6.85175	7.65464	8.74707	8.46523	8.22882	1.03896	2.05475	0.0142824
RB_p_000m18485	NM_027500.3:4933434E20Rik	NM_027500	-0.60905	-0.534551	-0.605509	8.88519	5.19557	1.66361	5.80108	55.7569	0.0489749
RB_p_000m18497	XM_486246.7;XM_904657.6:Gm5620;Gm5620	XM_486246	14.0335	14.0562	14.9413	15.2617	15.561	15.2108	1.20545	2.3061	0.0346861
RB_p_000m18616	NM_007393.3:Actb	NM_007393	14.2026	13.9473	15.245	15.5726	15.732	15.5278	1.37006	2.58481	0.0462893
RB_p_000m18646	NM_029292.3:1700008F21Rik	NM_029292	2.22845	-0.433867	-0.529413	2.63218	5.63394	6.66888	6.06781	67.08	0.0393083
RB_p_000m18661	NM_001082573.2:Crygc	NM_001082573	4.95277	4.42305	4.5824	7.42206	6.71195	7.16071	2.57831	5.97241	0.000712447
RB_p_000m18813	NM_008580.4:Map3k5	NM_008580	8.60825	8.27922	8.02791	9.32793	9.45464	9.40833	1.12911	2.18723	0.00315912
RB_p_000m19118	NM_145417.3:Rnpep	NM_145417	5.32135	3.97893	4.61223	7.8616	6.08389	6.6865	2.07427	4.21132	0.0261811
RB_p_000m19405	NM_001110229.1:Celf2	NM_001110229	8.02791	7.87958	8.17243	9.23482	8.49252	9.08614	1.05823	2.08238	0.019685
RB_p_000m19976	NM_173404.3:Bmp3	NM_173404	4.75288	6.03704	4.24385	7.40939	8.67713	7.96193	3.20905	9.24742	0.0097309
RB_p_000m20162	NM_007687.5:Cfl1	NM_007687	10.9654	10.8632	12.2585	12.9105	12.6913	12.6231	1.72583	3.3077	0.0393249
RB_p_000m20258	NM_026038.2:L3hypdh	NM_026038	8.10066	8.4865	7.59991	9.2384	8.90889	9.43254	1.13774	2.20036	0.0193358
RB_p_000m20599	NM_021468.2:Unc13b	NM_021468	8.04985	8.11461	9.28251	9.42487	9.82774	9.7248	1.61019	3.05292	0.0481748
RB_p_000m20679	NM_009344.3:Phlda1	NM_009344	9.00609	7.43671	8.94031	10.8191	9.90939	10.1155	1.17516	2.25818	0.0352325
RB_p_000m20842	NM_212487.4:Krt78	NM_212487	3.83366	4.4673	4.31829	8.22762	7.13271	7.59495	3.27666	9.69109	0.000744322
RB_p_000m21376	NM_001190401.2:Usp34	NM_001190401	6.81592	7.16071	5.3062	8.90238	7.83815	8.71138	1.89546	3.72041	0.0351825
RB_p_000m21589	NM_027698.5:Eri2	NM_027698	8.1224	8.11114	6.09449	9.55619	9.29692	9.29883	1.18769	2.27788	0.0460858
RB_p_000m21655	NM_001170911.1:Prr13	NM_001170911	11.1865	11.2419	11.891	12.4783	12.5542	12.4535	1.23633	2.35599	0.00983895
RB_p_000m21864	NM_181279.1:Bre	NM_181279	7.38082	6.59495	7.91089	8.53916	8.28694	8.64295	1.15834	2.232	0.039518
RB_p_000m22139	NM_008511.3:Lrmp	NM_008511	3.28192	2.12143	2.50973	7.51964	7.56351	7.11721	5.0099	32.2204	0.000208842
RB_p_000m22190	NM_008214.4:Hars	NM_008214	10.1656	9.9548	10.6344	11.2269	11.2197	10.825	1.05403	2.07633	0.0252493
RB_p_000m22329	NM_001008423.2:Ccdc177	NM_001008423	-0.384333	-0.39425	-0.915615	5.55428	5.03588	4.98354	5.43013	43.1153	2.20809e-05
RB_p_000m22382	NM_001162863.1:Rnase10	NM_001162863	7.06429	7.52487	7.61225	8.57112	8.02791	8.81672	1.04625	2.06516	0.020573
RB_p_000m22524	NM_010809.1:Mmp3	NM_010809	7.27146	7.8862	7.43879	8.03342	8.62753	8.48717	1.04838	2.0682	0.029503
RB_p_000m22633	NM_001242345.1:B230216G23Rik	NM_001242345	7.51833	7.38514	8.16323	8.6061	8.63904	8.50614	1.08777	2.12545	0.0213148
RB_p_000m22776	XM_003946189.1:LOC100048119	XM_003946189	11.1862	10.9045	11.9725	12.404	12.4068	12.2708	1.21777	2.32587	0.0355998
RB_p_000m23285	NM_008828.2:Pgk1	NM_008828	11.5766	11.2957	12.5069	13.1385	12.9607	13.0383	1.46171	2.75434	0.0275448
RB_p_000m23435	XM_901736.3:Gm5806	XM_901736	9.23282	9.34873	9.74062	10.2625	10.4615	10.4438	1.09508	2.13625	0.0046683
RB_p_000m23741	NM_011723.2:Xdh	NM_011723	11.0165	10.9224	11.871	12.1723	12.6127	12.0386	1.15586	2.22818	0.0447307
RB_p_000m23840	NM_028274.4:Exosc6	NM_028274	9.25188	8.85902	8.64896	9.99883	9.92802	9.98371	1.12469	2.18055	0.00412845
RB_p_000m23908	NM_001190451.1:Dcn	NM_001190451	10.5024	10.7799	10.5907	12.5037	11.3895	11.8047	1.21399	2.31979	0.0190529
RB_p_000m24001	NM_028624.1:1110017D15Rik	NM_028624	6.48382	5.2216	6.76155	7.59619	8.29309	7.44432	1.11237	2.16201	0.040029
RB_p_000m24040	NM_026173.3:Poc5	NM_026173	6.4567	6.04799	6.73245	7.14975	8.54946	9.08614	2.09277	4.26565	0.0388028
RB_p_000m24116	NM_025378.2:Ifitm3	NM_025378	13.7174	13.4352	14.8033	15.4582	15.5104	15.3552	1.74076	3.3421	0.0255687
RB_p_000m24130	XM_003945402.1:LOC101055755	XM_003945402	7.86522	7.87958	7.92432	8.36486	9.77917	9.58981	1.71022	3.27212	0.037871
RB_p_000m24188	NM_001104623.1:Vmn2r12	NM_001104623	7.65464	8.14296	8.47911	9.4381	9.71167	9.42749	1.29514	2.45401	0.005049
RB_p_000m24303	NM_181752.1:Gpr135	NM_181752	6.61225	6.39946	3.93203	7.75767	9.03159	8.10809	1.70863	3.26851	0.047854
RB_p_000m24472	NM_001033444.2:Capn13	NM_001033444	3.65298	3.33079	2.00537	4.94497	5.15559	7.40798	1.82479	3.54256	0.0385913
RB_p_000m24584	NM_175015.2:Atp5g3	NM_175015	12.6529	12.911	13.2559	14.0669	13.6045	13.9285	1.01755	2.02448	0.0139851
RB_p_000m24681	NM_008706.5:Nqo1	NM_008706	10.1492	10.5038	10.0757	11.6535	11.387	11.5427	1.39349	2.62714	0.00110366
RB_p_000m24824	NM_030165.3:Csgalnact2	NM_030165	7.08923	6.38082	6.0297	9.42206	7.53008	8.71539	2.33457	5.044	0.0315668
RB_p_000m25021	NM_025650.2:Uqcr11	NM_025650	11.5553	11.0649	11.8372	12.9688	12.2845	12.5695	1.01427	2.01988	0.0202421
RB_p_000m25044	NM_010417.2:Heph	NM_010417	-0.583874	-0.585588	0.976179	3.55333	8.09628	3.88366	4.46754	22.124	0.0278545
RB_p_000m25066	NM_009448.4:Tuba1c	NM_009448	11.4401	11.3872	12.1209	12.7244	12.6644	12.7651	1.28431	2.43565	0.010914
RB_p_000m25080	NM_001161537.1:Islr2	NM_001161537	9.8044	10.2136	9.72309	10.6283	10.8405	10.9359	1.03612	2.0507	0.00739374
RB_p_000m25244	NM_026352.3:Ppid	NM_026352	8.00188	8.47235	8.62601	10.0332	9.75975	9.90175	1.42939	2.69334	0.00167464
RB_p_000m25289	NM_001101510.1:Susd5	NM_001101510	0.979231	1.40897	2.50991	6.38658	6.06246	6.49985	4.97762	31.5073	0.000589992
RB_p_000m25364	NM_001163521.1:1700034F02Rik	NM_001163521	-0.443129	-0.0957306	1.66375	6.48918	3.19192	5.6769	5.77263	54.6682	0.0161721
RB_p_000m25431	NM_011664.3:Ubb	NM_011664	13.4482	13.0778	14.2443	14.8505	14.6249	14.4687	1.17668	2.26057	0.0429832
RB_p_000m25549	NM_001081139.1:Ankrd35	NM_001081139	2.84968	-0.608183	-0.607887	3.91605	4.69826	5.39185	5.30614	39.5648	0.0284086
RB_p_000m25637	NM_030261.4:Sesn3	NM_030261	7.75377	7.42066	8.34356	9.34577	8.79387	8.74735	1.0401	2.05637	0.0275321
RB_p_000m25725	NM_009112.2:S100a10	NM_009112	11.4455	10.9658	12.0167	13.4031	13.543	13.4464	2.00084	4.00233	0.0029142
RB_p_000m25810	XM_993473.3:Gm8894	XM_993473	14.2639	13.91	15.0424	15.5056	15.7145	15.65	1.38602	2.61356	0.0231484
RB_p_000m25911	NM_025313.2:Atp5d	NM_025313	11.343	11.3253	12.4833	12.9834	12.8194	12.8231	1.4801	2.78968	0.0402021
RB_p_000m26008	NM_010730.2:Anxa1	NM_010730	13.7691	13.6542	14.5548	15.9933	15.8945	15.9867	2.2175	4.65088	0.00231198
RB_p_000m26038	NM_001204202.1:Spp1	NM_001204202	14.2957	14.1227	14.7751	15.2483	15.8562	15.8299	1.53429	2.89646	0.010978
RB_p_000m26360	NM_001145957.1:Vwa5a	NM_001145957	7.67596	7.11201	8.54013	8.73584	9.2236	9.35682	1.54764	2.92339	0.0434933
RB_p_000m26536	NM_001081030.2:Sbf1	NM_001081030	8.09099	8.92258	8.3634	9.51718	9.71853	9.83052	1.35513	2.5582	0.00927444
RB_p_000m26640	NM_008753.4:Oaz1	NM_008753	12.5743	12.2519	13.0781	13.6557	13.4748	13.6062	1.03188	2.04468	0.0185935
RB_p_000m26700	NM_027017.1:3300002I08Rik	NM_027017	2.50982	3.79928	1.20976	7.08569	6.59246	7.16071	4.57588	23.8493	0.0044571
RB_p_000m26752	NM_010699.2:Ldha	NM_010699	12.2457	12.08	13.1924	13.958	13.7533	13.9982	1.71231	3.27685	0.0169781
RB_p_000m26907	NM_027053.1:Lrrc51	NM_027053	7.09803	5.7768	6.57743	8.20049	7.91986	9.09166	1.62306	3.08028	0.0212345
RB_p_000m27297	NM_001177513.1:Gm7102	NM_001177513	7.93467	8.54754	8.24793	9.68036	8.93271	9.8728	1.43243	2.69901	0.020551
RB_p_000m27395	NM_001166360.1:6030458C11Rik	NM_001166360	6.96193	7.1964	6.6061	8.36486	8.22078	9.4381	1.40293	2.64439	0.0140543
RB_p_000m27439	NM_010810.4:Mmp7	NM_010810	5.93458	7.57869	7.43879	8.70678	8.77039	8.47168	1.26799	2.40826	0.0355687
RB_p_000m27461	NM_009517.2:Zmat3	NM_009517	9.75517	9.47387	10.4021	11.5369	10.8053	10.8644	1.10928	2.15738	0.0299784
RB_p_000m27594	NM_001136059.2:Cyp1a1	NM_001136059	9.54513	9.54303	9.27961	10.2854	10.8495	10.8373	1.29427	2.45252	0.00429615
RB_p_000m27636	NM_023117.4:Cdc25b	NM_023117	7.91239	8.42312	8.92728	9.57491	9.77259	9.32942	1.15179	2.2219	0.0236129
RB_p_000m27923	NM_033444.2:Clic1	NM_033444	7.31967	6.96963	8.01402	10.1053	9.32493	9.66089	2.34122	5.06729	0.00403665
RB_p_000m28039	NM_012031.3:Spag1	NM_012031	4.26913	5.2216	5.93851	7.32942	7.76377	6.7211	2.10782	4.31039	0.020259
RB_p_000m28108	NM_145476.2:Tbc1d22a	NM_145476	4.89725	4.34221	2.32863	6.29309	7.92679	7.31892	2.97671	7.87188	0.02207
RB_p_000m28134	NM_001011774.2:Olfr1028	NM_001011774	12.4387	12.5759	13.4891	13.7953	14.2257	13.6417	1.21941	2.32852	0.047723
RB_p_000m28181	NM_013509.2:Eno2	NM_013509	0.845719	-0.0971381	0.539772	5.30924	6.95031	3.63369	4.76947	27.2743	0.00814064
RB_p_000m28263	NM_001171739.1;NM_009736.3:Bag1;Bag1	NM_001171739	10.6748	10.776	11.4309	12.0053	11.8588	11.7592	1.08274	2.11805	0.02098
RB_p_000m28357	NM_010931.3:Uhrf1	NM_010931	8.37793	9.43254	8.96771	10.8276	10.2704	10.4019	1.43424	2.7024	0.0106798
RB_p_000m28432	NM_028125.3:Zbtb46	NM_028125	4.11052	4.85625	3.28195	6.36048	5.63394	7.27146	2.24997	4.75672	0.0235361
RB_p_000m28453	NM_001177771.1:Clcc1	NM_001177771	7.09803	7.63783	8.51175	9.64596	9.43498	9.63481	1.99698	3.99163	0.0120129
RB_p_000m28462	NM_145625.3:Eif4b	NM_145625	10.5959	10.3219	11.2549	11.932	11.6845	11.3515	1.08861	2.1267	0.0451863
RB_p_000m28496	NM_172630.2:Mppe1	NM_172630	5.75914	6.07678	6.09449	8.86212	9.01123	7.59991	2.78534	6.89398	0.00548042
RB_p_000m28600	NM_007759.2:Crabp2	NM_007759	12.1609	11.4273	12.8082	13.6552	13.6992	13.5075	1.49431	2.8173	0.0209668
RB_p_000m28671	NM_146162.2:Tmem119	NM_146162	12.192	12.3289	13.0619	13.352	13.3921	13.2203	1.02304	2.0322	0.0447039
RB_p_000m28827	NM_011207.2:Ptpn3	NM_011207	10.4613	10.5454	10.9967	11.732	11.7501	11.1354	1.18651	2.27601	0.0290724
RB_p_000m28876	NM_007666.3:Cdh6	NM_007666	1.40867	4.23106	4.28158	7.08569	5.99994	6.60239	2.37133	5.17418	0.0312042
RB_p_000m29066	NM_001276489.1:Ism1	NM_001276489	5.99239	6.96963	6.96193	7.89684	8.09628	8.16365	1.13434	2.19519	0.0134593

## Sheet: CvsT(down)
ID	Name		C1	C2	C3	T1	T2	T3	log2Ratio	Ratio	P-value
RB_p_000m00323	NM_007837.3:Ddit3	NM_007837	13.0486	13.1107	13.3008	11.5687	11.6478	11.7687	-1.46287	2.75656	9.84288e-05
RB_p_000m00866	NM_146724.1:Olfr512	NM_146724	8.62022	7.64985	8.29615	5.37456	7.00188	5.60458	-2.69157	6.46015	0.0196864
RB_p_000m01308	NM_001172481.1:Aspn	NM_001172481	12.1341	11.3688	13.0091	9.90036	10.3934	9.21796	-2.23369	4.70335	0.0161595
RB_p_000m01500	NM_018800.4:Syt6	NM_018800	11.2006	11.3973	10.5138	10.1706	10.115	10.3882	-1.03009	2.04215	0.0442349
RB_p_000m01624	NM_013492.2:Clu	NM_013492	10.3929	10.2422	9.80305	8.23522	8.62753	9.62966	-1.61465	3.06237	0.0434895
RB_p_000m01632	NM_018796.3:Eef1b2	NM_018796	10.2446	10.0471	10.2042	8.69465	9.70693	8.92085	-1.28331	2.43398	0.0276887
RB_p_000m01794	NM_008880.3:Plscr2	NM_008880	10.2517	10.5482	10.663	7.5025	7.74483	8.07236	-2.80335	6.98057	0.00019021
RB_p_000m01891	NM_145444.3:Acot5	NM_145444	10.431	9.99977	10.14	9.06766	9.6597	8.62083	-1.07232	2.10281	0.030237
RB_p_000m02169	NM_015784.3:Postn	NM_015784	11.0966	11.5976	11.3836	8.65523	8.57585	7.66534	-2.80771	7.00175	0.000933928
RB_p_000m02271	NM_173867.5:Rcc2	NM_173867	11.4884	11.1681	11.4536	10.5901	10.103	10.1185	-1.33511	2.52294	0.00437445
RB_p_000m02761	NM_001008426.3:Gm5531	NM_001008426	5.25352	6.42626	6.04799	-0.467202	-0.464369	-0.391845	-6.51236	91.2882	5.21148e-05
RB_p_000m02777	NM_008778.3:Pak3	NM_008778	9.3645	8.50449	9.48449	7.10678	7.82972	8.37432	-1.53478	2.89744	0.0483295
RB_p_000m03513	NM_021505.2:Anapc5	NM_021505	9.41838	9.24397	9.34873	8.07771	8.70736	7.59991	-1.27102	2.41333	0.0204244
RB_p_000m03676	NM_144532.2:Cabp4	NM_144532	9.29405	9.78953	9.10022	8.00983	7.62936	8.6061	-1.28422	2.4355	0.0200412
RB_p_000m03760	XM_986214.4:LOC675947	XM_986214	5.55428	5.43144	4.67013	-0.469896	2.81567	-0.926043	-5.90133	59.7694	0.0172497
RB_p_000m03933	NM_145149.4:Rasgrp4	NM_145149	9.25739	9.6061	9.39268	7.70621	8.50647	7.52878	-1.68647	3.21868	0.00902717
RB_p_000m03985	NM_013568.6:Kcna6	NM_013568	9.8857	9.91663	9.60394	8.27302	8.77039	7.85487	-1.61268	3.05819	0.00602409
RB_p_000m04323	NM_133859.2:Olfml3	NM_133859	12.268	11.9262	12.989	11.2261	10.6204	10.4282	-1.64763	3.13319	0.0143341
RB_p_000m04439	NM_030226.3:9130019O22Rik	NM_030226	8.60825	7.76266	8.8087	7.43463	7.61102	7.05347	-1.17363	2.25578	0.0463985
RB_p_000m04485	NM_172659.2:Slc2a6	NM_172659	9.48079	9.66445	8.47303	7.53528	8.35094	7.95517	-1.52562	2.87911	0.045533
RB_p_000m04775	NM_027665.1:Adam30	NM_027665	12.0117	12.0527	11.6502	11.6133	10.949	10.8546	-1.06275	2.0889	0.0474371
RB_p_000m04979	NM_029784.2:Fam81a	NM_029784	10.5711	10.4395	10.5138	9.48264	10.1273	9.48298	-1.03083	2.0432	0.0205748
RB_p_000m05116	NM_153069.3:Leap2	NM_153069	11.0966	11.016	10.6573	9.98347	10.0032	9.63889	-1.03253	2.0456	0.00428781
RB_p_000m05398	NM_001099319.2:Gm12942	NM_001099319	10.9614	11.0308	10.4557	10.3216	9.85643	9.91787	-1.04352	2.06125	0.0280533
RB_p_000m05771	NM_001195431.1:Islr	NM_001195431	9.79847	8.97298	9.17638	7.2062	7.25896	3.85048	-1.97018	3.91817	0.0497631
RB_p_000m05780	NM_009376.2:Ift88	NM_009376	9.78926	9.60177	9.77438	8.37069	9.02144	8.3837	-1.39067	2.62201	0.00715304
RB_p_000m06086	NM_172727.3:Fam221a	NM_172727	8.29921	7.77094	7.11721	6.58747	6.62936	5.51272	-1.18347	2.27123	0.0411653
RB_p_000m06251	NM_175093.2:Trib3	NM_175093	11.4625	11.9239	11.3877	10.3797	9.60856	9.7357	-1.72681	3.30994	0.00447613
RB_p_000m06344	NM_001085526.2:Krtap1-3	NM_001085526	7.82972	8.81752	8.34356	7.08569	7.61961	7.25424	-1.08931	2.12773	0.0361952
RB_p_000m06555	NM_001003672.1:Pcdhac2	NM_001003672	10.964	10.9258	10.9279	9.83671	10.3619	9.69899	-1.09119	2.1305	0.00858573
RB_p_000m06646	NM_008046.2:Fst	NM_008046	10.4191	10.1512	10.9462	9.54545	8.83868	8.33316	-1.5804	2.99054	0.0192621
RB_p_000m06795	NM_001271526.1:Orc2	NM_001271526	11.6082	10.779	11.5705	9.76238	10.4756	9.06025	-1.80815	3.50192	0.0338454
RB_p_000m06929	NM_007967.2:Evx2	NM_007967	9.34762	8.72395	9.30777	7.60795	7.69813	7.62936	-1.67841	3.20076	0.00188938
RB_p_000m06995	NM_001163450.1:Mapk8ip3	NM_001163450	7.32942	7.93958	7.70506	4.90531	5.99994	3.44631	-2.79975	6.96318	0.0194651
RB_p_000m07137	NM_021355.3:Fmod	NM_021355	13.4983	13.1334	14.4914	11.5695	11.4578	11.3261	-2.04046	4.11376	0.00540128
RB_p_000m07209	NM_008034.3:Folr1	NM_008034	9.75906	9.40266	9.0932	8.20701	7.61961	8.78627	-1.19564	2.29047	0.0351848
RB_p_000m07330	NM_009144.2:Sfrp2	NM_009144	13.5351	13.3315	14.501	12.0787	12.237	11.9746	-1.45642	2.74427	0.0101053
RB_p_000m07493	NM_010403.2:Hao1	NM_010403	7.90989	8.33613	8.25424	7.06609	5.44807	5.91079	-2.34345	5.07515	0.0153227
RB_p_000m07624	NM_008359.2:Il17ra	NM_008359	8.55203	8.82071	9.0453	7.65344	7.45601	7.28232	-1.3647	2.57523	0.00167125
RB_p_000m07719	NM_152822.2:Las1l	NM_152822	12.2471	12.0571	11.5251	11.233	10.7252	10.9388	-1.11827	2.17087	0.020152
RB_p_000m07864	NM_021443.3:Ccl8	NM_021443	12.1285	11.8879	11.4679	10.6973	11.3994	10.7003	-1.18756	2.27767	0.0416901
RB_p_000m08096	NM_001193645.1:Galns	NM_001193645	5.86612	6.34577	7.19476	-0.498495	4.37163	-0.75132	-6.84427	114.903	0.0338205
RB_p_000m08127	NM_007427.3:Agrp	NM_007427	10.254	10.7107	9.63904	8.68533	9.32305	8.82919	-1.42485	2.68487	0.0264518
RB_p_000m08208	NM_001177784.1:Dis3l	NM_001177784	8.35902	7.58871	8.01402	5.41462	4.85625	7.21432	-2.5994	6.06034	0.0443059
RB_p_000m08239	NM_207551.2:Olfr209	NM_207551	10.4243	10.4954	10.6407	9.47032	9.74259	9.35094	-1.02512	2.03513	0.00164637
RB_p_000m08942	NM_001242380.1:Slc4a10	NM_001242380	11.1483	10.6275	10.7107	9.66992	10.0323	8.92382	-1.04082	2.05739	0.0241354
RB_p_000m09121	XM_003084943.1:LOC100504500	XM_003084943	9.95976	9.07993	9.27961	7.62936	8.68475	7.30226	-1.65025	3.13889	0.0339362
RB_p_000m09216	NM_139227.4:Atxn7	NM_139227	10.1131	9.90489	10.355	8.74034	9.68708	8.6061	-1.37275	2.58963	0.0377853
RB_p_000m09460	NM_010501.2:Ifit3	NM_010501	10.1733	10.1276	11.5967	8.03342	9.3159	8.34577	-1.82749	3.54918	0.0286619
RB_p_000m09723	XM_003945938.1:LOC101056649	XM_003945938	9.50548	8.88519	8.3873	5.33335	7.86109	5.31531	-3.55183	11.7276	0.0382439
RB_p_000m09779	NM_001198913.1:Arhgef2	NM_001198913	10.3315	10.7038	9.72877	8.72764	9.44225	9.27146	-1.06001	2.08495	0.0359967
RB_p_000m09828	NM_001135150.1:Slc39a8	NM_001135150	11.4525	10.6518	10.4043	9.62266	9.59495	9.15186	-1.05685	2.08039	0.0171206
RB_p_000m11417	NM_019738.1:Nupr1	NM_019738	8.63178	10.3312	9.56383	6.85383	5.15559	6.44018	-3.12365	8.71593	0.0090567
RB_p_000m11469	NM_029410.3:Bcl2l12	NM_029410	8.46421	9.36632	8.3634	7.70621	6.68883	7.32343	-1.14078	2.20499	0.0266472
RB_p_000m11583	NM_198675.2:Fdxacb1	NM_198675	9.94044	9.29539	9.8434	9.1544	8.8095	8.5768	-1.0339	2.04755	0.0318646
RB_p_000m11848	XM_003946209.1:Lilrb3	XM_003946209	5.2216	4.38898	3.40123	1.20989	0.35752	0.358666	-4.03031	16.3397	0.00348132
RB_p_000m12025	NM_147075.1:Olfr656	NM_147075	8.79469	9.98299	8.3091	7.42206	6.47303	7.224	-1.57068	2.97046	0.0258454
RB_p_000m12119	NM_009474.5:Uox	NM_009474	5.12141	2.50972	1.40846	-0.471338	-0.406545	-0.473425	-2.98106	7.89567	0.0346715
RB_p_000m12590	NM_001110273.1:Slc14a2	NM_001110273	8.54946	6.19967	7.16658	1.40957	-0.639354	4.34223	-5.75702	54.0797	0.0247983
RB_p_000m12612	NM_001177439.1:Tldc2	NM_001177439	13.5123	13.3111	12.9937	12.0042	12.915	12.0881	-1.22297	2.33427	0.04593
RB_p_000m12715	NM_001198911.1:Arhgef2	NM_001198911	10.6558	10.6486	10.0573	9.68182	8.45464	9.52552	-1.12306	2.17809	0.0466864
RB_p_000m13192	NM_010100.3:Edar	NM_010100	7.89986	8.44777	8.61225	5.19556	6.11892	7.19476	-2.32885	5.02404	0.0251751
RB_p_000m13712	NM_001039510.1:Adora1	NM_001039510	8.84758	8.19229	7.5597	5.51273	6.44018	2.97831	-2.67956	6.40662	0.0427537
RB_p_000m13755	NM_001077193.1:Abi1	NM_001077193	9.16909	8.51964	9.12089	7.85383	7.95517	7.56351	-1.26706	2.4067	0.00876759
RB_p_000m14086	NM_013586.4:Loxl3	NM_013586	9.90939	9.88277	8.85435	7.93958	8.38802	7.45533	-1.94319	3.84555	0.0210432
RB_p_000m14850	NM_026411.1:1700021F05Rik	NM_026411	10.0291	9.86535	9.95517	8.71539	9.6677	8.81672	-1.13845	2.20144	0.044577
RB_p_000m14874	NM_009320.4:Slc6a6	NM_009320	11.8877	11.7782	12.2565	11.0795	10.7756	10.8471	-1.04061	2.05709	0.00331149
RB_p_000m15178	NM_001163554.1:Pou2f2	NM_001163554	9.14848	7.93467	8.69029	6.83184	7.62936	6.66888	-1.85845	3.62619	0.0285327
RB_p_000m15640	NM_028317.2:Skida1	NM_028317	10.2499	10.4627	10.0508	9.18364	9.76984	8.80413	-1.06627	2.09401	0.0303705
RB_p_000m15886	NM_016719.1:Grb14	NM_016719	11.3006	11.3777	11.4185	10.3253	10.5762	10.1474	-1.05236	2.07392	0.00140822
RB_p_000m15943	NM_001081257.2:Hpse2	NM_001081257	9.84025	9.85617	9.91874	8.73584	8.79387	9.12283	-1.06229	2.08825	0.00129998
RB_p_000m16066	NM_001143672.1:Tmem255b	NM_001143672	11.9918	11.5795	11.5955	10.8809	10.3489	9.96795	-1.24662	2.37284	0.0112181
RB_p_000m16118	NM_010225.2:Foxf2	NM_010225	9.45498	9.9332	9.85953	8.97011	7.86109	7.72281	-1.99845	3.9957	0.0206681
RB_p_000m16460	NM_001163031.1:Cd97	NM_001163031	7.11201	7.69813	6.51307	4.06798	4.89725	4.46728	-2.64472	6.25375	0.00324669
RB_p_000m16461	NM_001170537.1:Mef2c	NM_001170537	9.96482	9.74259	9.42031	9.17493	7.51964	7.82549	-1.9171	3.77663	0.0448218
RB_p_000m16690	NM_025850.2:Fank1	NM_025850	3.4464	6.67007	2.37574	-1.18712	-1.48048	-0.63377	-4.63352	24.8215	0.016052
RB_p_000m16780	NM_001037932.2:Gm11437	NM_001037932	10.723	10.3676	11.0474	10.0234	9.62738	9.2234	-1.09564	2.13708	0.0229764
RB_p_000m17198	NM_029510.3:Bcor	NM_029510	10.3614	9.57994	8.46625	6.81164	7.43463	7.93467	-2.14532	4.42389	0.0313801
RB_p_000m17205	NM_026860.1:Gkn3	NM_026860	9.69378	9.30226	9.11591	7.71425	7.66593	7.50383	-1.63633	3.10874	0.000661739
RB_p_000m17728	NM_013584.2:Lifr	NM_013584	10.1351	10.4824	11.3391	9.02329	7.92679	7.70333	-2.5556	5.87911	0.0109329
RB_p_000m17816	NM_033522.2:Ferd3l	NM_033522	9.52454	9.37685	9.24832	6.31137	8.13656	8.15566	-1.24028	2.36245	0.0400484
RB_p_000m18252	NM_025711.3:Aspn	NM_025711	11.9846	11.5943	12.6083	9.74287	9.77259	9.10504	-2.24173	4.72962	0.00234534
RB_p_000m18302	NM_001198766.1:Postn	NM_001198766	14.0433	13.6405	14.5983	11.1725	10.8987	10.5137	-3.14453	8.84295	0.000660682
RB_p_000m18453	NM_144538.2:Rab3il1	NM_144538	8.75822	9.98608	9.32942	7.44846	7.79333	6.30682	-1.88096	3.68321	0.0191036
RB_p_000m18481	NM_026725.2:Dusp23	NM_026725	3.44643	4.24388	1.2097	-1.31986	-0.608183	-0.523277	-4.05461	16.6173	0.0159417
RB_p_000m18524	NM_001244952.1:Col25a1	NM_001244952	9.43879	9.18115	9.63345	8.26131	8.22078	6.36923	-1.21801	2.32626	0.0476361
RB_p_000m18895	NM_027136.3:Ovca2	NM_027136	9.43289	9.76874	8.63239	7.66534	8.15313	7.98394	-1.44895	2.73009	0.0213828
RB_p_000m18986	NM_010516.2:Cyr61	NM_010516	12.3531	13.0591	13.313	12.253	11.2564	11.764	-1.29513	2.45399	0.0473206
RB_p_000m19216	NM_026316.2:Aldh3b1	NM_026316	8.07771	8.09803	9.02745	6.87652	7.64145	7.07503	-1.023	2.03214	0.0362033
RB_p_000m19296	NM_026037.3:Mboat2	NM_026037	11.6131	11.3363	11.4198	9.9725	10.9893	9.95031	-1.44733	2.72702	0.0307721
RB_p_000m19373	NM_009356.2:Prss40	NM_009356	10.7504	10.4289	10.1778	9.27961	9.76984	8.40372	-1.14927	2.21802	0.0396135
RB_p_000m19690	NM_027910.3:Klhdc3	NM_027910	11.7262	11.4651	10.9015	10.654	9.3645	10.1504	-1.31467	2.48746	0.0430454
RB_p_000m19755	NM_009735.3:B2m	NM_009735	14.0819	13.7251	14.2596	13.2954	12.7756	13.0418	-1.04008	2.05634	0.0105729
RB_p_000m19884	NM_019467.2:Aif1	NM_019467	10.3942	9.9348	10.0219	8.32343	9.04621	8.97059	-1.05132	2.07243	0.00766979
RB_p_000m19900	NM_011684.2:Vmn1r45	NM_011684	8.66534	8.69523	8.72224	6.48918	7.68065	7.74483	-1.01458	2.02031	0.02727
RB_p_000m20052	NM_001199212.1:Asmt	NM_001199212	9.56447	9.22139	9.84471	7.94447	8.78409	7.91189	-1.62	3.07375	0.0169642
RB_p_000m20235	NM_027399.3:Steap1	NM_027399	5.32136	9.58308	8.01402	-0.758475	4.5102	-0.533488	-8.54751	374.159	0.0364594
RB_p_000m20667	NM_001243008.1:Col6a3	NM_001243008	12.1458	12.1236	12.9212	11.6126	10.4161	10.734	-1.41177	2.66063	0.0291846
RB_p_000m20777	NM_001081164.1:Otud4	NM_001081164	7.93074	8.38802	8.52813	6.26679	7.27146	5.63636	-2.12123	4.35065	0.0205883
RB_p_000m20852	NM_053238.2:Vmn1r25	NM_053238	11.2139	10.6275	10.6732	9.49719	9.21675	9.57302	-1.17598	2.25946	0.00291284
RB_p_000m21164	NM_008995.2:Pex5	NM_008995	9.92704	9.79225	11.1407	7.51964	8.24872	7.96963	-1.95741	3.88364	0.00769937
RB_p_000m21203	NM_001164100.2:Add3	NM_001164100	10.0625	9.89318	9.29615	8.95177	8.83289	8.12842	-1.06029	2.08534	0.0325212
RB_p_000m21334	NM_007939.2:Epha8	NM_007939	8.99152	9.00866	8.23202	8.00983	7.19476	7.23202	-1.7595	3.38581	0.0265688
RB_p_000m21758	NM_010880.3:Ncl	NM_010880	7.21755	6.8009	3.96344	1.31231	2.81579	1.20901	-5.48859	44.8984	0.0212817
RB_p_000m21974	NM_139001.2:Cspg4	NM_139001	8.94154	9.14296	9.51833	7.40939	7.90489	8.07682	-1.23807	2.35883	0.00584477
RB_p_000m22233	NM_177642.3:Igfn1	NM_177642	10.4267	10.661	9.88874	9.69232	9.0598	8.60239	-1.36691	2.57917	0.0363768
RB_p_000m22260	NM_001033537.2:Pgap3	NM_001033537	8.72395	8.98204	8.63239	6.78572	7.96048	7.67125	-1.0527	2.07441	0.0238818
RB_p_000m22517	NM_001162864.1:Ttbk1	NM_001162864	10.0587	9.42382	9.93467	8.47843	9.01518	7.81164	-1.45624	2.74393	0.0263376
RB_p_000m22909	NM_001197046.1:Fgfr1op	NM_001197046	8.81858	7.76266	9.02098	7.36851	7.17326	6.6865	-1.64532	3.12818	0.0294851
RB_p_000m23028	NM_013589.3:Ltbp2	NM_013589	8.61102	7.01495	8.51964	2.50956	2.97809	3.74616	-5.54155	46.577	0.00140085
RB_p_000m23066	XM_003945974.1:LOC101056588	XM_003945974	9.16197	9.23601	8.47911	7.27767	7.49852	7.41363	-1.74834	3.35973	0.00330999
RB_p_000m23098	NM_001128510.1:Gm9513	NM_001128510	8.8095	8.59991	9.27068	7.73584	8.06429	7.29002	-1.07366	2.10477	0.0161589
RB_p_000m23428	NM_013505.3:Dsc2	NM_013505	10.1896	11.0817	10.9371	9.76072	10.0719	9.55651	-1.17635	2.26004	0.0403883
RB_p_000m23783	NM_133916.2:Eif3b	NM_133916	9.35094	9.1927	8.70044	8.16407	7.83815	7.73584	-1.35455	2.55717	0.00758777
RB_p_000m23986	NM_177602.3:Wdr25	NM_177602	8.33836	9.04894	8.8087	6.85383	7.13271	6.7211	-1.95487	3.8768	0.00162483
RB_p_000m24466	NM_010718.3:Limk2	NM_010718	4.85625	5.63878	8.85798	-0.558535	1.40819	-0.705028	-6.19732	73.3801	0.0102667
RB_p_000m24613	NM_021532.4:Dact1	NM_021532	11.3815	11.1707	11.7932	10.9956	10.2625	9.92494	-1.11906	2.17205	0.0446901
RB_p_000m24693	NM_001163462.1:Rpap2	NM_001163462	9.99199	10.3881	10.3732	9.03434	9.3801	8.36267	-1.33889	2.52956	0.0152152
RB_p_000m24784	NM_177839.3:Tnn	NM_177839	10.1367	9.75656	11.0023	8.41433	9.00562	8.46489	-1.67178	3.18608	0.01572
RB_p_000m24799	NM_011595.2:Timp3	NM_011595	12.119	11.8405	12.2985	11.2543	10.5803	9.23821	-1.53871	2.90535	0.0465936
RB_p_000m25029	XM_003688735.1:LOC100862437	XM_003688735	9.67243	10.4598	9.27457	8.61225	8.51636	8.83263	-1.06017	2.08518	0.0333776
RB_p_000m25265	NM_001012335.1:Mdk	NM_001012335	7.28	5.27855	4.94494	-0.524064	3.15177	2.5099	-2.76866	6.81474	0.0377216
RB_p_000m25519	NM_153136.4:Nudt18	NM_153136	8.8933	9.13271	8.00188	6.85383	7.75043	6.60239	-2.03947	4.11095	0.0304429
RB_p_000m25527	NM_010181.2:Fbn2	NM_010181	7.57112	9.96915	9.73725	4.68893	5.32135	7.11721	-4.4159	21.346	0.0326425
RB_p_000m25630	NM_177268.4:Ankrd16	NM_177268	7.24159	7.71081	7.70506	6.43741	7.05709	6.35168	-1.26765	2.40769	0.0259299
RB_p_000m25655	NM_001177403.1:1110001A16Rik	NM_001177403	8.96723	9.48012	9.12928	8.00188	8.56065	8.05799	-1.07129	2.10131	0.0134555
RB_p_000m26010	NM_010171.3:F3	NM_010171	10.9537	11.2722	11.8991	10.1446	10.0979	9.01402	-1.17432	2.25686	0.0246253
RB_p_000m26031	NM_001136072.2:Meis2	NM_001136072	2.55199	3.93208	6.63904	0.846762	0.701561	-0.450144	-3.23052	9.38604	0.0341917
RB_p_000m26068	NM_138664.2:Dnajc28	NM_138664	6.61225	6.06246	6.84967	-0.943807	0.360348	1.31238	-6.25191	76.2099	0.00083516
RB_p_000m26362	NM_015747.2:Slc20a1	NM_015747	10.3384	10.0837	10.8805	9.01704	9.65702	9.19229	-1.14607	2.21311	0.0193807
RB_p_000m26436	NM_001198765.1:Postn	NM_001198765	12.7913	12.5797	13.6907	10.0703	9.90212	9.23821	-2.88921	7.40864	0.00150942
RB_p_000m26472	NM_001164052.1:Pik3cd	NM_001164052	8.35168	7.86109	8.2236	5.2661	6.76818	5.84953	-2.37407	5.18402	0.0090663
RB_p_000m26486	NM_025697.3:Spryd7	NM_025697	12.8595	12.2882	12.8413	11.7322	12.1021	11.2992	-1.10908	2.15708	0.0331782
RB_p_000m26508	NM_025952.4:Magt1	NM_025952	10.1361	10.0214	9.62677	9.20579	8.97585	8.66534	-1.04559	2.06422	0.0112098
RB_p_000m26555	NM_011580.3:Thbs1	NM_011580	10.9026	10.723	11.4724	10.007	9.41996	8.90889	-1.48267	2.79465	0.01515
RB_p_000m26890	NM_001085518.1:Gm14085	NM_001085518	7.31288	4.35408	6.76155	4.23105	-0.600841	-0.0945295	-6.85608	115.847	0.0495359
RB_p_000m27486	NM_001198833.1:Ddr1	NM_001198833	10.8965	10.6569	11.3643	10.4885	9.83447	9.84196	-1.05456	2.07709	0.0377989
RB_p_000m28711	NM_008987.3:Ptx3	NM_008987	13.7139	13.3866	14.0715	12.5037	12.156	11.8543	-1.55782	2.94409	0.00469575
RB_p_000m28736	NM_172830.2:Slc4a9	NM_172830	9.65613	9.10809	8.81378	7.96867	7.83815	7.76321	-1.26994	2.41151	0.00625616
RB_p_000m28909	NM_175652.2:Hist4h4	NM_175652	6.58747	3.69103	5.43144	-1.26451	2.27934	-0.656163	-6.0876	68.0065	0.0207107
