# Supplementary material for: Long noncoding RNA Lnc-DIF inhibits bone formation by sequestering miR-489-3p
Source: iScience. 2022 Feb 21;25(3):103949. doi: 10.1016/j.isci.2022.103949 (PMC8898894; doi:10.1016/j.isci.2022.103949)
Supplement: Table S2. LncRNA microarray data, related to STAR Methods [file mmc3.xlsx]

## Sheet: Normalized_data
ID	Name	C1	C2	C3	T1	T2	T3
RB_p_000l19008	7120480J05%AK149064%chr2:158384898-158386143:+%The RIKEN Mouse Gene Encyclopaedia Project(ftp://fantom.gsc.riken.jp/FANTOM3/noncoding/ )	13.6561	13.4134	13.3239	14.4189	14.0475	14.5359
RB_p_000l18108	K230008F13%AK158532%chr15:53282182-53283472:-%The RIKEN Mouse Gene Encyclopaedia Project(ftp://fantom.gsc.riken.jp/FANTOM3/noncoding/ )	9.56891	10.0455	9.65075	9.66593	9.5996	9.75127
RB_p_000l06498	5430402O13%AK017262%chr6:50566737-50594822:+%The RIKEN Mouse Gene Encyclopaedia Project(ftp://fantom.gsc.riken.jp/FANTOM3/noncoding/ )	10.2316	10.2406	9.95153	10.5429	10.1946	10.5319
RB_p_000l46148	C530037D02%AK164120%chr2:74711992-74713221:+%The RIKEN Mouse Gene Encyclopaedia Project(ftp://fantom.gsc.riken.jp/FANTOM3/noncoding/ )	8.45533	8.80467	8.51109	8.75433	9.08923	9.25267
RB_p_000l42641	G630012K08%AK144305%chr6:21498747-21501100:+%The RIKEN Mouse Gene Encyclopaedia Project(ftp://fantom.gsc.riken.jp/FANTOM3/noncoding/ )	11.7611	11.4823	10.9145	11.8623	11.4427	11.8627
RB_p_000l16090	A230069K02%AK038867%chr1:180432386-180434130:-%The RIKEN Mouse Gene Encyclopaedia Project(ftp://fantom.gsc.riken.jp/FANTOM3/noncoding/ )	11.6534	11.4946	11.2228	11.6429	11.4563	11.5799
RB_p_000l18402	D830021E09%AK085874%chrX:164233094-164234812:-%The RIKEN Mouse Gene Encyclopaedia Project(ftp://fantom.gsc.riken.jp/FANTOM3/noncoding/ )	10.4127	10.1415	10.0094	10.8849	10.6469	11.0216
RB_p_000l09013	NR_040536.1%1700119H24Rik% Mus musculus RIKEN cDNA 1700119H24 gene (1700119H24Rik)	12.5463	12.3339	12.5031	12.987	12.8328	13.0513
RB_p_000l10201	1700129I04%AK007315%chr7:82646181-82648523:-%The RIKEN Mouse Gene Encyclopaedia Project(ftp://fantom.gsc.riken.jp/FANTOM3/noncoding/ )	11.1196	11.0545	11.0923	11.5533	11.4121	11.7024
RB_p_000l01460	D730027H21%AK142638%chr16:16871082-16871829:+%The RIKEN Mouse Gene Encyclopaedia Project(ftp://fantom.gsc.riken.jp/FANTOM3/noncoding/ )	9.12756	9.10329	8.62022	9.4567	9.5951	9.59432
RB_p_000l40764	XR_142425.1%LOC100503276% PREDICTED: Mus musculus uncharacterized LOC100503276 (LOC100503276)	7.82655	8.62327	8.33316	9.00843	8.97537	8.87216
RB_p_000l39830	A130036F03%AK137896%chr8:69980113-69982322:-%The RIKEN Mouse Gene Encyclopaedia Project(ftp://fantom.gsc.riken.jp/FANTOM3/noncoding/ )	8.34577	8.39732	8.70044	8.72167	9.16155	9.27496
RB_p_000l07335	A430007G15%AK138684%chr11:69972101-69974389:-%The RIKEN Mouse Gene Encyclopaedia Project(ftp://fantom.gsc.riken.jp/FANTOM3/noncoding/ )	9.8009	10.085	8.98157	10.3217	9.98738	10.1174
RB_p_000l19806	XR_035401.2%4932431P20Rik% PREDICTED: Mus musculus RIKEN cDNA 4932431P20 gene (4932431P20Rik)	9.5581	9.79739	9.40974	10.3028	10.0471	9.95783
RB_p_000l27277	C130060L09%AK081649%chr4:131011947-131014424:-%The RIKEN Mouse Gene Encyclopaedia Project(ftp://fantom.gsc.riken.jp/FANTOM3/noncoding/ )	10.579	10.9962	10.2086	11.2161	10.7528	11.1455
RB_p_000l13678	9330156J16%AK034101%chr13:44185759-44190194:-%The RIKEN Mouse Gene Encyclopaedia Project(ftp://fantom.gsc.riken.jp/FANTOM3/noncoding/ )	8.57238	9.04621	8.29997	9.55139	9.14593	9.26522
RB_p_000l40615	1700080A14%AK075763%chr5:43909216-43909885:-%The RIKEN Mouse Gene Encyclopaedia Project(ftp://fantom.gsc.riken.jp/FANTOM3/noncoding/ )	9.70908	10.3946	8.8095	10.5818	10.1491	10.4992
RB_p_000l13509	NR_003372.1%Gm7904% Mus musculus predicted gene 7904 (Gm7904)	7.98204	8.90288	8.70678	9.35498	8.86882	8.8434
RB_p_000l10251	A430038I10%AK039978%chr18:9972992-9974015:+%The RIKEN Mouse Gene Encyclopaedia Project(ftp://fantom.gsc.riken.jp/FANTOM3/noncoding/ )	8.86625	9.29997	8.65344	9.80386	8.93172	9.09847
RB_p_000l34213	5730571D09%AK017862%chr11:11930507-11932159:-%The RIKEN Mouse Gene Encyclopaedia Project(ftp://fantom.gsc.riken.jp/FANTOM3/noncoding/ )	8.64926	10.0788	9.62662	9.87165	9.28694	9.42487
RB_p_000l37528	A130017K18%AK037423%chr17:71198632-71201324:+%The RIKEN Mouse Gene Encyclopaedia Project(ftp://fantom.gsc.riken.jp/FANTOM3/noncoding/ )	9.55171	9.70578	9.51668	9.80843	9.26053	9.15102
RB_p_000l30873	9630013A14%AK035874%chr7:46692237-46710661:-%The RIKEN Mouse Gene Encyclopaedia Project(ftp://fantom.gsc.riken.jp/FANTOM3/noncoding/ )	9.57617	9.33985	9.00516	9.65881	9.33818	9.54722
RB_p_000l45316	G630089E15%AK144525%chr2:132576464-132577992:-%The RIKEN Mouse Gene Encyclopaedia Project(ftp://fantom.gsc.riken.jp/FANTOM3/noncoding/ )	7.08215	8.87447	8.53851	8.7131	8.53463	8.53657
RB_p_000l03817	C330020E22%AK049295%chr4:129382773-129395261:+%The RIKEN Mouse Gene Encyclopaedia Project(ftp://fantom.gsc.riken.jp/FANTOM3/noncoding/ )	8.35315	8.86934	8.86212	8.9768	9.15355	9.40266
RB_p_000l03749	E330002H12%AK087672%chr6:134801089-134805248:-%The RIKEN Mouse Gene Encyclopaedia Project(ftp://fantom.gsc.riken.jp/FANTOM3/noncoding/ )	11.6628	12.2187	12.0757	12.2126	12.0041	12.0756
RB_p_000l00649	C030002C18%AK047616%chr5:81603610-81606686:+%The RIKEN Mouse Gene Encyclopaedia Project(ftp://fantom.gsc.riken.jp/FANTOM3/noncoding/ )	9.77259	9.52029	9.0325	9.80843	9.42206	9.98655
RB_p_000l35626	9330181H18%AK034351%chr3:34427372-34435097:-%The RIKEN Mouse Gene Encyclopaedia Project(ftp://fantom.gsc.riken.jp/FANTOM3/noncoding/ )	9.21067	9.76349	9.28463	9.53754	9.7333	9.7535
RB_p_000l22129	7420467J18%AK136167%chr4:141802661-142556446:-%The RIKEN Mouse Gene Encyclopaedia Project(ftp://fantom.gsc.riken.jp/FANTOM3/noncoding/ )	9.74539	10.7197	10.3534	10.083	10.2226	10.0161
RB_p_000l15759	4932429M06%AK133285%chr5:15483290-15689966:+%The RIKEN Mouse Gene Encyclopaedia Project(ftp://fantom.gsc.riken.jp/FANTOM3/noncoding/ )	11.1722	11.2489	11.0734	11.1413	10.9286	11.3255
RB_p_000l36391	4930509G02%AK076851%chr15:59275395-59291946:+%The RIKEN Mouse Gene Encyclopaedia Project(ftp://fantom.gsc.riken.jp/FANTOM3/noncoding/ )	6.89885	8.74875	8.13443	7.90889	8.10504	8.34207
RB_p_000l26109	7120478N06%AK149045%chr2:127272047-127275572:+%The RIKEN Mouse Gene Encyclopaedia Project(ftp://fantom.gsc.riken.jp/FANTOM3/noncoding/ )	6.86831	8.85279	8.51109	8.40088	8.64926	8.60053
RB_p_000l22560	D230004D23%AK084155%chr7:126062905-126064447:-%The RIKEN Mouse Gene Encyclopaedia Project(ftp://fantom.gsc.riken.jp/FANTOM3/noncoding/ )	8.26991	8.49785	8.3053	8.47573	8.81698	8.89077
RB_p_000l43598	D430001F24%AK084847%chr19:3644391-3646868:-%The RIKEN Mouse Gene Encyclopaedia Project(ftp://fantom.gsc.riken.jp/FANTOM3/noncoding/ )	8.44294	9.19394	9.20457	9.45361	9.58684	9.67184
RB_p_000l01307	NR_102718.1%Rad51d% Mus musculus RAD51 homolog D (Rad51d)	6.97537	9.05257	8.58371	8.55139	8.64926	8.61594
RB_p_000l37702	K530024A12%AK158983%chr9:36870502-36878920:+%The RIKEN Mouse Gene Encyclopaedia Project(ftp://fantom.gsc.riken.jp/FANTOM3/noncoding/ )	8.09891	9.14211	8.7039	8.90238	9.18343	9.08126
RB_p_000l22881	C130073I23%AK081749%chr8:100988756-100992563:+%The RIKEN Mouse Gene Encyclopaedia Project(ftp://fantom.gsc.riken.jp/FANTOM3/noncoding/ )	10.5327	11.051	11.2426	11.3482	11.3305	11.4322
RB_p_000l12731	E230011I01%AK053997%chr18:56971739-56975356:-%The RIKEN Mouse Gene Encyclopaedia Project(ftp://fantom.gsc.riken.jp/FANTOM3/noncoding/ )	7.15735	9.13143	9.18776	8.93713	9.25758	9.1211
RB_p_000l04994	1700056F22%AK006812%chr5:112793308-112801649:+%The RIKEN Mouse Gene Encyclopaedia Project(ftp://fantom.gsc.riken.jp/FANTOM3/noncoding/ )	8.70966	9.63511	9.2769	9.4567	9.50482	9.59681
RB_p_000l28746	1810017M02%AK019017%chr14:51145067-51145287:-%The RIKEN Mouse Gene Encyclopaedia Project(ftp://fantom.gsc.riken.jp/FANTOM3/noncoding/ )	7.87652	9.57963	9.11721	9.15102	9.57175	9.22561
RB_p_000l24193	A230078F09%AK162877%chr2:37396890-37399588:-%The RIKEN Mouse Gene Encyclopaedia Project(ftp://fantom.gsc.riken.jp/FANTOM3/noncoding/ )	8.38154	9.5477	9.3837	9.25974	9.29959	9.55651
RB_p_000l29115	6820414H02%AK135399%chr3:69002294-69004523:-%The RIKEN Mouse Gene Encyclopaedia Project(ftp://fantom.gsc.riken.jp/FANTOM3/noncoding/ )	9.37775	9.5265	9.92481	9.74623	9.84758	9.8087
RB_p_000l01764	I830026F21%AK151174%chr2:152312849-152313992:+%The RIKEN Mouse Gene Encyclopaedia Project(ftp://fantom.gsc.riken.jp/FANTOM3/noncoding/ )	10.3165	10.676	11.0535	10.3395	10.7508	10.8112
RB_p_000l38381	NR_029579.1%Mir193% Mus musculus microRNA 193 (Mir193)	8.32942	9.18281	9.25188	9.32042	9.44156	9.3819
RB_p_000l32689	NR_030763.1%Smok4a% Mus musculus sperm motility kinase 4A (Smok4a)	12.0443	11.8675	12.1022	12.2476	12.1572	12.2181
RB_p_000l22530	4930596M17%AK016399%chr9:121587019-121614255:+%The RIKEN Mouse Gene Encyclopaedia Project(ftp://fantom.gsc.riken.jp/FANTOM3/noncoding/ )	10.3957	9.65523	10.0627	10.3964	10.364	10.2942
RB_p_000l23371	F830305I16%AK157698%chr11:84189592-84191910:+%The RIKEN Mouse Gene Encyclopaedia Project(ftp://fantom.gsc.riken.jp/FANTOM3/noncoding/ )	6.42066	8.46216	8.1404	8.09628	8.0786	7.71425
RB_p_000l39200	A830023F21%AK043716%chr13:49049337-49052795:-%The RIKEN Mouse Gene Encyclopaedia Project(ftp://fantom.gsc.riken.jp/FANTOM3/noncoding/ )	11.4377	11.6058	12.026	11.9508	11.8783	11.9336
RB_p_000l34323	D330032J06%AK084699%chr5:143025728-143027725:-%The RIKEN Mouse Gene Encyclopaedia Project(ftp://fantom.gsc.riken.jp/FANTOM3/noncoding/ )	9.78681	9.85902	10.1497	10.1353	10.172	10.2761
RB_p_000l04691	NR_027637.1%Gm4489% Mus musculus predicted gene 4489 (Gm4489)	5.3339	7.81698	7.71425	7.71996	7.87652	7.68533
RB_p_000l05017	A830072O15%AK043992%chr4:44209475-44210971:-%The RIKEN Mouse Gene Encyclopaedia Project(ftp://fantom.gsc.riken.jp/FANTOM3/noncoding/ )	6.36923	8.66356	7.30073	7.88874	8.11114	8.29462
RB_p_000l16881	4930422I22%AK015180%chr10:115802415-115869522:-%The RIKEN Mouse Gene Encyclopaedia Project(ftp://fantom.gsc.riken.jp/FANTOM3/noncoding/ )	8.70044	10.1755	9.8095	9.77259	9.96362	9.86083
RB_p_000l26091	NR_033199.1%1700001G17Rik% Mus musculus RIKEN cDNA 1700001G17 gene (1700001G17Rik)	10.8965	11.1638	10.8813	10.7995	11.2922	10.9285
RB_p_000l04475	1700020K04%AK006169%chr10:63800870-63801353:+%The RIKEN Mouse Gene Encyclopaedia Project(ftp://fantom.gsc.riken.jp/FANTOM3/noncoding/ )	6.55203	8.62327	8.29997	8.27922	8.74819	8.35682
RB_p_000l38976	C230050E09%AK082429%chr16:42264278-42266107:-%The RIKEN Mouse Gene Encyclopaedia Project(ftp://fantom.gsc.riken.jp/FANTOM3/noncoding/ )	7.75377	9.6404	8.55714	8.52422	9.38406	9.36669
RB_p_000l09342	9530035H08%AK079213%chr14:45488347-45492085:-%The RIKEN Mouse Gene Encyclopaedia Project(ftp://fantom.gsc.riken.jp/FANTOM3/noncoding/ )	10.5536	11.1638	10.8552	10.9666	11.4683	11.4361
RB_p_000l28798	A130017E02%AK137814%chr14:31797179-31799940:-%The RIKEN Mouse Gene Encyclopaedia Project(ftp://fantom.gsc.riken.jp/FANTOM3/noncoding/ )	9.14763	10.6008	9.44949	9.68241	10.2278	10.6072
RB_p_000l14100	XR_105380.1%C230021G24Rik% PREDICTED: Mus musculus RIKEN cDNA C230021G24 gene (C230021G24Rik)	8.75767	9.761	8.77204	8.90539	9.74791	9.73499
RB_p_000l24452	A530026N04%AK040812%chr9:45049706-45054011:+%The RIKEN Mouse Gene Encyclopaedia Project(ftp://fantom.gsc.riken.jp/FANTOM3/noncoding/ )	12.3589	12.8574	12.2348	12.3667	13.0478	13.033
RB_p_000l08197	5330417P21%AK019897%chr4:109069807-109070174:-%The RIKEN Mouse Gene Encyclopaedia Project(ftp://fantom.gsc.riken.jp/FANTOM3/noncoding/ )	7.42626	9.44777	8.19599	8.87447	8.91588	9.46182
RB_p_000l30380	F630006C15%AK169971%chr9:82913078-82913687:-%The RIKEN Mouse Gene Encyclopaedia Project(ftp://fantom.gsc.riken.jp/FANTOM3/noncoding/ )	9.44949	9.99624	9.81271	9.55395	10.2239	10.5079
RB_p_000l02746	9430013L14%AK020413%chr6:47463339-47464554:+%The RIKEN Mouse Gene Encyclopaedia Project(ftp://fantom.gsc.riken.jp/FANTOM3/noncoding/ )	10.4821	11.4987	10.8246	11.2025	11.2789	11.2416
RB_p_000l32780	A830011K09%AK043600%chr6:138423104-138428971:+%The RIKEN Mouse Gene Encyclopaedia Project(ftp://fantom.gsc.riken.jp/FANTOM3/noncoding/ )	8.41996	9.74455	9.12326	9.52683	9.96362	10.018
RB_p_000l00832	B020031C21%AK139867%%The RIKEN Mouse Gene Encyclopaedia Project(ftp://fantom.gsc.riken.jp/FANTOM3/noncoding/ )	12.5606	12.7076	12.4806	12.6867	12.8295	12.9944
RB_p_000l42240	A830060H14%AK043962%chr12:89986531-89988117:+%The RIKEN Mouse Gene Encyclopaedia Project(ftp://fantom.gsc.riken.jp/FANTOM3/noncoding/ )	10.6726	11.6364	10.9598	11.0729	11.1336	10.893
RB_p_000l15374	E030011O05%AK053135%chr9:96747280-96752727:-%The RIKEN Mouse Gene Encyclopaedia Project(ftp://fantom.gsc.riken.jp/FANTOM3/noncoding/ )	12.1917	12.7255	12.0767	12.7022	12.3024	12.7432
RB_p_000l38096	A530032F10%AK040874%chr14:66179405-66180844:-%The RIKEN Mouse Gene Encyclopaedia Project(ftp://fantom.gsc.riken.jp/FANTOM3/noncoding/ )	13.159	13.5876	12.7952	13.5917	13.3602	13.8852
RB_p_000l37286	9230022F24%AK136677%chr14:62977527-62984510:-%The RIKEN Mouse Gene Encyclopaedia Project(ftp://fantom.gsc.riken.jp/FANTOM3/noncoding/ )	12.0115	12.5896	12.1734	12.6558	13.0279	12.9122
RB_p_000l42684	9.030418E+29%AK018517%chr2:42137840-42138763:-%The RIKEN Mouse Gene Encyclopaedia Project(ftp://fantom.gsc.riken.jp/FANTOM3/noncoding/ )	10.0011	9.83552	10.0005	10.8166	10.7399	10.9431
RB_p_000l33150	F830020H21%AK156404%chr2:160333797-160336520:-%The RIKEN Mouse Gene Encyclopaedia Project(ftp://fantom.gsc.riken.jp/FANTOM3/noncoding/ )	11.0378	11.1418	10.9326	11.5363	11.2351	11.4778
RB_p_000l22147	F630227O08%AK155439%chrX:93553131-93559664:-%The RIKEN Mouse Gene Encyclopaedia Project(ftp://fantom.gsc.riken.jp/FANTOM3/noncoding/ )	10.5851	10.4143	10.2554	11.1381	10.6871	11.3435
RB_p_000l30464	5330407H11%AK030403%chr14:46832243-46848059:+%The RIKEN Mouse Gene Encyclopaedia Project(ftp://fantom.gsc.riken.jp/FANTOM3/noncoding/ )	15.9633	15.9328	15.995	15.9937	15.002	15.9819
RB_p_000l45234	5830431L13%AK030857%chr13:112674188-112676758:+%The RIKEN Mouse Gene Encyclopaedia Project(ftp://fantom.gsc.riken.jp/FANTOM3/noncoding/ )	7.56351	8.99765	8.17991	8.97154	9.05573	9.42242
RB_p_000l35106	3010087I06%AK160720%chr12:31484945-31486672:-%The RIKEN Mouse Gene Encyclopaedia Project(ftp://fantom.gsc.riken.jp/FANTOM3/noncoding/ )	11.0638	11.3525	10.9801	11.4582	11.2723	11.5591
RB_p_000l07985	A230014F20%AK038456%chr11:21314890-21320379:+%The RIKEN Mouse Gene Encyclopaedia Project(ftp://fantom.gsc.riken.jp/FANTOM3/noncoding/ )	11.4037	11.6622	11.0933	11.8654	11.4665	11.8349
RB_p_000l25659	B430318I04%AK046701%chr11:80209112-80252037:+%The RIKEN Mouse Gene Encyclopaedia Project(ftp://fantom.gsc.riken.jp/FANTOM3/noncoding/ )	9.59898	9.68971	8.86882	9.95904	9.87165	10.0539
RB_p_000l04452	F830101O15%AK172177%chr10:93196488-93199609:+%The RIKEN Mouse Gene Encyclopaedia Project(ftp://fantom.gsc.riken.jp/FANTOM3/noncoding/ )	12.7865	12.4921	12.9115	13.2015	13.1546	13.4181
RB_p_000l45947	5430439G14%AK017414%chr2:160947151-160948069:-%The RIKEN Mouse Gene Encyclopaedia Project(ftp://fantom.gsc.riken.jp/FANTOM3/noncoding/ )	10.4127	10.3819	10.2019	10.896	10.6633	10.9877
RB_p_000l03572	4930432O09%AK015296%chr10:121199140-121202649:-%The RIKEN Mouse Gene Encyclopaedia Project(ftp://fantom.gsc.riken.jp/FANTOM3/noncoding/ )	8.26053	8.28617	9.04621	9.22601	9.56415	9.63103
RB_p_000l23087	C330039F12%AK082839%chr12:70995065-70995873:+%The RIKEN Mouse Gene Encyclopaedia Project(ftp://fantom.gsc.riken.jp/FANTOM3/noncoding/ )	8.27922	9.08392	8.783	9.32793	9.55363	9.5101
RB_p_000l36947	XR_107991.1%Gm2085% PREDICTED: Mus musculus predicted gene 2085 (Gm2085)	9.49386	9.53754	9.37069	10.1326	10.1673	10.1155
RB_p_000l31480	9030602M08%AK136466%%The RIKEN Mouse Gene Encyclopaedia Project(ftp://fantom.gsc.riken.jp/FANTOM3/noncoding/ )	9.42242	10.1321	9.74062	9.91899	10.038	9.82496
RB_p_000l43061	F830215A15%AK157412%chr15:55930701-55932415:+%The RIKEN Mouse Gene Encyclopaedia Project(ftp://fantom.gsc.riken.jp/FANTOM3/noncoding/ )	11.4993	10.7534	10.2954	11.3336	11.0067	11.4368
RB_p_000l06167	NR_037226.1%Mir3066% Mus musculus microRNA 3066 (Mir3066)	10.8783	12.1335	11.8189	12.3363	12.3598	12.0676
RB_p_000l36175	NR_030446.1%Mir495% Mus musculus microRNA 495 (Mir495)	4.10076	4.86621	7.06609	6.18982	6.59495	6.86212
RB_p_000l10678	A530092N03%AK041223%chr4:61794448-61795837:+%The RIKEN Mouse Gene Encyclopaedia Project(ftp://fantom.gsc.riken.jp/FANTOM3/noncoding/ )	8.73358	8.94691	8.49586	8.79387	8.69232	8.82655
RB_p_000l35546	A730063E03%AK080507%chr2:177830481-177831459:-%The RIKEN Mouse Gene Encyclopaedia Project(ftp://fantom.gsc.riken.jp/FANTOM3/noncoding/ )	10.8922	10.801	10.2445	11.2396	10.8556	11.2723
RB_p_000l34331	4930539D22%AK132973%chr5:81791908-81798426:-%The RIKEN Mouse Gene Encyclopaedia Project(ftp://fantom.gsc.riken.jp/FANTOM3/noncoding/ )	8.59991	8.34577	8.25188	8.91239	8.80198	8.71939
RB_p_000l40670	XR_141961.1%LOC100861645% PREDICTED: Mus musculus uncharacterized LOC100861645 (LOC100861645)	10.7645	10.5209	9.77231	10.6029	10.106	10.6512
RB_p_000l25918	2610028D06%AK011582%chr9:45797347-45799060:-%The RIKEN Mouse Gene Encyclopaedia Project(ftp://fantom.gsc.riken.jp/FANTOM3/noncoding/ )	13.1528	13.0626	12.7432	13.0937	12.5893	12.9997
RB_p_000l15109	1110031M08%AK004010%chr19:8833283-8834139:+%The RIKEN Mouse Gene Encyclopaedia Project(ftp://fantom.gsc.riken.jp/FANTOM3/noncoding/ )	7.99435	9.27302	9.21957	9.0453	8.87447	9.10329
RB_p_000l33814	A230072C01%AK038883%chrX:20962113-20986737:+%The RIKEN Mouse Gene Encyclopaedia Project(ftp://fantom.gsc.riken.jp/FANTOM3/noncoding/ )	10.0923	9.92802	9.71339	10.3227	9.94544	9.98181
RB_p_000l24086	F930017G21%AK158020%chr3:135610589-135612297:-%The RIKEN Mouse Gene Encyclopaedia Project(ftp://fantom.gsc.riken.jp/FANTOM3/noncoding/ )	7.86212	9.04166	8.70678	8.9768	8.61287	9.14211
RB_p_000l04615	C130061N18%AK048452%chr17:25909253-25912945:-%The RIKEN Mouse Gene Encyclopaedia Project(ftp://fantom.gsc.riken.jp/FANTOM3/noncoding/ )	7.27922	8.72792	8.05889	9.01866	8.37649	8.81965
RB_p_000l07013	1110033K02%AK004069%chr7:126865682-126865952:-%The RIKEN Mouse Gene Encyclopaedia Project(ftp://fantom.gsc.riken.jp/FANTOM3/noncoding/ )	12.7516	13.0177	12.8022	13.5619	13.0045	13.4905
RB_p_000l46046	C230029K20%AK048734%chr9:47799159-47818208:-%The RIKEN Mouse Gene Encyclopaedia Project(ftp://fantom.gsc.riken.jp/FANTOM3/noncoding/ )	7.5812	8.58871	8.44225	9.65762	8.90589	9.12627
RB_p_000l06439	4930512G07%AK076855%chr19:45158621-45159295:-%The RIKEN Mouse Gene Encyclopaedia Project(ftp://fantom.gsc.riken.jp/FANTOM3/noncoding/ )	9.89507	9.88009	9.33017	9.85902	9.61563	9.80292
RB_p_000l36322	E030042E08%AK143021%chr11:78046984-78048356:+%The RIKEN Mouse Gene Encyclopaedia Project(ftp://fantom.gsc.riken.jp/FANTOM3/noncoding/ )	9.8009	10.114	9.61072	9.8928	9.50068	9.71253
RB_p_000l38588	5330435J20%AK133676%chr10:83722925-83740202:+%The RIKEN Mouse Gene Encyclopaedia Project(ftp://fantom.gsc.riken.jp/FANTOM3/noncoding/ )	11.6035	11.4759	11.4399	11.7671	11.4836	11.984
RB_p_000l16300	2610007F23%AK011335%chr1:74529154-74530827:+%The RIKEN Mouse Gene Encyclopaedia Project(ftp://fantom.gsc.riken.jp/FANTOM3/noncoding/ )	11.652	11.7242	11.719	11.889	11.6889	12.0753
RB_p_000l40029	1700011I24%AK131691%%The RIKEN Mouse Gene Encyclopaedia Project(ftp://fantom.gsc.riken.jp/FANTOM3/noncoding/ )	9.11201	9.29653	9.39268	9.33204	9.67713	9.24119
RB_p_000l27386	2900054C01%AK013682%chrX:160801392-160802751:-%The RIKEN Mouse Gene Encyclopaedia Project(ftp://fantom.gsc.riken.jp/FANTOM3/noncoding/ )	10.9984	11.113	10.8594	11.0187	10.7704	11.0974
RB_p_000l45985	B130017C05%AK044976%chr16:4785393-4787310:-%The RIKEN Mouse Gene Encyclopaedia Project(ftp://fantom.gsc.riken.jp/FANTOM3/noncoding/ )	8.96434	9.64686	9.25739	9.26835	9.31326	9.39089
RB_p_000l42670	G630037E16%AK144362%chrX:103241025-103244140:-%The RIKEN Mouse Gene Encyclopaedia Project(ftp://fantom.gsc.riken.jp/FANTOM3/noncoding/ )	9.04621	9.53203	9.45841	9.91538	9.71653	9.83552
RB_p_000l46314	F430212H09%AK143869%chr3:87110601-87112220:-%The RIKEN Mouse Gene Encyclopaedia Project(ftp://fantom.gsc.riken.jp/FANTOM3/noncoding/ )	8.70044	9.2009	8.95589	9.37649	9.36741	9.62022
RB_p_000l33041	1700051K22%AK006762%chr5:121895408-121916734:-%The RIKEN Mouse Gene Encyclopaedia Project(ftp://fantom.gsc.riken.jp/FANTOM3/noncoding/ )	7.74595	8.39089	8.73075	8.79982	8.65702	8.72366
RB_p_000l15167	B020017F11%AK139792%chr7:12825917-12828121:+%The RIKEN Mouse Gene Encyclopaedia Project(ftp://fantom.gsc.riken.jp/FANTOM3/noncoding/ )	6.38658	8.39732	8.55267	8.58559	8.43463	8.58057
RB_p_000l09911	NR_045991.1%4930578M01Rik% Mus musculus RIKEN cDNA 4930578M01 gene (4930578M01Rik)	10.7286	11.196	10.7501	10.8086	10.5641	10.6199
RB_p_000l18622	B930069K15%AK081024%chr11:106134817-106138329:+%The RIKEN Mouse Gene Encyclopaedia Project(ftp://fantom.gsc.riken.jp/FANTOM3/noncoding/ )	6.59743	7.54946	7.3339	7.27146	7.85487	7.58246
RB_p_000l07548	F830111L24%AK172267%chr13:120034604-120052130:-%The RIKEN Mouse Gene Encyclopaedia Project(ftp://fantom.gsc.riken.jp/FANTOM3/noncoding/ )	9.21715	9.76625	9.92159	9.94251	9.98014	10.1116
RB_p_000l33969	9330200H02%AK034496%chr1:23366436-23369973:-%The RIKEN Mouse Gene Encyclopaedia Project(ftp://fantom.gsc.riken.jp/FANTOM3/noncoding/ )	9.76044	9.97274	10.0311	10.1904	10.1662	10.5108
RB_p_000l02142	I730023E17%AK146150%chr2:75458211-75464790:-%The RIKEN Mouse Gene Encyclopaedia Project(ftp://fantom.gsc.riken.jp/FANTOM3/noncoding/ )	6.40088	8.53851	7.8371	7.72792	8.45258	8.62814
RB_p_000l12703	9430037G07%AK034782%chr9:88596800-88599516:-%The RIKEN Mouse Gene Encyclopaedia Project(ftp://fantom.gsc.riken.jp/FANTOM3/noncoding/ )	9.14126	9.81084	9.98774	9.88417	9.97895	10.1969
RB_p_000l21349	9030622O22%AK018565%chr2:147944787-147976185:-%The RIKEN Mouse Gene Encyclopaedia Project(ftp://fantom.gsc.riken.jp/FANTOM3/noncoding/ )	5.92481	8.26522	8.18982	7.9542	8.61716	8.40868
RB_p_000l25860	C330018I10%AK049273%chr3:103355988-103358765:+%The RIKEN Mouse Gene Encyclopaedia Project(ftp://fantom.gsc.riken.jp/FANTOM3/noncoding/ )	8.05438	9.17659	9.05257	8.79008	9.23162	9.37504
RB_p_000l38613	G630018P16%AK144319%chrX:134791452-134808993:-%The RIKEN Mouse Gene Encyclopaedia Project(ftp://fantom.gsc.riken.jp/FANTOM3/noncoding/ )	9.59603	9.94471	10.1948	10.0906	10.6318	10.4793
RB_p_000l16562	6820401H01%AK018353%chr1:139173709-139176038:+%The RIKEN Mouse Gene Encyclopaedia Project(ftp://fantom.gsc.riken.jp/FANTOM3/noncoding/ )	8.60979	9.27961	9.01076	8.77204	9.21513	9.46964
RB_p_000l38871	5830475C17%AK161769%chr17:36141748-36145744:-%The RIKEN Mouse Gene Encyclopaedia Project(ftp://fantom.gsc.riken.jp/FANTOM3/noncoding/ )	8.30758	9.40762	9.16239	8.66888	9.02975	8.97871
RB_p_000l27441	NR_035412.1%Mir466i% Mus musculus microRNA 466i (Mir466i)	7.79008	8.23681	8.16658	7.71996	8.471	8.58402
RB_p_000l19066	9530081P08%AK079281%chr5:142667018-142669678:+%The RIKEN Mouse Gene Encyclopaedia Project(ftp://fantom.gsc.riken.jp/FANTOM3/noncoding/ )	8.64686	10.0414	9.49152	9.65881	9.6736	9.59028
RB_p_000l18049	C730015K22%AK050104%chr4:49443539-49447197:-%The RIKEN Mouse Gene Encyclopaedia Project(ftp://fantom.gsc.riken.jp/FANTOM3/noncoding/ )	7.92085	8.94251	8.99058	9.24317	9.37504	9.26249
RB_p_000l24921	A230108C01%AK039210%chr2:5855801-5859380:-%The RIKEN Mouse Gene Encyclopaedia Project(ftp://fantom.gsc.riken.jp/FANTOM3/noncoding/ )	6.57994	9.02929	8.63239	8.33613	9.09847	8.93982
RB_p_000l46210	B930065I19%AK140637%chr10:80300846-80303355:+%The RIKEN Mouse Gene Encyclopaedia Project(ftp://fantom.gsc.riken.jp/FANTOM3/noncoding/ )	11.5836	12.4949	12.5546	12.2601	12.2396	12.3486
RB_p_000l36125	C820005G12%AK148461%chr4:109402279-109406254:-%The RIKEN Mouse Gene Encyclopaedia Project(ftp://fantom.gsc.riken.jp/FANTOM3/noncoding/ )	8.27535	9.12369	9.35755	9.33613	9.50068	9.64446
RB_p_000l15388	E130118E17%AK053647%chr12:102780802-102782660:-%The RIKEN Mouse Gene Encyclopaedia Project(ftp://fantom.gsc.riken.jp/FANTOM3/noncoding/ )	8.58371	9.99847	9.77945	9.48214	9.78313	9.83157
RB_p_000l35312	D630011B02%AK052642%chr11:75159630-75164444:+%The RIKEN Mouse Gene Encyclopaedia Project(ftp://fantom.gsc.riken.jp/FANTOM3/noncoding/ )	8.58057	9.44122	9.42066	9.38694	9.67537	9.39767
RB_p_000l31679	D130012A15%AK051179%chr6:134898462-134901108:+%The RIKEN Mouse Gene Encyclopaedia Project(ftp://fantom.gsc.riken.jp/FANTOM3/noncoding/ )	0.952548	8.4567	7.82124	7.29921	8.00656	7.98868
RB_p_000l26167	A430002A09%AK039798%chr7:131420683-131421555:+%The RIKEN Mouse Gene Encyclopaedia Project(ftp://fantom.gsc.riken.jp/FANTOM3/noncoding/ )	-0.804056	7.86212	6.43879	5.69581	6.27302	6.50779
RB_p_000l01696	E330009E22%AK054276%chr5:90270074-90273286:-%The RIKEN Mouse Gene Encyclopaedia Project(ftp://fantom.gsc.riken.jp/FANTOM3/noncoding/ )	11.0197	11.158	11.4093	11.2919	11.4186	11.6063
RB_p_000l41024	A630029J15%AK041676%chr17:51844854-51846114:+%The RIKEN Mouse Gene Encyclopaedia Project(ftp://fantom.gsc.riken.jp/FANTOM3/noncoding/ )	10.8285	11.3069	11.4726	11.5237	11.5681	11.5075
RB_p_000l18216	G930028K18%AK145257%chr19:40674479-40680520:-%The RIKEN Mouse Gene Encyclopaedia Project(ftp://fantom.gsc.riken.jp/FANTOM3/noncoding/ )	7.43045	9.45806	9.02975	9.03572	9.17159	9.01959
RB_p_000l32419	D330004J24%AK142171%%The RIKEN Mouse Gene Encyclopaedia Project(ftp://fantom.gsc.riken.jp/FANTOM3/noncoding/ )	11.0671	11.6405	11.4025	11.4712	11.3341	11.498
RB_p_000l13912	A530097J15%AK041295%%The RIKEN Mouse Gene Encyclopaedia Project(ftp://fantom.gsc.riken.jp/FANTOM3/noncoding/ )	9.74455	9.79008	10.0974	10.172	10.1385	10.0641
RB_p_000l07151	F730011K18%AK089345%chr3:59151143-59153618:-%The RIKEN Mouse Gene Encyclopaedia Project(ftp://fantom.gsc.riken.jp/FANTOM3/noncoding/ )	-0.285929	7.51964	6.835	7.14975	7.66059	7.30073
RB_p_000l04462	A730090O03%AK139279%chr18:47247443-47247898:-%The RIKEN Mouse Gene Encyclopaedia Project(ftp://fantom.gsc.riken.jp/FANTOM3/noncoding/ )	9.62083	10.2525	9.65836	9.84104	10.6743	9.9641
RB_p_000l02923	A630095I08%AK042479%chr16:17922042-17923208:+%The RIKEN Mouse Gene Encyclopaedia Project(ftp://fantom.gsc.riken.jp/FANTOM3/noncoding/ )	5.9386	7.50383	8.47911	8.76874	8.83342	8.61287
RB_p_000l39552	C130076E09%AK081777%chr6:45329237-45329796:+%The RIKEN Mouse Gene Encyclopaedia Project(ftp://fantom.gsc.riken.jp/FANTOM3/noncoding/ )	11.726	11.6639	11.814	11.674	11.6149	11.554
RB_p_000l31377	6230412L15%AK078021%chr2:92350754-92353089:+%The RIKEN Mouse Gene Encyclopaedia Project(ftp://fantom.gsc.riken.jp/FANTOM3/noncoding/ )	3.90584	8.61348	8.74483	8.09979	8.90338	8.37721
RB_p_000l18654	8030466M16%AK033217%chr8:70139459-70141546:+%The RIKEN Mouse Gene Encyclopaedia Project(ftp://fantom.gsc.riken.jp/FANTOM3/noncoding/ )	6.79874	8.15482	8.26991	7.80628	8.32867	8.08392
RB_p_000l23056	9330154M02%AK034079%chr13:97938865-97942396:-%The RIKEN Mouse Gene Encyclopaedia Project(ftp://fantom.gsc.riken.jp/FANTOM3/noncoding/ )	11.0777	11.4565	11.6991	11.4601	11.3478	11.3554
RB_p_000l34806	G630023F10%AK144330%chr11:102576398-102579119:-%The RIKEN Mouse Gene Encyclopaedia Project(ftp://fantom.gsc.riken.jp/FANTOM3/noncoding/ )	10.1674	10.0989	10.0672	10.0993	10.0853	10.1782
RB_p_000l43355	9430071O16%AK162466%chr11:74669495-74670847:+%The RIKEN Mouse Gene Encyclopaedia Project(ftp://fantom.gsc.riken.jp/FANTOM3/noncoding/ )	11.5357	12.057	12.0503	11.8393	11.8699	12.0067
RB_p_000l23081	NR_033168.1%Snora28% Mus musculus small nucleolar RNA	11.0173	11.7393	11.7659	11.6558	11.5998	11.7692
RB_p_000l17781	F830210C17%AK172487%chr15:55255552-55259168:+%The RIKEN Mouse Gene Encyclopaedia Project(ftp://fantom.gsc.riken.jp/FANTOM3/noncoding/ )	4.12855	7.54946	8.22481	7.85487	8.67654	8.54754
RB_p_000l43974	D030004M20%AK141650%chr3:16192907-16196781:+%The RIKEN Mouse Gene Encyclopaedia Project(ftp://fantom.gsc.riken.jp/FANTOM3/noncoding/ )	9.30872	10.2126	10.0272	9.83315	9.88544	10.1103
RB_p_000l05739	E030037D01%AK087227%chr2:26382802-26385960:-%The RIKEN Mouse Gene Encyclopaedia Project(ftp://fantom.gsc.riken.jp/FANTOM3/noncoding/ )	8.31137	9.30188	9.01959	9.06923	9.15355	9.17368
RB_p_000l45844	G730021F08%AK144664%chr17:78199255-78200025:-%The RIKEN Mouse Gene Encyclopaedia Project(ftp://fantom.gsc.riken.jp/FANTOM3/noncoding/ )	5.18982	8.37649	7.99906	8.02144	8.30073	7.62449
RB_p_000l26410	2310045A20%AK009811%chr5:53107083-53108160:-%The RIKEN Mouse Gene Encyclopaedia Project(ftp://fantom.gsc.riken.jp/FANTOM3/noncoding/ )	3.56313	7.51964	7.78245	7.59495	7.5216	7.53138
RB_p_000l46753	2810454H06%AK013344%chr6:134897994-134898289:+%The RIKEN Mouse Gene Encyclopaedia Project(ftp://fantom.gsc.riken.jp/FANTOM3/noncoding/ )	10.2837	10.77	10.4433	10.6104	10.4445	10.4314
RB_p_000l46763	D130080K17%AK084059%chr15:20449189-20979940:+%The RIKEN Mouse Gene Encyclopaedia Project(ftp://fantom.gsc.riken.jp/FANTOM3/noncoding/ )	10.2374	10.7081	10.7308	10.5098	10.4654	10.4572
RB_p_000l24546	NR_040385.1%C430002E04Rik% Mus musculus RIKEN cDNA C430002E04 gene (C430002E04Rik)	11.242	11.4209	11.8311	11.8501	11.9593	12.0426
RB_p_000l30573	F830203E06%AK157121%chr1:81520337-81522970:-%The RIKEN Mouse Gene Encyclopaedia Project(ftp://fantom.gsc.riken.jp/FANTOM3/noncoding/ )	9.1964	10.6297	9.90564	9.86005	10.0096	10.2292
RB_p_000l11745	9330117B14%AK033923%chr6:32144560-32147748:-%The RIKEN Mouse Gene Encyclopaedia Project(ftp://fantom.gsc.riken.jp/FANTOM3/noncoding/ )	5.18982	8.61961	8.28	8.36413	8.29615	8.53657
RB_p_000l30725	D430050E20%AK085181%chr10:82083015-82083622:-%The RIKEN Mouse Gene Encyclopaedia Project(ftp://fantom.gsc.riken.jp/FANTOM3/noncoding/ )	7.16323	8.33316	8.65344	8.90539	9.02652	8.86212
RB_p_000l03193	5330413L04%AK030450%chr5:110176896-110188413:+%The RIKEN Mouse Gene Encyclopaedia Project(ftp://fantom.gsc.riken.jp/FANTOM3/noncoding/ )	6.89381	8.52095	8.37214	8.48382	8.82655	8.67948
RB_p_000l14711	A230081E04%AK138373%chr14:25355802-25378635:-%The RIKEN Mouse Gene Encyclopaedia Project(ftp://fantom.gsc.riken.jp/FANTOM3/noncoding/ )	10.2529	10.6839	10.84	10.8216	10.9294	11.1123
RB_p_000l04569	5730530A11%AK161684%chr10:67035218-67037322:-%The RIKEN Mouse Gene Encyclopaedia Project(ftp://fantom.gsc.riken.jp/FANTOM3/noncoding/ )	7.29768	8.75767	9.04075	9.11027	9.32005	9.42661
RB_p_000l05519	XR_105309.1;XR_108153.1%Gm19325;Gm19325% PREDICTED: Mus musculus predicted gene	11.9243	12.5131	12.2657	12.3128	12.4661	12.6945
RB_p_000l39196	NR_045966.1%4930511A02Rik% Mus musculus RIKEN cDNA 4930511A02 gene (4930511A02Rik)	9.78463	10.6345	10.5592	10.4902	10.9902	10.6849
RB_p_000l16546	9.33017E+21%AK162412%chr15:60819221-60822644:-%The RIKEN Mouse Gene Encyclopaedia Project(ftp://fantom.gsc.riken.jp/FANTOM3/noncoding/ )	11.1679	11.714	11.5347	11.3444	11.7956	11.4677
RB_p_000l31173	C130019K21%AK047882%chr14:119699292-119700939:+%The RIKEN Mouse Gene Encyclopaedia Project(ftp://fantom.gsc.riken.jp/FANTOM3/noncoding/ )	8.60486	9.91588	9.52291	9.62662	9.67713	9.62875
RB_p_000l16148	D630012G11%AK052648%chr12:73199934-73202755:+%The RIKEN Mouse Gene Encyclopaedia Project(ftp://fantom.gsc.riken.jp/FANTOM3/noncoding/ )	8.94544	10.0544	9.19476	9.28463	10.0853	9.9641
RB_p_000l39573	NR_035430.1%Mir1198% Mus musculus microRNA 1198 (Mir1198)	12.1774	12.5497	12.6161	12.7005	12.9866	13.1339
RB_p_000l29542	9530065P10%AK035555%chr4:147167680-147170847:+%The RIKEN Mouse Gene Encyclopaedia Project(ftp://fantom.gsc.riken.jp/FANTOM3/noncoding/ )	8.34947	9.85253	8.89178	9.31364	9.74062	9.96554
RB_p_000l38075	2700080N03%AK076073%chr9:108747419-108749481:+%The RIKEN Mouse Gene Encyclopaedia Project(ftp://fantom.gsc.riken.jp/FANTOM3/noncoding/ )	8.60115	9.61686	9.0325	9.94471	10.6826	10.2116
RB_p_000l13702	XR_104757.1;XR_107466.1%Gm11458;Gm11458% PREDICTED: Mus musculus predicted gene 11458 (Gm11458)	9.81378	10.8824	10.1193	10.2931	11.0038	11.1607
RB_p_000l37569	3021402H17%AK132091%chr11:32530998-32532435:-%The RIKEN Mouse Gene Encyclopaedia Project(ftp://fantom.gsc.riken.jp/FANTOM3/noncoding/ )	12.4801	13.1307	12.611	12.945	13.3268	13.5343
RB_p_000l28039	A130004B21%AK037294%chr8:34094547-34096183:-%The RIKEN Mouse Gene Encyclopaedia Project(ftp://fantom.gsc.riken.jp/FANTOM3/noncoding/ )	9.02975	10.5167	9.72934	9.81004	9.9713	10.0433
RB_p_000l15926	C630001J02%AK083090%chr1:92644218-92648254:-%The RIKEN Mouse Gene Encyclopaedia Project(ftp://fantom.gsc.riken.jp/FANTOM3/noncoding/ )	9.60641	10.2954	9.80735	9.95492	10.4623	10.5928
RB_p_000l29368	A130017F12%AK137815%chr9:72384388-72387142:-%The RIKEN Mouse Gene Encyclopaedia Project(ftp://fantom.gsc.riken.jp/FANTOM3/noncoding/ )	11.9465	12.511	12.1001	12.1113	12.5507	12.6112
RB_p_000l13692	A530052C14%AK040966%chr18:65465741-65469475:+%The RIKEN Mouse Gene Encyclopaedia Project(ftp://fantom.gsc.riken.jp/FANTOM3/noncoding/ )	11.4257	12.3545	11.779	11.879	12.3113	12.5125
RB_p_000l42722	E230014M09%AK054047%chr8:124892673-124894791:-%The RIKEN Mouse Gene Encyclopaedia Project(ftp://fantom.gsc.riken.jp/FANTOM3/noncoding/ )	8.42626	9.84104	9.02329	9.45533	9.7763	9.68241
RB_p_000l10685	583046000000000%AK018023%chr7:75611839-75613294:+%The RIKEN Mouse Gene Encyclopaedia Project(ftp://fantom.gsc.riken.jp/FANTOM3/noncoding/ )	8.50647	10.2126	9.35755	9.51307	9.98738	9.88849
RB_p_000l30400	7120438A15%AK148709%chr6:47221089-47221827:+%The RIKEN Mouse Gene Encyclopaedia Project(ftp://fantom.gsc.riken.jp/FANTOM3/noncoding/ )	11.5473	12.461	12.0738	12.194	12.8445	12.8546
RB_p_000l28445	A730073J04%AK043234%chr3:85775864-85778125:-%The RIKEN Mouse Gene Encyclopaedia Project(ftp://fantom.gsc.riken.jp/FANTOM3/noncoding/ )	9.73725	10.5035	10.0177	10.5174	10.6368	10.8788
RB_p_000l07740	C430049A07%AK021261%chr3:27415105-27416152:-%The RIKEN Mouse Gene Encyclopaedia Project(ftp://fantom.gsc.riken.jp/FANTOM3/noncoding/ )	11.3872	12.1624	11.6112	11.8757	12.288	12.279
RB_p_000l39512	A130024F19%AK037535%chr14:25574972-25576696:+%The RIKEN Mouse Gene Encyclopaedia Project(ftp://fantom.gsc.riken.jp/FANTOM3/noncoding/ )	11.3396	11.7769	11.0257	11.6522	12.0134	11.9701
RB_p_000l18568	K230315D02%AK158762%chr1:13289821-13290506:-%The RIKEN Mouse Gene Encyclopaedia Project(ftp://fantom.gsc.riken.jp/FANTOM3/noncoding/ )	10.327	10.7909	10.361	10.8525	10.931	11.141
RB_p_000l34475	A130091G23%AK038270%chr10:28681643-28685114:+%The RIKEN Mouse Gene Encyclopaedia Project(ftp://fantom.gsc.riken.jp/FANTOM3/noncoding/ )	6.90889	7.28848	7.56605	8.295	8.09803	8.44915
RB_p_000l00214	6030430H01%AK134337%chr5:131694720-131695875:-%The RIKEN Mouse Gene Encyclopaedia Project(ftp://fantom.gsc.riken.jp/FANTOM3/noncoding/ )	10.0209	11.0404	10.3119	10.6368	10.5226	10.6624
RB_p_000l34661	6720471B11%AK135311%chr6:86431178-86432791:+%The RIKEN Mouse Gene Encyclopaedia Project(ftp://fantom.gsc.riken.jp/FANTOM3/noncoding/ )	10.4184	11.111	10.8573	11.1955	11.2628	11.2514
RB_p_000l41797	NR_045879.1%Gm10532% Mus musculus predicted gene 10532 (Gm10532)	13.3418	13.5615	13.6245	14.1387	14.3492	14.3532
RB_p_000l02118	A230038M12%AK138222%chr12:89901852-89908255:+%The RIKEN Mouse Gene Encyclopaedia Project(ftp://fantom.gsc.riken.jp/FANTOM3/noncoding/ )	10.1843	10.9852	10.486	10.8071	10.9238	11.0378
RB_p_000l42982	9430020A05%AK034650%chrX:142317996-142320015:-%The RIKEN Mouse Gene Encyclopaedia Project(ftp://fantom.gsc.riken.jp/FANTOM3/noncoding/ )	12.7986	13.2376	13.0523	13.5137	13.7611	13.7967
RB_p_000l35631	5830493P14%AK077807%chr18:46585656-46587273:-%The RIKEN Mouse Gene Encyclopaedia Project(ftp://fantom.gsc.riken.jp/FANTOM3/noncoding/ )	8.27535	9.71109	9.56922	9.77451	9.74203	10.0364
RB_p_000l30040	NR_026561.1%Gm8884% Mus musculus predicted gene 8884 (Gm8884)	8.31817	9.57963	9.08392	9.42382	9.14083	9.51373
RB_p_000l12169	9530056A17%AK162522%chr8:105266368-105267928:+%The RIKEN Mouse Gene Encyclopaedia Project(ftp://fantom.gsc.riken.jp/FANTOM3/noncoding/ )	9.56542	10.4582	10.1737	10.4166	10.6325	10.5641
RB_p_000l39747	4930413P14%AK015134%chr1:167466017-167468012:+%The RIKEN Mouse Gene Encyclopaedia Project(ftp://fantom.gsc.riken.jp/FANTOM3/noncoding/ )	9.4381	9.13443	8.82284	9.30682	9.52029	9.85902
RB_p_000l41221	9530001G02%AK137132%chr11:105261481-105264411:+%The RIKEN Mouse Gene Encyclopaedia Project(ftp://fantom.gsc.riken.jp/FANTOM3/noncoding/ )	13.6437	13.4798	13.2281	14.3946	13.8591	14.3576
RB_p_000l38883	E430005I02%AK088175%chr3:126737495-126738154:+%The RIKEN Mouse Gene Encyclopaedia Project(ftp://fantom.gsc.riken.jp/FANTOM3/noncoding/ )	9.71109	10.5707	10.0194	10.4616	10.3939	10.4314
RB_p_000l01249	B830028K19%AK046848%chr7:79516881-79518761:+%The RIKEN Mouse Gene Encyclopaedia Project(ftp://fantom.gsc.riken.jp/FANTOM3/noncoding/ )	10.4337	10.4273	9.71739	10.8079	10.2511	10.6578
RB_p_000l08773	D230018J16%AK084294%chr4:97733952-97736933:-%The RIKEN Mouse Gene Encyclopaedia Project(ftp://fantom.gsc.riken.jp/FANTOM3/noncoding/ )	13.8208	13.8711	13.7026	14.7888	14.4109	14.7842
RB_p_000l19493	F830111P20%AK156994%chr9:55929272-55930161:-%The RIKEN Mouse Gene Encyclopaedia Project(ftp://fantom.gsc.riken.jp/FANTOM3/noncoding/ )	12.4161	12.6059	12.346	13.1228	12.8352	13.2541
RB_p_000l20952	4933405A01%AK077098%chr16:87000926-87023797:-%The RIKEN Mouse Gene Encyclopaedia Project(ftp://fantom.gsc.riken.jp/FANTOM3/noncoding/ )	10.038	10.4212	10.038	10.7958	10.6812	11.0469
RB_p_000l15064	A230019I02%AK138165%chr1:84259915-84262226:-%The RIKEN Mouse Gene Encyclopaedia Project(ftp://fantom.gsc.riken.jp/FANTOM3/noncoding/ )	11.7392	12.0369	11.6142	12.2364	11.8014	12.0321
RB_p_000l32425	E130018B18%AK053437%chr6:11975072-11976751:+%The RIKEN Mouse Gene Encyclopaedia Project(ftp://fantom.gsc.riken.jp/FANTOM3/noncoding/ )	13.0538	13.1554	13.0633	13.6833	13.5316	13.6645
RB_p_000l01675	XR_002345.2%Gm5861% PREDICTED: Mus musculus predicted gene 5861 (Gm5861)	8.50647	9.04166	8.46148	9.33017	9.15355	9.31779
RB_p_000l31884	A430092N08%AK040419%chr5:86112527-86115471:+%The RIKEN Mouse Gene Encyclopaedia Project(ftp://fantom.gsc.riken.jp/FANTOM3/noncoding/ )	8.54077	8.63783	8.19599	9.0286	8.8862	8.7039
RB_p_000l41898	F830006C11%AK156057%chr2:109058530-109061288:+%The RIKEN Mouse Gene Encyclopaedia Project(ftp://fantom.gsc.riken.jp/FANTOM3/noncoding/ )	10.4016	10.4066	9.70908	10.6195	10.3326	10.5651
RB_p_000l43081	2010007K12%AK008150%chr5:3803183-3804384:+%The RIKEN Mouse Gene Encyclopaedia Project(ftp://fantom.gsc.riken.jp/FANTOM3/noncoding/ )	12.558	12.3707	12.0519	12.9158	12.5908	12.8285
RB_p_000l00951	XR_108174.1%0610042G04Rik% PREDICTED: Mus musculus RIKEN cDNA 0610042G04 gene (0610042G04Rik)	10.304	10.1801	10.081	10.6221	10.1196	10.3361
RB_p_000l21254	2610012C04%AK011385%chr1:135480391-135481414:-%The RIKEN Mouse Gene Encyclopaedia Project(ftp://fantom.gsc.riken.jp/FANTOM3/noncoding/ )	10.0021	9.87036	9.71939	10.6994	10.6776	10.8347
RB_p_000l30489	A230024B08%AK038522%chr7:59223846-59226201:-%The RIKEN Mouse Gene Encyclopaedia Project(ftp://fantom.gsc.riken.jp/FANTOM3/noncoding/ )	7.96675	8.02514	8.24238	8.9768	8.70966	9.02929
RB_p_000l29268	B230213G13%AK045584%chr14:99072165-99073652:-%The RIKEN Mouse Gene Encyclopaedia Project(ftp://fantom.gsc.riken.jp/FANTOM3/noncoding/ )	10.2414	9.7211	9.90087	10.4761	10.3278	10.5917
RB_p_000l37578	A830014D08%AK080597%chr2:181078366-181080042:-%The RIKEN Mouse Gene Encyclopaedia Project(ftp://fantom.gsc.riken.jp/FANTOM3/noncoding/ )	11.8771	11.4903	11.3429	12.0735	11.8739	12.2626
RB_p_000l02689	A530037B07%AK079978%chr18:16692901-16694535:-%The RIKEN Mouse Gene Encyclopaedia Project(ftp://fantom.gsc.riken.jp/FANTOM3/noncoding/ )	11.9194	11.4704	11.0231	11.623	11.3178	11.7323
RB_p_000l20777	9530074I05%AK035594%chr13:43617842-43621151:+%The RIKEN Mouse Gene Encyclopaedia Project(ftp://fantom.gsc.riken.jp/FANTOM3/noncoding/ )	8.69232	8.77204	8.89936	9.44949	9.52878	9.13143
RB_p_000l31567	NR_033587.1%Otub2% Mus musculus OTU domain	12.414	12.5913	12.2784	12.6624	12.2707	12.6069
RB_p_000l30012	XR_140496.1;XR_141954.1%0610009E02Rik;0610009E02Rik% PREDICTED: Mus musculus RIKEN cDNA 0610009E02 gene (0610009E02Rik)	10.032	10.4473	10.6366	10.7194	10.504	10.893
RB_p_000l08178	2210403K04%AK008813%chr11:75461647-75466690:+%The RIKEN Mouse Gene Encyclopaedia Project(ftp://fantom.gsc.riken.jp/FANTOM3/noncoding/ )	8.94544	9.52291	8.90238	9.26835	9.40408	9.46438
RB_p_000l25878	A630013P04%AK169445%chr15:62038046-62249524:+%The RIKEN Mouse Gene Encyclopaedia Project(ftp://fantom.gsc.riken.jp/FANTOM3/noncoding/ )	12.2668	12.2829	11.8818	12.6682	12.3409	12.6931
RB_p_000l09652	NR_040361.1%Gm13483% Mus musculus predicted gene 13483 (Gm13483)	8.56415	8.49785	8.46523	9.41363	9.26757	9.30872
RB_p_000l36152	6430411K18%AK018276%chr12:109591536-109592851:+%The RIKEN Mouse Gene Encyclopaedia Project(ftp://fantom.gsc.riken.jp/FANTOM3/noncoding/ )	9.47269	10.0194	9.87319	10.1971	9.98738	10.506
RB_p_000l10793	9430072I10%AK035002%chr13:81782237-81783630:-%The RIKEN Mouse Gene Encyclopaedia Project(ftp://fantom.gsc.riken.jp/FANTOM3/noncoding/ )	11.3041	11.3261	10.9823	11.7456	11.2679	11.6712
RB_p_000l38939	C230048A08%%%The RIKEN Mouse Gene Encyclopaedia Project(ftp://fantom.gsc.riken.jp/FANTOM3/noncoding/ )	7.03159	8.81805	7.94837	8.56859	8.67301	8.783
RB_p_000l30585	A930036A04%AK020933%chr12:102440722-102441772:+%The RIKEN Mouse Gene Encyclopaedia Project(ftp://fantom.gsc.riken.jp/FANTOM3/noncoding/ )	10.782	11.1275	10.3106	10.8662	10.3895	10.8553
RB_p_000l21640	9630039I18%AK079353%chr1:162672888-162698271:-%The RIKEN Mouse Gene Encyclopaedia Project(ftp://fantom.gsc.riken.jp/FANTOM3/noncoding/ )	9.62525	10.114	10.1893	10.6563	10.2017	10.4896
RB_p_000l11737	2900076A07%AK013794%chr7:81528791-81531498:+%The RIKEN Mouse Gene Encyclopaedia Project(ftp://fantom.gsc.riken.jp/FANTOM3/noncoding/ )	8.24634	8.25109	8.60455	9.01588	8.38226	9.09232
RB_p_000l00313	6720462D24%AK032846%chrX:57386033-57388829:-%The RIKEN Mouse Gene Encyclopaedia Project(ftp://fantom.gsc.riken.jp/FANTOM3/noncoding/ )	10.556	10.7664	10.5915	11.0753	10.6106	11.117
RB_p_000l03213	D630042J08%AK085573%chr3:144493985-144497172:-%The RIKEN Mouse Gene Encyclopaedia Project(ftp://fantom.gsc.riken.jp/FANTOM3/noncoding/ )	8.54303	8.66888	8.26601	8.57932	8.62936	8.97871
RB_p_000l38191	A730019A13%%%The RIKEN Mouse Gene Encyclopaedia Project(ftp://fantom.gsc.riken.jp/FANTOM3/noncoding/ )	8.35315	8.86212	8.16071	8.91886	8.60115	9.20008
RB_p_000l21508	C230035M14%AK048741%chr16:49765955-49769147:+%The RIKEN Mouse Gene Encyclopaedia Project(ftp://fantom.gsc.riken.jp/FANTOM3/noncoding/ )	7.96675	8.66888	8.57554	8.91588	8.65702	8.90614
RB_p_000l30013	G730009N12%AK165869%chr11:51814441-51816195:-%The RIKEN Mouse Gene Encyclopaedia Project(ftp://fantom.gsc.riken.jp/FANTOM3/noncoding/ )	13.541	13.5409	14.0297	14.0242	14.4582	14.6903
RB_p_000l46560	6820418A11%AK162031%chr12:83990463-84016061:-%The RIKEN Mouse Gene Encyclopaedia Project(ftp://fantom.gsc.riken.jp/FANTOM3/noncoding/ )	9.50283	9.93982	9.89001	9.70621	10.0166	10.392
RB_p_000l05107	D230040A22%AK052051%chr5:13125491-13293728:+%The RIKEN Mouse Gene Encyclopaedia Project(ftp://fantom.gsc.riken.jp/FANTOM3/noncoding/ )	12.2401	12.5776	12.2382	12.6119	12.3978	12.7479
RB_p_000l05727	9930123N10%AK037132%chr5:16225014-16227820:+%The RIKEN Mouse Gene Encyclopaedia Project(ftp://fantom.gsc.riken.jp/FANTOM3/noncoding/ )	8.38514	9.16491	8.96578	9.29424	9.18032	9.40479
RB_p_000l15308	E030022N13%AK142966%chr1:131086251-131092149:-%The RIKEN Mouse Gene Encyclopaedia Project(ftp://fantom.gsc.riken.jp/FANTOM3/noncoding/ )	11.1039	12.0028	11.5711	11.5869	11.4612	11.6875
RB_p_000l35013	9430084D13%AK035076%chr2:130858806-130861203:-%The RIKEN Mouse Gene Encyclopaedia Project(ftp://fantom.gsc.riken.jp/FANTOM3/noncoding/ )	8.47911	9.02144	8.94788	8.0786	9.15355	9.26249
RB_p_000l27089	2900036C23%AK013619%chr16:56189225-56190004:+%The RIKEN Mouse Gene Encyclopaedia Project(ftp://fantom.gsc.riken.jp/FANTOM3/noncoding/ )	9.11634	9.70073	9.88519	9.77259	9.87831	9.89001
RB_p_000l05345	F830008C14%AK156106%chr5:36691903-36695970:-%The RIKEN Mouse Gene Encyclopaedia Project(ftp://fantom.gsc.riken.jp/FANTOM3/noncoding/ )	10.2942	10.7326	10.6181	10.5037	10.5167	10.4459
RB_p_000l18626	D730002O16%AK142593%chr1:192136897-192151025:+%The RIKEN Mouse Gene Encyclopaedia Project(ftp://fantom.gsc.riken.jp/FANTOM3/noncoding/ )	8.20049	9.44777	9.04326	8.82972	9.13143	8.8371
RB_p_000l28371	A430101A09%AK020749%chr5:124073324-124079090:-%The RIKEN Mouse Gene Encyclopaedia Project(ftp://fantom.gsc.riken.jp/FANTOM3/noncoding/ )	9.11461	9.39089	9.37576	8.86882	9.42206	9.77588
RB_p_000l25400	D830018J03%AK052878%chr2:168766142-168768108:+%The RIKEN Mouse Gene Encyclopaedia Project(ftp://fantom.gsc.riken.jp/FANTOM3/noncoding/ )	7.86728	8.69697	8.56796	8.14551	8.71482	8.66178
RB_p_000l10439	C230037L09%AK082324%chr12:108268566-108272597:-%The RIKEN Mouse Gene Encyclopaedia Project(ftp://fantom.gsc.riken.jp/FANTOM3/noncoding/ )	7.3837	8.98157	8.90238	8.90238	8.90338	9.17159
RB_p_000l03486	2.700089E+30%AK076076%chr6:133105265-133107263:+%The RIKEN Mouse Gene Encyclopaedia Project(ftp://fantom.gsc.riken.jp/FANTOM3/noncoding/ )	10.4969	11.1568	10.8573	10.4361	10.639	10.6817
RB_p_000l31736	1190008F14%AK004519%chrX:109161465-109162464:+%The RIKEN Mouse Gene Encyclopaedia Project(ftp://fantom.gsc.riken.jp/FANTOM3/noncoding/ )	8.74034	9.6404	10.1207	9.88188	10.2475	10.0194
RB_p_000l32683	F430003E13%AK143617%chr2:91789195-91792587:+%The RIKEN Mouse Gene Encyclopaedia Project(ftp://fantom.gsc.riken.jp/FANTOM3/noncoding/ )	8.59308	8.86934	8.57554	8.29079	8.58057	8.71939
RB_p_000l19639	C230029G10%AK082254%chr5:21031751-21033084:-%The RIKEN Mouse Gene Encyclopaedia Project(ftp://fantom.gsc.riken.jp/FANTOM3/noncoding/ )	9.02144	9.2769	9.60022	9.50482	9.64024	9.94715
RB_p_000l36181	E130320B20%AK087558%chr1:36545330-36547217:-%The RIKEN Mouse Gene Encyclopaedia Project(ftp://fantom.gsc.riken.jp/FANTOM3/noncoding/ )	8.34577	9.12778	9.02329	8.90989	9.20294	9.35535
RB_p_000l45116	9430048G19%AK137041%chr16:41824996-41828885:+%The RIKEN Mouse Gene Encyclopaedia Project(ftp://fantom.gsc.riken.jp/FANTOM3/noncoding/ )	10.0987	10.4398	10.6499	10.6782	10.9143	11.0619
RB_p_000l05918	9430063C07%AK034924%chr2:158547978-158549879:-%The RIKEN Mouse Gene Encyclopaedia Project(ftp://fantom.gsc.riken.jp/FANTOM3/noncoding/ )	12.4758	12.5874	12.74	12.6867	12.7	12.7837
RB_p_000l15303	4932439N19%AK133349%%The RIKEN Mouse Gene Encyclopaedia Project(ftp://fantom.gsc.riken.jp/FANTOM3/noncoding/ )	0.676435	7.6061	6.64386	6.76044	6.81805	7.15482
RB_p_000l46961	D430004L15%AK084873%chr4:101808238-101810693:+%The RIKEN Mouse Gene Encyclopaedia Project(ftp://fantom.gsc.riken.jp/FANTOM3/noncoding/ )	-0.187683	7.88874	7.77698	7.72792	7.12584	7.76155
RB_p_000l26375	A430087G17%AK040326%chr1:58797782-58801623:+%The RIKEN Mouse Gene Encyclopaedia Project(ftp://fantom.gsc.riken.jp/FANTOM3/noncoding/ )	9.48951	9.63511	9.56161	9.55395	9.6339	9.62022
RB_p_000l25066	A930006B11%AK044294%chr12:83259173-83260706:-%The RIKEN Mouse Gene Encyclopaedia Project(ftp://fantom.gsc.riken.jp/FANTOM3/noncoding/ )	7.82018	9.09891	9.20457	9.38154	9.46216	9.46182
RB_p_000l11328	C130064M08%AK081671%chr1:131379851-131381707:-%The RIKEN Mouse Gene Encyclopaedia Project(ftp://fantom.gsc.riken.jp/FANTOM3/noncoding/ )	8.02975	9.31515	8.94544	8.81965	8.89026	8.99058
RB_p_000l33393	1110021B16%AK003884%chr16:16926889-16927358:+%The RIKEN Mouse Gene Encyclopaedia Project(ftp://fantom.gsc.riken.jp/FANTOM3/noncoding/ )	11.9629	12.485	12.8019	12.906	12.9901	13.1159
RB_p_000l05848	A530032L19%AK040876%chr10:20616812-20725032:-%The RIKEN Mouse Gene Encyclopaedia Project(ftp://fantom.gsc.riken.jp/FANTOM3/noncoding/ )	9.07459	9.35057	9.50862	9.62936	9.77808	9.92308
RB_p_000l05670	F830048M05%AK156769%chr1:176370154-176373720:-%The RIKEN Mouse Gene Encyclopaedia Project(ftp://fantom.gsc.riken.jp/FANTOM3/noncoding/ )	6.68883	8.50846	9.06699	8.91239	9.35278	9.2232
RB_p_000l40591	4933425H06%AK016914%chr6:144672881-144693832:+%The RIKEN Mouse Gene Encyclopaedia Project(ftp://fantom.gsc.riken.jp/FANTOM3/noncoding/ )	1.64042	8.23681	8.01774	7.59495	7.74034	7.90789
RB_p_000l36674	6430502J16%AK032215%chr5:104044618-104047397:-%The RIKEN Mouse Gene Encyclopaedia Project(ftp://fantom.gsc.riken.jp/FANTOM3/noncoding/ )	8.38154	8.78191	9.038	8.99577	9.26249	9.3417
RB_p_000l11210	F830002N21%AK155978%chr6:109286575-109290465:+%The RIKEN Mouse Gene Encyclopaedia Project(ftp://fantom.gsc.riken.jp/FANTOM3/noncoding/ )	7.633	8.99341	9.01727	8.83815	9.02375	8.95031
RB_p_000l01480	1700110N21%AK007166%chr2:173291254-173291570:+%The RIKEN Mouse Gene Encyclopaedia Project(ftp://fantom.gsc.riken.jp/FANTOM3/noncoding/ )	8.783	10.294	10.392	9.80063	10.2792	10.2761
RB_p_000l30508	9230108I15%AK020326%chr2:177822980-177823691:-%The RIKEN Mouse Gene Encyclopaedia Project(ftp://fantom.gsc.riken.jp/FANTOM3/noncoding/ )	7.47573	9.33688	9.20212	8.9768	9.00235	8.88111
RB_p_000l40271	NR_045916.1%9530027J09Rik% Mus musculus RIKEN cDNA 9530027J09 gene (9530027J09Rik)	10.7391	11.2603	10.9639	10.8777	10.7722	10.7413
RB_p_000l18509	B020031J02%AK139874%%The RIKEN Mouse Gene Encyclopaedia Project(ftp://fantom.gsc.riken.jp/FANTOM3/noncoding/ )	10.2328	10.9304	10.8313	9.43602	10.5603	10.2292
RB_p_000l35461	XR_141200.2%Gm3629% PREDICTED: Mus musculus predicted gene 3629 (Gm3629)	9.23761	10.0297	10.1597	10.2642	10.5541	10.122
RB_p_000l42577	I730022N08%AK167780%chr17:22340176-22361394:-%The RIKEN Mouse Gene Encyclopaedia Project(ftp://fantom.gsc.riken.jp/FANTOM3/noncoding/ )	10.5965	11.2391	11.0404	11.1158	11.0354	11.1832
RB_p_000l38740	4921531C24%AK029559%chr4:31836234-31839095:+%The RIKEN Mouse Gene Encyclopaedia Project(ftp://fantom.gsc.riken.jp/FANTOM3/noncoding/ )	8.0954	8.87447	9.36851	9.4381	9.60301	9.54239
RB_p_000l39121	2900022L05%AK013574%chr11:69544056-69545534:+%The RIKEN Mouse Gene Encyclopaedia Project(ftp://fantom.gsc.riken.jp/FANTOM3/noncoding/ )	9.31704	9.98892	9.51208	9.47235	9.86135	9.52454
RB_p_000l24912	D930026L01%AK086414%chr6:70883353-70885802:-%The RIKEN Mouse Gene Encyclopaedia Project(ftp://fantom.gsc.riken.jp/FANTOM3/noncoding/ )	9.46182	9.28347	9.81271	9.78736	9.55139	9.67007
RB_p_000l40332	9430043O19%AK034827%chrX:162107041-162109031:-%The RIKEN Mouse Gene Encyclopaedia Project(ftp://fantom.gsc.riken.jp/FANTOM3/noncoding/ )	7.61594	9.06429	8.84862	8.72167	9.06878	8.93664
RB_p_000l11207	F830013L05%AK089740%%The RIKEN Mouse Gene Encyclopaedia Project(ftp://fantom.gsc.riken.jp/FANTOM3/noncoding/ )	10.1063	10.8903	10.4537	10.4057	10.3592	10.1192
RB_p_000l30668	4930515K13%AK132918%chr3:153198276-153201581:-%The RIKEN Mouse Gene Encyclopaedia Project(ftp://fantom.gsc.riken.jp/FANTOM3/noncoding/ )	6.77917	8.0954	8.76155	8.41574	8.96578	9.0954
RB_p_000l20939	NR_035407.1%Mir1224% Mus musculus microRNA 1224 (Mir1224)	5.8371	9.12778	9.07548	8.41574	9.02375	8.99671
RB_p_000l39283	D230016I11%AK164419%chr1:132321808-132325306:+%The RIKEN Mouse Gene Encyclopaedia Project(ftp://fantom.gsc.riken.jp/FANTOM3/noncoding/ )	9.6932	9.31156	10.0652	9.92308	10.343	10.2454
RB_p_000l33876	A430028L24%AK079720%chr2:12385945-12386781:-%The RIKEN Mouse Gene Encyclopaedia Project(ftp://fantom.gsc.riken.jp/FANTOM3/noncoding/ )	9.42382	9.93982	10.1914	9.86805	9.94325	10.0989
RB_p_000l34722	XR_106641.1%E230015J15Rik% PREDICTED: Mus musculus RIKEN cDNA E230015J15 gene (E230015J15Rik)	0.515213	2.99695	8.08392	7.24476	7.61839	7.27457
RB_p_000l21501	NR_040471.1%1700067G17Rik% Mus musculus RIKEN cDNA 1700067G17 gene (1700067G17Rik)	-0.168112	6.70966	7.77698	7.56605	7.87652	7.98204
RB_p_000l06654	C130039A08%AK048179%chr17:13888977-13891563:+%The RIKEN Mouse Gene Encyclopaedia Project(ftp://fantom.gsc.riken.jp/FANTOM3/noncoding/ )	6.40088	8.14551	8.59681	8.17409	8.58871	8.4567
RB_p_000l36141	D430032J08%AK052477%chr8:30942694-30946606:-%The RIKEN Mouse Gene Encyclopaedia Project(ftp://fantom.gsc.riken.jp/FANTOM3/noncoding/ )	-0.256246	7.75266	7.46896	7.55331	7.46761	8.13014
RB_p_000l11886	E030010N08%AK086911%chr1:93215898-93231072:+%The RIKEN Mouse Gene Encyclopaedia Project(ftp://fantom.gsc.riken.jp/FANTOM3/noncoding/ )	10.2678	10.8887	10.9399	10.6359	10.7393	10.7187
RB_p_000l33520	A830005C06%AK043522%chr8:94622832-94623965:+%The RIKEN Mouse Gene Encyclopaedia Project(ftp://fantom.gsc.riken.jp/FANTOM3/noncoding/ )	12.1125	12.7721	13.0058	12.826	12.8133	12.8414
RB_p_000l37270	D230012N01%AK084243%chr5:115544795-115549756:+%The RIKEN Mouse Gene Encyclopaedia Project(ftp://fantom.gsc.riken.jp/FANTOM3/noncoding/ )	9.23601	9.73513	10.0094	10.1755	10.0442	10.243
RB_p_000l04961	84304110000%AK136374%chr11:19010092-19011185:+%The RIKEN Mouse Gene Encyclopaedia Project(ftp://fantom.gsc.riken.jp/FANTOM3/noncoding/ )	4.18255	6.99058	7.8371	8.22481	8.14551	8.39874
RB_p_000l03420	A130003E18%AK137770%chr6:125236107-125237003:-%The RIKEN Mouse Gene Encyclopaedia Project(ftp://fantom.gsc.riken.jp/FANTOM3/noncoding/ )	8.03709	9.29002	8.98157	9.27922	9.224	9.02375
RB_p_000l02207	XR_140838.1%LOC100861673% PREDICTED: Mus musculus uncharacterized LOC100861673 (LOC100861673)	8.26601	9.46046	9.6339	9.57223	9.5581	8.99058
RB_p_000l03099	D330023N15%AK084632%chr1:82748388-82750085:+%The RIKEN Mouse Gene Encyclopaedia Project(ftp://fantom.gsc.riken.jp/FANTOM3/noncoding/ )	11.4973	12.0584	12.0235	12.0588	12.0845	12.0041
RB_p_000l26926	8430415N23%AK018418%chr1:139451858-139452902:+%The RIKEN Mouse Gene Encyclopaedia Project(ftp://fantom.gsc.riken.jp/FANTOM3/noncoding/ )	7.94154	9.11981	9.60795	9.46046	9.61164	9.66178
RB_p_000l17609	C730010C06%AK050069%chr16:26729918-26755502:-%The RIKEN Mouse Gene Encyclopaedia Project(ftp://fantom.gsc.riken.jp/FANTOM3/noncoding/ )	8.62996	9.89885	9.4381	9.34688	9.55139	9.85539
RB_p_000l02707	XR_168427.1%Gm6117% PREDICTED: Mus musculus predicted gene 6117 (Gm6117)	11.862	12.4257	12.4599	12.3082	12.156	12.234
RB_p_000l40869	D230040J18%AK052058%chr19:19067149-19071682:-%The RIKEN Mouse Gene Encyclopaedia Project(ftp://fantom.gsc.riken.jp/FANTOM3/noncoding/ )	5.61961	8.65225	8.92234	8.66534	8.90087	8.8371
RB_p_000l36767	D130001D01%AK083756%chr15:59078188-59082001:-%The RIKEN Mouse Gene Encyclopaedia Project(ftp://fantom.gsc.riken.jp/FANTOM3/noncoding/ )	0.676862	3.47928	7.60856	7.98868	7.47573	8.18405
RB_p_000l25114	4930527C19%AK132943%chr14:63987614-63992037:+%The RIKEN Mouse Gene Encyclopaedia Project(ftp://fantom.gsc.riken.jp/FANTOM3/noncoding/ )	10.2017	10.7437	10.753	10.5796	11.1094	10.8273
RB_p_000l36863	B530033M22%AK080973%chr4:77351289-78211961:-%The RIKEN Mouse Gene Encyclopaedia Project(ftp://fantom.gsc.riken.jp/FANTOM3/noncoding/ )	8.26601	9.75906	9.30568	9.10022	9.36377	9.26522
RB_p_000l45858	XR_105533.1%A930002C04Rik% PREDICTED: Mus musculus RIKEN cDNA A930002C04 gene (A930002C04Rik)	10.0116	10.8092	10.343	10.3142	10.3617	10.5098
RB_p_000l29678	B230369C19%AK046315%chr4:141885653-141897281:+%The RIKEN Mouse Gene Encyclopaedia Project(ftp://fantom.gsc.riken.jp/FANTOM3/noncoding/ )	10.392	10.8788	10.2511	10.143	10.1114	10.0656
RB_p_000l44700	A730056K24%AK043111%chr5:52153323-52157554:-%The RIKEN Mouse Gene Encyclopaedia Project(ftp://fantom.gsc.riken.jp/FANTOM3/noncoding/ )	9.4381	10.8304	10.363	10.2215	10.3141	10.2697
RB_p_000l46009	B230359B20%AK046239%chr16:35785217-35787038:+%The RIKEN Mouse Gene Encyclopaedia Project(ftp://fantom.gsc.riken.jp/FANTOM3/noncoding/ )	1.47511	7.35755	7.30073	7.49586	7.91787	7.84235
RB_p_000l04184	D430039O19%AK142401%chr8:70148667-70149941:+%The RIKEN Mouse Gene Encyclopaedia Project(ftp://fantom.gsc.riken.jp/FANTOM3/noncoding/ )	10.5017	11.3694	10.9212	10.923	11.3366	11.2855
RB_p_000l10306	9930016C05%AK036825%chr2:85508360-85511373:-%The RIKEN Mouse Gene Encyclopaedia Project(ftp://fantom.gsc.riken.jp/FANTOM3/noncoding/ )	9.26796	10.0455	9.97274	9.90564	10.504	10.1523
RB_p_000l38025	4732429D16%AK028662%chr11:114982273-114989898:-%The RIKEN Mouse Gene Encyclopaedia Project(ftp://fantom.gsc.riken.jp/FANTOM3/noncoding/ )	7.22078	8.56415	8.95323	8.86522	9.19024	8.69291
RB_p_000l21251	A730025I12%AK080466%chr7:6742645-6743700:+%The RIKEN Mouse Gene Encyclopaedia Project(ftp://fantom.gsc.riken.jp/FANTOM3/noncoding/ )	8.71396	9.46421	9.62996	9.18239	9.42382	9.31572
RB_p_000l00950	5330429I16%AK030543%chr10:8212065-8215069:-%The RIKEN Mouse Gene Encyclopaedia Project(ftp://fantom.gsc.riken.jp/FANTOM3/noncoding/ )	8.91687	10.1782	9.88849	9.60022	10.0304	10.2178
RB_p_000l41742	XR_168537.1;XR_168735.1%Gm7489;Gm7489% PREDICTED: Mus musculus predicted gene 7489 (Gm7489)	6.5597	8.46216	7.77698	8.38658	9.14083	8.96048
RB_p_000l44430	5730574D04%AK077737%chr12:79079522-79081648:+%The RIKEN Mouse Gene Encyclopaedia Project(ftp://fantom.gsc.riken.jp/FANTOM3/noncoding/ )	7.43741	8.84862	8.16658	8.11981	9.0348	8.98157
RB_p_000l36197	NR_033804.1%Art2a-ps% Mus musculus ADP-ribosyltransferase 2a	8.78572	10.4336	9.39928	9.39839	10.2893	10.4179
RB_p_000l19654	A530051D22%AK080035%chr4:94538899-94540604:-%The RIKEN Mouse Gene Encyclopaedia Project(ftp://fantom.gsc.riken.jp/FANTOM3/noncoding/ )	11.5916	12.3607	12.1771	12.5207	12.1734	12.9658
RB_p_000l31392	A730073P13%AK139222%chr1:149435014-149437327:-%The RIKEN Mouse Gene Encyclopaedia Project(ftp://fantom.gsc.riken.jp/FANTOM3/noncoding/ )	11.4312	12.1761	11.8099	11.8694	12.4908	12.4864
RB_p_000l30697	B930042K01%AK047256%chrX:78574533-78577525:-%The RIKEN Mouse Gene Encyclopaedia Project(ftp://fantom.gsc.riken.jp/FANTOM3/noncoding/ )	8.60979	9.58903	9.39268	9.7333	10.011	10.1607
RB_p_000l05491	NR_015498.2%1500004A13Rik% Mus musculus RIKEN cDNA 1500004A13 gene (1500004A13Rik)	12.2853	13.1746	12.7342	13.0145	13.2183	13.2432
RB_p_000l23932	4922502L06%AK132720%chr11:23497782-23499192:+%The RIKEN Mouse Gene Encyclopaedia Project(ftp://fantom.gsc.riken.jp/FANTOM3/noncoding/ )	7.96	9.18653	8.61716	8.95007	9.36559	9.28463
RB_p_000l12020	C030037F17%AK021128%chr8:14745328-14747427:-%The RIKEN Mouse Gene Encyclopaedia Project(ftp://fantom.gsc.riken.jp/FANTOM3/noncoding/ )	9.61041	10.5846	9.83342	10.3337	10.5467	10.7534
RB_p_000l39262	F830211E14%AK157326%chr10:112960187-112961790:+%The RIKEN Mouse Gene Encyclopaedia Project(ftp://fantom.gsc.riken.jp/FANTOM3/noncoding/ )	10.7591	11.5756	11.0509	11.2385	11.4345	11.5982
RB_p_000l25807	F430109O17%AK143797%chr15:36842815-36844338:+%The RIKEN Mouse Gene Encyclopaedia Project(ftp://fantom.gsc.riken.jp/FANTOM3/noncoding/ )	9.68416	10.1415	10.0334	10.6092	10.6979	10.6721
RB_p_000l33897	4932408C15%AK161456%chr1:172520800-172524226:+%The RIKEN Mouse Gene Encyclopaedia Project(ftp://fantom.gsc.riken.jp/FANTOM3/noncoding/ )	11.9359	12.4918	12.0773	12.3936	12.8004	12.6623
RB_p_000l17091	1700016C23%AK006016%%The RIKEN Mouse Gene Encyclopaedia Project(ftp://fantom.gsc.riken.jp/FANTOM3/noncoding/ )	9.13143	10.3178	9.45841	9.7211	9.56001	9.69726
RB_p_000l19430	XR_140699.1%Gm10463% PREDICTED: Mus musculus predicted gene 10463 (Gm10463)	7.82018	9.11135	8.40372	8.9525	9.11678	8.9571
RB_p_000l35517	4933408M05%AK016741%chr5:72642287-72644274:-%The RIKEN Mouse Gene Encyclopaedia Project(ftp://fantom.gsc.riken.jp/FANTOM3/noncoding/ )	8.40017	9.2232	9.02606	9.30264	9.37287	9.45806
RB_p_000l19116	9430041J06%AK034807%chr11:104341493-104345000:-%The RIKEN Mouse Gene Encyclopaedia Project(ftp://fantom.gsc.riken.jp/FANTOM3/noncoding/ )	9.88697	10.6812	10.1179	10.5991	10.7132	10.963
RB_p_000l33000	NR_040446.1%C920021L13Rik% Mus musculus RIKEN cDNA C920021L13 gene (C920021L13Rik)	10.7563	11.3645	10.6311	11.267	11.4307	11.32
RB_p_000l41795	D430025B19%AK085018%chr11:86126025-86128815:-%The RIKEN Mouse Gene Encyclopaedia Project(ftp://fantom.gsc.riken.jp/FANTOM3/noncoding/ )	7.41363	8.98584	8.82972	9.40266	9.45155	9.57774
RB_p_000l33726	6030475O12%AK134416%chr19:5508230-5510501:-%The RIKEN Mouse Gene Encyclopaedia Project(ftp://fantom.gsc.riken.jp/FANTOM3/noncoding/ )	10.4764	10.9158	10.7308	11.057	11.2501	11.1446
RB_p_000l26961	B930081J03%AK081077%chrX:150464637-150467223:+%The RIKEN Mouse Gene Encyclopaedia Project(ftp://fantom.gsc.riken.jp/FANTOM3/noncoding/ )	8.74819	10.2224	9.65583	10.0526	10.0496	10.2292
RB_p_000l01751	C130031M05%AK048048%chr6:124732167-124738040:+%The RIKEN Mouse Gene Encyclopaedia Project(ftp://fantom.gsc.riken.jp/FANTOM3/noncoding/ )	13.076	13.4202	12.9687	13.5593	14.018	13.8145
RB_p_000l18208	4922503D21%AK132726%chr3:97922474-97923709:-%The RIKEN Mouse Gene Encyclopaedia Project(ftp://fantom.gsc.riken.jp/FANTOM3/noncoding/ )	6.2384	8.73697	8.05438	8.80521	8.82655	8.85591
RB_p_000l05937	F830119F14%AK157078%chr7:24444268-24452297:-%The RIKEN Mouse Gene Encyclopaedia Project(ftp://fantom.gsc.riken.jp/FANTOM3/noncoding/ )	9.68621	10.3738	10.1451	10.3386	10.6664	10.3706
RB_p_000l11835	G630032A08%AK090273%chr9:123924978-123928702:+%The RIKEN Mouse Gene Encyclopaedia Project(ftp://fantom.gsc.riken.jp/FANTOM3/noncoding/ )	9.74539	10.0706	10.0606	10.4333	10.6047	10.7222
RB_p_000l28587	E130018D15%AK053439%chr2:67654149-67656922:+%The RIKEN Mouse Gene Encyclopaedia Project(ftp://fantom.gsc.riken.jp/FANTOM3/noncoding/ )	9.37938	10.2711	10.1749	10.4919	10.3524	10.4564
RB_p_000l05131	A130040N02%AK037718%chr19:42581160-42584771:+%The RIKEN Mouse Gene Encyclopaedia Project(ftp://fantom.gsc.riken.jp/FANTOM3/noncoding/ )	9.4308	9.96314	9.95952	10.2304	10.4502	10.4882
RB_p_000l37708	4930428J16%AK015225%chr19:23687743-23721012:+%The RIKEN Mouse Gene Encyclopaedia Project(ftp://fantom.gsc.riken.jp/FANTOM3/noncoding/ )	12.4673	12.2762	11.8242	12.8289	12.2565	12.8296
RB_p_000l40793	F530002F10%AK165442%chr1:34463953-34466866:+%The RIKEN Mouse Gene Encyclopaedia Project(ftp://fantom.gsc.riken.jp/FANTOM3/noncoding/ )	12.5995	12.5616	12.0767	12.9933	12.6035	13.2527
RB_p_000l13639	A130077B02%AK138045%chr5:100429725-100431559:+%The RIKEN Mouse Gene Encyclopaedia Project(ftp://fantom.gsc.riken.jp/FANTOM3/noncoding/ )	8.59619	8.99341	8.90839	9.68416	9.41186	9.55842
RB_p_000l15168	NR_045474.1%2310081J21Rik% Mus musculus RIKEN cDNA 2310081J21 gene (2310081J21Rik)	14.3972	14.2599	14.3184	14.9871	14.6195	14.8579
RB_p_000l44206	3110030D08%%%The RIKEN Mouse Gene Encyclopaedia Project(ftp://fantom.gsc.riken.jp/FANTOM3/noncoding/ )	8.54303	9.03342	9.13143	9.43219	9.46795	9.64024
RB_p_000l02479	XR_105017.1;XR_107818.1%6820426E19Rik;6820426E19Rik% PREDICTED: Mus musculus RIKEN cDNA 6820426E19 gene (6820426E19Rik)	12.829	12.6703	12.3443	13.1869	12.7432	12.9364
RB_p_000l20407	F730201D07%AK171391%chr9:124125798-124132496:+%The RIKEN Mouse Gene Encyclopaedia Project(ftp://fantom.gsc.riken.jp/FANTOM3/noncoding/ )	12.2926	12.4416	12.0095	12.615	12.3857	12.512
RB_p_000l01357	672047100000%AK032910%chr14:101674406-101675866:+%The RIKEN Mouse Gene Encyclopaedia Project(ftp://fantom.gsc.riken.jp/FANTOM3/noncoding/ )	10.8254	10.4596	9.92308	11.0539	10.6255	10.8915
RB_p_000l06130	9830162N06%AK137594%chr17:29652228-29653655:-%The RIKEN Mouse Gene Encyclopaedia Project(ftp://fantom.gsc.riken.jp/FANTOM3/noncoding/ )	9.02144	9.30568	8.23681	9.70534	9.45841	9.63103
RB_p_000l13100	C230026N07%AK141055%chr12:73355080-73361991:+%The RIKEN Mouse Gene Encyclopaedia Project(ftp://fantom.gsc.riken.jp/FANTOM3/noncoding/ )	11.7931	11.5662	11.1825	12.0276	11.67	11.8424
RB_p_000l43279	A630023A22%AK041587%chr14:34051131-34102693:-%The RIKEN Mouse Gene Encyclopaedia Project(ftp://fantom.gsc.riken.jp/FANTOM3/noncoding/ )	10.2442	10.6983	10.0652	10.791	10.6357	11.0391
RB_p_000l00137	NR_033764.1%A730017C20Rik% Mus musculus RIKEN cDNA A730017C20 gene (A730017C20Rik)	12.3748	11.7985	11.5296	12.5691	12.1243	12.4047
RB_p_000l00535	A130003C11%AK037281%chrX:151851238-151855262:+%The RIKEN Mouse Gene Encyclopaedia Project(ftp://fantom.gsc.riken.jp/FANTOM3/noncoding/ )	11.7701	11.6508	11.3485	11.9575	11.7311	11.9792
RB_p_000l03367	593040600000000%AK077833%chr10:117344672-117348442:-%The RIKEN Mouse Gene Encyclopaedia Project(ftp://fantom.gsc.riken.jp/FANTOM3/noncoding/ )	8.17908	9.14211	8.62449	8.81405	8.76929	9.0607
RB_p_000l12722	9430081G02%AK035063%chr17:84291890-84293376:-%The RIKEN Mouse Gene Encyclopaedia Project(ftp://fantom.gsc.riken.jp/FANTOM3/noncoding/ )	10.0965	10.2676	9.69363	10.6484	10.4882	10.887
RB_p_000l09686	7120438H18%AK148713%chr5:107252619-107254258:-%The RIKEN Mouse Gene Encyclopaedia Project(ftp://fantom.gsc.riken.jp/FANTOM3/noncoding/ )	9.76266	9.47624	9.2392	10.083	9.53916	10.1132
RB_p_000l14261	5830403M04%AK017893%chr5:100077961-100095149:+%The RIKEN Mouse Gene Encyclopaedia Project(ftp://fantom.gsc.riken.jp/FANTOM3/noncoding/ )	8.39089	8.56415	8.63662	9.42382	9.21715	9.31779
RB_p_000l09280	A230064M17%AK038805%chr9:95399295-95400582:-%The RIKEN Mouse Gene Encyclopaedia Project(ftp://fantom.gsc.riken.jp/FANTOM3/noncoding/ )	8.79225	9.36669	8.79658	9.40762	9.30416	9.26014
RB_p_000l24723	4.930447E+25%AK019616%chr5:101032550-101033252:-%The RIKEN Mouse Gene Encyclopaedia Project(ftp://fantom.gsc.riken.jp/FANTOM3/noncoding/ )	9.59898	9.68182	9.29653	9.79469	9.68767	9.89684
RB_p_000l31738	A230008O06%AK038425%chr4:41174057-41175836:+%The RIKEN Mouse Gene Encyclopaedia Project(ftp://fantom.gsc.riken.jp/FANTOM3/noncoding/ )	9.53754	10.5589	9.89355	9.79739	9.65284	9.93344
RB_p_000l26860	A130015L03%AK037411%chr4:129721528-129724725:-%The RIKEN Mouse Gene Encyclopaedia Project(ftp://fantom.gsc.riken.jp/FANTOM3/noncoding/ )	9.34854	10.1991	10.1155	10.2416	9.9927	10.1491
RB_p_000l13005	NR_040627.1%4930488B22Rik% Mus musculus RIKEN cDNA 4930488B22 gene (4930488B22Rik)	10.5226	10.5687	10.2554	10.8582	10.4892	10.9679
RB_p_000l13703	C130087K04%AK081924%chr5:108071453-108073092:+%The RIKEN Mouse Gene Encyclopaedia Project(ftp://fantom.gsc.riken.jp/FANTOM3/noncoding/ )	11.6212	11.659	11.2397	11.719	11.2086	11.6584
RB_p_000l02316	C430036N13%AK141352%chr8:48559458-48561729:-%The RIKEN Mouse Gene Encyclopaedia Project(ftp://fantom.gsc.riken.jp/FANTOM3/noncoding/ )	7.44294	8.67301	8.8857	9.84627	8.96915	9.34725
RB_p_000l37668	A830010B16%AK043581%chr3:36515056-36521405:-%The RIKEN Mouse Gene Encyclopaedia Project(ftp://fantom.gsc.riken.jp/FANTOM3/noncoding/ )	12.3702	12.7938	12.4928	12.7747	12.5003	12.9308
RB_p_000l32669	F830022J18%AK156458%chr13:15632180-15635653:-%The RIKEN Mouse Gene Encyclopaedia Project(ftp://fantom.gsc.riken.jp/FANTOM3/noncoding/ )	10.1161	10.0021	10.0238	10.5702	10.3491	10.7056
RB_p_000l29206	F830230J18%AK157661%chr11:31635710-31637337:+%The RIKEN Mouse Gene Encyclopaedia Project(ftp://fantom.gsc.riken.jp/FANTOM3/noncoding/ )	11.4209	11.1163	11.7102	11.9195	11.7381	12.0566
RB_p_000l08341	F830115K12%AK157051%chr3:27546640-27547869:-%The RIKEN Mouse Gene Encyclopaedia Project(ftp://fantom.gsc.riken.jp/FANTOM3/noncoding/ )	10.0694	10.2576	10.511	10.8222	10.4927	10.7607
RB_p_000l18821	NR_030464.1%Mir691% Mus musculus microRNA 691 (Mir691)	9.97441	10.5096	10.6743	10.483	10.1029	10.4127
RB_p_000l35511	B830009D06%AK046792%chr6:149560301-149562794:+%The RIKEN Mouse Gene Encyclopaedia Project(ftp://fantom.gsc.riken.jp/FANTOM3/noncoding/ )	10.4791	10.5112	9.90087	10.1836	10.1321	10.562
RB_p_000l36205	NR_045757.1%2310043O21Rik% Mus musculus RIKEN cDNA 2310043O21 gene (2310043O21Rik)	12.1016	12.5023	12.5572	12.6314	12.3678	12.8007
RB_p_000l43827	D330048D07%AK084821%chr18:16638990-16642742:-%The RIKEN Mouse Gene Encyclopaedia Project(ftp://fantom.gsc.riken.jp/FANTOM3/noncoding/ )	8.76211	9.03342	9.28694	9.51833	9.58465	9.82098
RB_p_000l04903	9530067D14%AK035565%chr15:55836094-55840174:-%The RIKEN Mouse Gene Encyclopaedia Project(ftp://fantom.gsc.riken.jp/FANTOM3/noncoding/ )	8.77534	9.55938	9.7039	9.40052	9.39464	9.57144
RB_p_000l07623	D630024K04%AK085429%chr17:3257875-3258807:+%The RIKEN Mouse Gene Encyclopaedia Project(ftp://fantom.gsc.riken.jp/FANTOM3/noncoding/ )	7.2062	9.42347	9.33985	9.05573	9.30416	9.31137
RB_p_000l26095	9130230N09%AK020289%chr11:22860360-22861256:+%The RIKEN Mouse Gene Encyclopaedia Project(ftp://fantom.gsc.riken.jp/FANTOM3/noncoding/ )	8.90288	9.36669	9.84575	9.94471	9.88392	10.1523
RB_p_000l15663	D730049G17%AK021356%chr3:153508876-153509742:-%The RIKEN Mouse Gene Encyclopaedia Project(ftp://fantom.gsc.riken.jp/FANTOM3/noncoding/ )	6.47303	8.27922	8.4567	8.13614	8.51373	8.79333
RB_p_000l09997	B430316J06%AK046698%chr6:93917764-93920777:-%The RIKEN Mouse Gene Encyclopaedia Project(ftp://fantom.gsc.riken.jp/FANTOM3/noncoding/ )	10.317	10.5096	10.8644	10.7232	10.8825	11.0361
RB_p_000l02408	NR_027838.1%Atp2a2% Mus musculus ATPase	6.50515	9.05664	8.70966	8.42626	8.73358	8.77808
RB_p_000l11506	4933430N04%AK017000%chr8:9125411-9132288:-%The RIKEN Mouse Gene Encyclopaedia Project(ftp://fantom.gsc.riken.jp/FANTOM3/noncoding/ )	8.73753	9.37938	9.24198	8.87139	9.20457	9.16491
RB_p_000l37450	E430022B22%AK088640%chr7:135649076-135652283:-%The RIKEN Mouse Gene Encyclopaedia Project(ftp://fantom.gsc.riken.jp/FANTOM3/noncoding/ )	9.95298	10.7197	10.3779	10.7172	10.6047	10.8599
RB_p_000l46679	A630056P08%AK042086%chr3:20056601-20057673:-%The RIKEN Mouse Gene Encyclopaedia Project(ftp://fantom.gsc.riken.jp/FANTOM3/noncoding/ )	5.3339	7.39375	7.10504	7.43741	7.30986	7.66178
RB_p_000l05476	1700092M14%AK007044%chr16:90826719-90829608:+%The RIKEN Mouse Gene Encyclopaedia Project(ftp://fantom.gsc.riken.jp/FANTOM3/noncoding/ )	11.1433	11.4427	12.0087	12.1766	12.2407	12.3768
RB_p_000l04451	D930023J05%AK086354%chr3:100627296-100630944:-%The RIKEN Mouse Gene Encyclopaedia Project(ftp://fantom.gsc.riken.jp/FANTOM3/noncoding/ )	7.28386	8.81805	8.32793	8.30682	8.3502	8.25582
RB_p_000l11452	E030015L16%AK086954%chr13:63272998-63295168:+%The RIKEN Mouse Gene Encyclopaedia Project(ftp://fantom.gsc.riken.jp/FANTOM3/noncoding/ )	13.0396	13.3806	13.0416	13.0723	12.9587	13.0517
RB_p_000l15132	1700013B10%AK005938%chr1:23100466-23101780:-%The RIKEN Mouse Gene Encyclopaedia Project(ftp://fantom.gsc.riken.jp/FANTOM3/noncoding/ )	10.4806	10.494	11.2867	11.3708	11.2291	11.1759
RB_p_000l43520	9930022M09%AK137673%chr10:95160360-95165660:-%The RIKEN Mouse Gene Encyclopaedia Project(ftp://fantom.gsc.riken.jp/FANTOM3/noncoding/ )	7.91289	8.64716	8.41222	8.15566	8.34504	8.71939
RB_p_000l13323	9930022H22%AK036900%chr15:101356933-101370162:-%The RIKEN Mouse Gene Encyclopaedia Project(ftp://fantom.gsc.riken.jp/FANTOM3/noncoding/ )	9.51701	9.63511	9.75572	9.89633	10.114	10.3005
RB_p_000l33846	4833430A13%AK029401%chr6:71802887-71804151:+%The RIKEN Mouse Gene Encyclopaedia Project(ftp://fantom.gsc.riken.jp/FANTOM3/noncoding/ )	8.32755	8.54754	8.26601	8.11981	8.68416	8.82284
RB_p_000l00221	E130003P09%AK087391%chr12:72950894-72951694:+%The RIKEN Mouse Gene Encyclopaedia Project(ftp://fantom.gsc.riken.jp/FANTOM3/noncoding/ )	12.3852	12.6894	12.6398	12.6518	12.4226	12.7526
RB_p_000l05061	A730083F13%AK080548%chr17:56241715-56242801:+%The RIKEN Mouse Gene Encyclopaedia Project(ftp://fantom.gsc.riken.jp/FANTOM3/noncoding/ )	7.69116	8.75767	8.66474	8.25188	8.88315	9.06923
RB_p_000l00615	B930086J03%AK081099%chr2:97108430-97110412:+%The RIKEN Mouse Gene Encyclopaedia Project(ftp://fantom.gsc.riken.jp/FANTOM3/noncoding/ )	10.1716	10.5414	10.5083	10.3234	10.4162	10.7104
RB_p_000l28695	G830035F06%AK166311%chr5:3527737-3530998:+%The RIKEN Mouse Gene Encyclopaedia Project(ftp://fantom.gsc.riken.jp/FANTOM3/noncoding/ )	10.3047	10.633	10.5839	10.1699	10.2163	10.455
RB_p_000l39660	9030201C23%AK020241%chr3:116869581-116870834:+%The RIKEN Mouse Gene Encyclopaedia Project(ftp://fantom.gsc.riken.jp/FANTOM3/noncoding/ )	9.36778	9.76349	9.33985	9.48951	9.29462	9.20966
RB_p_000l46734	6720403M19%AK032699%chr6:145764707-145767659:+%The RIKEN Mouse Gene Encyclopaedia Project(ftp://fantom.gsc.riken.jp/FANTOM3/noncoding/ )	10.3747	10.659	10.3661	10.4166	10.3491	10.394
RB_p_000l24322	4832417C02%AK161186%chr10:31313406-31317843:+%The RIKEN Mouse Gene Encyclopaedia Project(ftp://fantom.gsc.riken.jp/FANTOM3/noncoding/ )	4.65325	8.76818	8.23681	8.33316	8.32867	8.19722
RB_p_000l25835	A230002E19%AK138127%chrX:43392343-43394653:-%The RIKEN Mouse Gene Encyclopaedia Project(ftp://fantom.gsc.riken.jp/FANTOM3/noncoding/ )	9.46455	9.78054	9.91439	9.84104	10.2291	10.3975
RB_p_000l05396	A530056I24%AK040990%chr10:31245021-31247394:-%The RIKEN Mouse Gene Encyclopaedia Project(ftp://fantom.gsc.riken.jp/FANTOM3/noncoding/ )	9.09188	9.2664	9.15987	9.41186	9.4101	9.43254
RB_p_000l02441	A630068A17%AK042189%chr16:92691405-92694945:-%The RIKEN Mouse Gene Encyclopaedia Project(ftp://fantom.gsc.riken.jp/FANTOM3/noncoding/ )	7.07503	8.74875	8.3502	8.21917	8.42626	8.50647
RB_p_000l01392	NR_040349.1%Gm19466% Mus musculus predicted gene	9.34688	9.21957	9.31553	9.38406	9.67537	9.7789
RB_p_000l15030	1700060O08%AK006846%chr12:54062048-54079392:-%The RIKEN Mouse Gene Encyclopaedia Project(ftp://fantom.gsc.riken.jp/FANTOM3/noncoding/ )	8.30454	9.02144	8.99058	9.17159	9.35057	9.74973
RB_p_000l46385	E530017F24%AK143451%chr4:143107392-143108785:-%The RIKEN Mouse Gene Encyclopaedia Project(ftp://fantom.gsc.riken.jp/FANTOM3/noncoding/ )	9.61041	9.99129	10.048	10.089	10.1321	10.268
RB_p_000l28982	F930120N09%AK158485%chr6:68066347-68069722:+%The RIKEN Mouse Gene Encyclopaedia Project(ftp://fantom.gsc.riken.jp/FANTOM3/noncoding/ )	7.43045	8.5157	8.49586	8.64866	9.05257	9.05212
RB_p_000l33854	11100350000%AK004108%chr8:107312676-107314037:+%The RIKEN Mouse Gene Encyclopaedia Project(ftp://fantom.gsc.riken.jp/FANTOM3/noncoding/ )	9.05664	9.49719	9.67537	9.63723	9.88697	9.97728
RB_p_000l14117	6430553C03%AK135039%chr5:48819476-48821884:-%The RIKEN Mouse Gene Encyclopaedia Project(ftp://fantom.gsc.riken.jp/FANTOM3/noncoding/ )	7.39518	9.09188	8.81325	8.86522	9.16491	8.87216
RB_p_000l41298	4930545K18%AK019740%chr15:81857740-81858305:+%The RIKEN Mouse Gene Encyclopaedia Project(ftp://fantom.gsc.riken.jp/FANTOM3/noncoding/ )	12.6376	12.6382	12.6981	13.3538	13.2811	13.1969
RB_p_000l19625	E030030B04%AK142991%chr5:105746834-105749271:+%The RIKEN Mouse Gene Encyclopaedia Project(ftp://fantom.gsc.riken.jp/FANTOM3/noncoding/ )	10.0706	10.2109	10.557	10.6419	10.7715	11.0874
RB_p_000l11810	2210408K08%%%The RIKEN Mouse Gene Encyclopaedia Project(ftp://fantom.gsc.riken.jp/FANTOM3/noncoding/ )	11.21	11.4007	11.3997	11.252	11.186	11.1955
RB_p_000l34554	NR_102296.1%C430002N11Rik% Mus musculus RIKEN cDNA C430002N11 gene (C430002N11Rik)	13.4529	13.7414	13.665	13.6715	13.7625	13.81
RB_p_000l42700	9530004O12%AK079174%chr8:117410653-117412145:+%The RIKEN Mouse Gene Encyclopaedia Project(ftp://fantom.gsc.riken.jp/FANTOM3/noncoding/ )	11.1522	11.3198	11.7422	11.5794	11.5911	11.7703
RB_p_000l27374	XR_168412.1%Gm12703% PREDICTED: Mus musculus predicted gene 12703 (Gm12703)	9.89734	9.62297	9.72764	9.59432	9.84287	9.70448
RB_p_000l31350	E230023K16%AK054146%chr11:106137153-106138329:+%The RIKEN Mouse Gene Encyclopaedia Project(ftp://fantom.gsc.riken.jp/FANTOM3/noncoding/ )	5.3339	7.87549	7.90789	7.59495	7.47573	7.79658
RB_p_000l23573	A630011J05%AK041455%chr15:63143923-63145452:-%The RIKEN Mouse Gene Encyclopaedia Project(ftp://fantom.gsc.riken.jp/FANTOM3/noncoding/ )	7.94349	10.0706	9.9201	10.1442	10.2759	10.0738
RB_p_000l34603	C130040C08%AK048197%chr1:30875440-30878222:+%The RIKEN Mouse Gene Encyclopaedia Project(ftp://fantom.gsc.riken.jp/FANTOM3/noncoding/ )	9.13571	9.11135	9.50267	9.78736	10.0063	9.8231
RB_p_000l16310	NR_045845.1%Gm5547% Mus musculus predicted gene 5547 (Gm5547)	2.10345	8.61348	7.88264	7.93566	8.31061	7.93172
RB_p_000l33300	D930024N12%AK086384%chr3:107629302-107631552:-%The RIKEN Mouse Gene Encyclopaedia Project(ftp://fantom.gsc.riken.jp/FANTOM3/noncoding/ )	9.15945	9.76625	10.1263	10.1209	10.3326	10.2574
RB_p_000l13799	4930544N03%AK019739%chr4:57727768-57730420:-%The RIKEN Mouse Gene Encyclopaedia Project(ftp://fantom.gsc.riken.jp/FANTOM3/noncoding/ )	-0.153612	8.39089	7.84967	7.83289	7.633	7.88874
RB_p_000l39052	9430067K09%AK034958%chr13:112660780-112673685:+%The RIKEN Mouse Gene Encyclopaedia Project(ftp://fantom.gsc.riken.jp/FANTOM3/noncoding/ )	8.3634	8.88722	9.36413	9.39839	9.5101	9.36996
RB_p_000l03475	4930466D14%AK029682%chr6:145208371-145211036:-%The RIKEN Mouse Gene Encyclopaedia Project(ftp://fantom.gsc.riken.jp/FANTOM3/noncoding/ )	6.40088	8.93811	8.47911	8.83552	8.68767	8.64386
RB_p_000l00222	A430075I06%AK079811%chr5:25223006-25225913:+%The RIKEN Mouse Gene Encyclopaedia Project(ftp://fantom.gsc.riken.jp/FANTOM3/noncoding/ )	9.21472	9.668	9.99129	10.2819	10.1297	10.0761
RB_p_000l41534	4930556A12%AK016139%chr17:27323910-27325053:-%The RIKEN Mouse Gene Encyclopaedia Project(ftp://fantom.gsc.riken.jp/FANTOM3/noncoding/ )	6.62449	7.78027	7.85487	7.75822	7.69928	7.96482
RB_p_000l40904	3010084D09%AK132078%chr10:60749611-60749908:-%The RIKEN Mouse Gene Encyclopaedia Project(ftp://fantom.gsc.riken.jp/FANTOM3/noncoding/ )	10.8005	10.914	11.8707	12.0199	11.7324	11.6494
RB_p_000l29372	9930021A11%AK036875%chr16:67103732-67106595:-%The RIKEN Mouse Gene Encyclopaedia Project(ftp://fantom.gsc.riken.jp/FANTOM3/noncoding/ )	7.48516	8.56415	8.68416	8.61471	8.91886	8.51043
RB_p_000l03625	NR_045401.1%G630071F17Rik% Mus musculus RIKEN cDNA G630071F17 gene (G630071F17Rik)	11.5755	11.7128	11.5821	11.4044	11.6125	11.3547
RB_p_000l19256	D030025K04%AK164233%chr8:124023048-124027668:+%The RIKEN Mouse Gene Encyclopaedia Project(ftp://fantom.gsc.riken.jp/FANTOM3/noncoding/ )	7.17326	8.67772	9.20008	8.77808	9.02144	8.85902
RB_p_000l41767	9.430026E+30%AK034701%chr9:63248512-63250746:+%The RIKEN Mouse Gene Encyclopaedia Project(ftp://fantom.gsc.riken.jp/FANTOM3/noncoding/ )	8.17908	9.34725	9.13143	8.46828	8.97537	8.92234
RB_p_000l14694	C530005K24%AK141406%chr15:96402962-96405518:-%The RIKEN Mouse Gene Encyclopaedia Project(ftp://fantom.gsc.riken.jp/FANTOM3/noncoding/ )	-0.35751	3.96866	7.06609	7.01123	7.09452	7.76818
RB_p_000l45911	A130019J18%AK037445%chrX:142914529-142918301:-%The RIKEN Mouse Gene Encyclopaedia Project(ftp://fantom.gsc.riken.jp/FANTOM3/noncoding/ )	9.038	9.15017	9.54303	9.00843	9.31553	8.94691
RB_p_000l42234	9430081I02%AK035065%chr11:63130309-63133389:-%The RIKEN Mouse Gene Encyclopaedia Project(ftp://fantom.gsc.riken.jp/FANTOM3/noncoding/ )	5.63904	8.72792	8.47911	8.38298	8.71882	8.42696
RB_p_000l13515	G630083H12%AK144501%chr10:53298467-53299035:-%The RIKEN Mouse Gene Encyclopaedia Project(ftp://fantom.gsc.riken.jp/FANTOM3/noncoding/ )	12.7458	13.1567	13.2552	13.2278	13.2639	13.126
RB_p_000l40630	E330022G15%AK054397%chr5:104493429-104498466:+%The RIKEN Mouse Gene Encyclopaedia Project(ftp://fantom.gsc.riken.jp/FANTOM3/noncoding/ )	9.63511	10.0788	10.1451	10.0205	10.0719	10.1319
RB_p_000l31008	8030481P22%AK033274%chr5:16567968-16571365:+%The RIKEN Mouse Gene Encyclopaedia Project(ftp://fantom.gsc.riken.jp/FANTOM3/noncoding/ )	8.61594	9.30872	9.6248	9.46761	9.66	9.77259
RB_p_000l42604	A830089K19%AK139460%chr14:70046105-70050909:-%The RIKEN Mouse Gene Encyclopaedia Project(ftp://fantom.gsc.riken.jp/FANTOM3/noncoding/ )	11.3519	11.5507	11.9322	11.8061	11.8343	12.0326
RB_p_000l14341	B230105C15%AK045352%chr8:80860637-80863140:-%The RIKEN Mouse Gene Encyclopaedia Project(ftp://fantom.gsc.riken.jp/FANTOM3/noncoding/ )	9.15945	10.1699	9.92679	9.28694	9.88544	10.1306
RB_p_000l24540	G930022H11%AK166447%chr12:33440173-33441370:+%The RIKEN Mouse Gene Encyclopaedia Project(ftp://fantom.gsc.riken.jp/FANTOM3/noncoding/ )	3.62295	8.29997	7.96578	7.73471	8.40372	8.32867
RB_p_000l38478	F830002E15%AK155961%chr4:96085708-96088626:+%The RIKEN Mouse Gene Encyclopaedia Project(ftp://fantom.gsc.riken.jp/FANTOM3/noncoding/ )	8.11201	9.02929	9.19722	9.19742	9.34059	9.59028
RB_p_000l02032	C130031A07%AK048029%chr7:61930943-61934821:-%The RIKEN Mouse Gene Encyclopaedia Project(ftp://fantom.gsc.riken.jp/FANTOM3/noncoding/ )	8.0954	9.64896	9.87728	9.84471	9.83052	9.94715
RB_p_000l18662	7420458H03%AK136114%chr17:34083842-34095309:-%The RIKEN Mouse Gene Encyclopaedia Project(ftp://fantom.gsc.riken.jp/FANTOM3/noncoding/ )	-0.785599	0.953349	-1.03062	-0.285282	-1.35348	-0.238245
RB_p_000l40397	NR_033510.1%1500017E21Rik% Mus musculus RIKEN cDNA 1500017E21 gene (1500017E21Rik)	8.58057	9.668	9.17159	9.18032	9.30872	9.08392
RB_p_000l30505	4632412G15%AK028511%chr10:94512671-94515429:-%The RIKEN Mouse Gene Encyclopaedia Project(ftp://fantom.gsc.riken.jp/FANTOM3/noncoding/ )	6.98299	9.30872	8.59308	9.03342	9.0412	9.23122
RB_p_000l00087	A230088L11%AK138390%chr3:59269785-59271308:+%The RIKEN Mouse Gene Encyclopaedia Project(ftp://fantom.gsc.riken.jp/FANTOM3/noncoding/ )	10.4	11.6478	10.6941	10.9066	11.0387	11.3092
RB_p_000l27947	C130098A19%AK082040%chr3:116690385-116712257:-%The RIKEN Mouse Gene Encyclopaedia Project(ftp://fantom.gsc.riken.jp/FANTOM3/noncoding/ )	0.953215	7.81698	8.59308	8.57238	8.92432	8.70044
RB_p_000l38112	B830040D20%AK046870%chr13:24224693-24227159:-%The RIKEN Mouse Gene Encyclopaedia Project(ftp://fantom.gsc.riken.jp/FANTOM3/noncoding/ )	10.2256	11.2264	10.9326	10.8992	10.8834	10.8994
RB_p_000l00678	F730016I09%AK089375%chr4:95193312-95209727:+%The RIKEN Mouse Gene Encyclopaedia Project(ftp://fantom.gsc.riken.jp/FANTOM3/noncoding/ )	10.1861	10.7127	10.4815	10.473	10.539	10.2904
RB_p_000l15196	1110034B05%AK004082%chr1:57388251-57388904:-%The RIKEN Mouse Gene Encyclopaedia Project(ftp://fantom.gsc.riken.jp/FANTOM3/noncoding/ )	7.65344	9.67889	8.84104	8.9768	9.15102	9.00843
RB_p_000l17833	D130052A14%AK051481%chr13:88884077-88887976:+%The RIKEN Mouse Gene Encyclopaedia Project(ftp://fantom.gsc.riken.jp/FANTOM3/noncoding/ )	5.86625	8.23042	7.74091	8.33613	8.62083	8.23042
RB_p_000l07533	3526402I12%AK014392%chr7:62346568-62349278:-%The RIKEN Mouse Gene Encyclopaedia Project(ftp://fantom.gsc.riken.jp/FANTOM3/noncoding/ )	7.29768	9.17949	8.59308	8.4567	8.96241	8.84549
RB_p_000l25585	9830143D02%AK036625%chr6:47365615-47367771:-%The RIKEN Mouse Gene Encyclopaedia Project(ftp://fantom.gsc.riken.jp/FANTOM3/noncoding/ )	10.0802	10.9113	10.483	10.3108	10.3678	9.96253
RB_p_000l37184	A330066O22%AK138572%chr8:66439454-66442809:-%The RIKEN Mouse Gene Encyclopaedia Project(ftp://fantom.gsc.riken.jp/FANTOM3/noncoding/ )	11.42	11.7393	11.6242	11.7284	12.0285	11.8236
RB_p_000l34518	9530057A04%AK137229%chr15:12156581-12157748:+%The RIKEN Mouse Gene Encyclopaedia Project(ftp://fantom.gsc.riken.jp/FANTOM3/noncoding/ )	9.61164	10.5659	10.0946	9.83315	10.9334	10.762
RB_p_000l46977	NR_029974.1%Mir452% Mus musculus microRNA 452 (Mir452)	8.69058	10.6425	9.89001	9.67537	10.2854	10.6499
RB_p_000l30802	XR_140602.1%Gm10723% PREDICTED: Mus musculus predicted gene 10723 (Gm10723)	10.736	11.111	11.0788	11.3419	11.3519	11.4958
RB_p_000l35599	D130020L08%AK051240%chr3:84037374-84040134:-%The RIKEN Mouse Gene Encyclopaedia Project(ftp://fantom.gsc.riken.jp/FANTOM3/noncoding/ )	10.2056	10.5559	11.0781	11.0395	11.1806	11.2296
RB_p_000l31666	B230211M23%AK045569%chr1:18010465-18011945:-%The RIKEN Mouse Gene Encyclopaedia Project(ftp://fantom.gsc.riken.jp/FANTOM3/noncoding/ )	8.79008	10.0974	9.54754	9.6987	9.81911	9.87191
RB_p_000l34185	4930421P15%AK161337%chr7:27769230-27770725:+%The RIKEN Mouse Gene Encyclopaedia Project(ftp://fantom.gsc.riken.jp/FANTOM3/noncoding/ )	9.96073	10.914	10.5487	10.532	11.0426	10.9563
RB_p_000l09167	C130089K23%AK081953%chr2:126891629-126894118:-%The RIKEN Mouse Gene Encyclopaedia Project(ftp://fantom.gsc.riken.jp/FANTOM3/noncoding/ )	11.7733	12.9318	12.1913	12.7049	13.0569	12.5414
RB_p_000l03924	99300120000000000000%AK036798%chr6:39675626-39680337:-%The RIKEN Mouse Gene Encyclopaedia Project(ftp://fantom.gsc.riken.jp/FANTOM3/noncoding/ )	8.46148	9.33688	9.30568	9.21513	9.85253	9.54239
RB_p_000l05459	A630030G13%AK041693%chr10:92644090-92651734:+%The RIKEN Mouse Gene Encyclopaedia Project(ftp://fantom.gsc.riken.jp/FANTOM3/noncoding/ )	11.2281	12.3368	11.7737	11.8105	11.8972	12.2641
RB_p_000l19737	NR_037976.1%Gm15179% Mus musculus predicted gene 15179 (Gm15179)	9.20008	10.1263	9.94837	10.0419	10.5702	10.3592
RB_p_000l22280	1700040C21%AK131732%chr11:69940543-69941595:+%The RIKEN Mouse Gene Encyclopaedia Project(ftp://fantom.gsc.riken.jp/FANTOM3/noncoding/ )	10.7314	11.9842	10.953	11.0204	11.801	11.7715
RB_p_000l01979	D630018A05%AK052668%chr3:144687216-144689297:-%The RIKEN Mouse Gene Encyclopaedia Project(ftp://fantom.gsc.riken.jp/FANTOM3/noncoding/ )	11.721	12.4517	11.8657	11.9322	12.2481	12.4023
RB_p_000l03520	1700082000000000%AK006978%chr3:96831339-96832050:-%The RIKEN Mouse Gene Encyclopaedia Project(ftp://fantom.gsc.riken.jp/FANTOM3/noncoding/ )	9.14423	10.1495	9.78572	9.81645	10.1586	10.2609
RB_p_000l33306	A830092D19%AK044119%chr3:32599843-32616529:-%The RIKEN Mouse Gene Encyclopaedia Project(ftp://fantom.gsc.riken.jp/FANTOM3/noncoding/ )	8.55203	10.2654	8.86212	9.13571	9.99577	9.92778
RB_p_000l19577	E130315A16%AK053855%chr2:130521611-130523799:+%The RIKEN Mouse Gene Encyclopaedia Project(ftp://fantom.gsc.riken.jp/FANTOM3/noncoding/ )	9.16742	9.668	9.74259	9.83868	10.483	10.1745
RB_p_000l19393	B930088E19%AK047560%chr1:22728724-22731632:-%The RIKEN Mouse Gene Encyclopaedia Project(ftp://fantom.gsc.riken.jp/FANTOM3/noncoding/ )	7.23122	9.14636	8.21998	8.84392	8.82337	9.17159
RB_p_000l39697	4933428C19%AK016961%chr4:40482839-40525548:-%The RIKEN Mouse Gene Encyclopaedia Project(ftp://fantom.gsc.riken.jp/FANTOM3/noncoding/ )	10.6752	11.3019	11.0244	11.1399	11.615	11.6861
RB_p_000l08305	A930101K12%AK080757%chr18:20673861-20674321:+%The RIKEN Mouse Gene Encyclopaedia Project(ftp://fantom.gsc.riken.jp/FANTOM3/noncoding/ )	8.97537	9.8087	9.24674	9.61548	9.69726	9.53981
RB_p_000l34082	6430514P08%AK134910%chr14:31693006-31695924:-%The RIKEN Mouse Gene Encyclopaedia Project(ftp://fantom.gsc.riken.jp/FANTOM3/noncoding/ )	8.61594	9.56192	9.05799	9.37468	9.65075	9.70908
RB_p_000l27135	9130605M19%AK033742%chr2:13161750-13163623:-%The RIKEN Mouse Gene Encyclopaedia Project(ftp://fantom.gsc.riken.jp/FANTOM3/noncoding/ )	9.50283	10.3216	9.5834	10.0295	10.3386	10.2418
RB_p_000l00746	D130047E11%AK051414%chr16:32300174-32301407:+%The RIKEN Mouse Gene Encyclopaedia Project(ftp://fantom.gsc.riken.jp/FANTOM3/noncoding/ )	9.30682	10.6512	9.7151	10.1809	10.4129	10.5703
RB_p_000l41243	A730094I17%AK043422%chr5:96374205-96545147:+%The RIKEN Mouse Gene Encyclopaedia Project(ftp://fantom.gsc.riken.jp/FANTOM3/noncoding/ )	11.446	11.8773	11.7038	11.8997	12.1347	12.0879
RB_p_000l07269	4930406D18%AK015105%chr3:100426438-100437753:+%The RIKEN Mouse Gene Encyclopaedia Project(ftp://fantom.gsc.riken.jp/FANTOM3/noncoding/ )	10.1888	11.2135	10.7556	10.6634	11.4624	11.527
RB_p_000l46216	NR_029821.1%Mir181c% Mus musculus microRNA 181c (Mir181c)	9.12369	10.1155	9.87191	10.1699	10.3859	10.319
RB_p_000l10630	D030021C16%AK050809%chr6:149408962-149411448:+%The RIKEN Mouse Gene Encyclopaedia Project(ftp://fantom.gsc.riken.jp/FANTOM3/noncoding/ )	10.0056	10.9113	10.5893	11.0557	11.3733	11.2426
RB_p_000l30195	XR_168698.1%2010015M23Rik% PREDICTED: Mus musculus RIKEN cDNA 2010015M23 gene (2010015M23Rik)	13.9209	13.9622	14.2089	14.7502	14.8911	14.8161
RB_p_000l38017	C730049K07%AK050457%chr13:35969374-35970382:+%The RIKEN Mouse Gene Encyclopaedia Project(ftp://fantom.gsc.riken.jp/FANTOM3/noncoding/ )	11.7346	12.3906	12.2746	12.5613	12.8896	12.8003
RB_p_000l46505	D030057O13%AK083639%chr19:6457418-6460107:-%The RIKEN Mouse Gene Encyclopaedia Project(ftp://fantom.gsc.riken.jp/FANTOM3/noncoding/ )	11.6015	12.3499	12.0378	12.487	12.7835	12.7082
RB_p_000l06746	9430061K11%AK034915%chr5:93183855-93185758:-%The RIKEN Mouse Gene Encyclopaedia Project(ftp://fantom.gsc.riken.jp/FANTOM3/noncoding/ )	8.90539	10.2728	9.53754	10.0021	9.79333	9.90011
RB_p_000l28565	F730223O13%AK171506%chr11:98160197-98162360:-%The RIKEN Mouse Gene Encyclopaedia Project(ftp://fantom.gsc.riken.jp/FANTOM3/noncoding/ )	10.6607	11.3703	11.1263	11.3915	11.3275	11.2353
RB_p_000l22388	D130075G11%AK141958%chr8:63198971-63201439:+%The RIKEN Mouse Gene Encyclopaedia Project(ftp://fantom.gsc.riken.jp/FANTOM3/noncoding/ )	10.1548	11.0077	10.7902	11.2194	11.3675	11.3959
RB_p_000l12676	F630003F18%AK169901%chr11:83754028-83765022:+%The RIKEN Mouse Gene Encyclopaedia Project(ftp://fantom.gsc.riken.jp/FANTOM3/noncoding/ )	13.2392	13.5299	13.4556	13.9937	14.3291	14.2662
RB_p_000l37166	E330029I21%AK087848%chr9:65294307-65330657:+%The RIKEN Mouse Gene Encyclopaedia Project(ftp://fantom.gsc.riken.jp/FANTOM3/noncoding/ )	9.5343	10.087	9.79008	10.3709	10.3395	10.527
RB_p_000l25418	6720448G18%AK135259%chr2:69051220-69054254:+%The RIKEN Mouse Gene Encyclopaedia Project(ftp://fantom.gsc.riken.jp/FANTOM3/noncoding/ )	10.4193	10.7626	10.8752	11.0421	11.1661	11.2369
RB_p_000l23596	6330597G01%AK134842%chr8:70291894-70292708:+%The RIKEN Mouse Gene Encyclopaedia Project(ftp://fantom.gsc.riken.jp/FANTOM3/noncoding/ )	13.9812	14.0151	13.6026	14.8535	14.3507	14.8319
RB_p_000l03485	2310076D10%AK010192%chr4:106588078-106589106:+%The RIKEN Mouse Gene Encyclopaedia Project(ftp://fantom.gsc.riken.jp/FANTOM3/noncoding/ )	11.1668	11.3587	11.4625	11.7528	11.8403	11.967
RB_p_000l20363	6330543G03%AK134736%chr11:76778422-76781656:-%The RIKEN Mouse Gene Encyclopaedia Project(ftp://fantom.gsc.riken.jp/FANTOM3/noncoding/ )	10.7338	11.0522	10.7748	11.2652	10.9083	11.2529
RB_p_000l29763	7120473D19%AK148998%chr16:40453896-40456339:+%The RIKEN Mouse Gene Encyclopaedia Project(ftp://fantom.gsc.riken.jp/FANTOM3/noncoding/ )	12.0079	12.0113	11.5351	12.1793	11.7479	12.1742
RB_p_000l19056	A330058N12%AK138551%chr12:89214172-89218767:+%The RIKEN Mouse Gene Encyclopaedia Project(ftp://fantom.gsc.riken.jp/FANTOM3/noncoding/ )	7.18488	7.59121	7.7955	8.16867	8.27457	8.43115
RB_p_000l02117	NR_036593.1%1700121N20Rik% Mus musculus RIKEN cDNA 1700121N20 gene (1700121N20Rik)	8.97346	9.20945	8.99341	9.78899	9.29462	9.76266
RB_p_000l19506	NR_029585.1%Mir199a-1% Mus musculus microRNA 199a-1 (Mir199a-1)	8.35315	9.52291	9.75906	9.72565	9.56732	9.59867
RB_p_000l40894	F830007H20%AK171728%chr15:103235469-103239879:-%The RIKEN Mouse Gene Encyclopaedia Project(ftp://fantom.gsc.riken.jp/FANTOM3/noncoding/ )	10.3047	10.8774	10.0504	11.1402	10.9908	11.361
RB_p_000l11151	XR_141061.1%Gm11478% PREDICTED: Mus musculus predicted gene 11478 (Gm11478)	13.4074	14.1717	13.9358	13.9267	13.874	14.1838
RB_p_000l28279	A530073K21%AK080164%chr3:116934367-116936340:-%The RIKEN Mouse Gene Encyclopaedia Project(ftp://fantom.gsc.riken.jp/FANTOM3/noncoding/ )	9.56256	9.59774	9.41186	9.98892	9.8928	10.0587
RB_p_000l04681	D030064C03%AK051063%chr5:23772550-23775668:-%The RIKEN Mouse Gene Encyclopaedia Project(ftp://fantom.gsc.riken.jp/FANTOM3/noncoding/ )	10.5803	10.4914	10.1442	10.6711	10.1125	10.1869
RB_p_000l23897	7330410H16%AK020181%chrX:163977822-163978402:-%The RIKEN Mouse Gene Encyclopaedia Project(ftp://fantom.gsc.riken.jp/FANTOM3/noncoding/ )	11.7683	11.6149	10.9336	12.0521	11.6749	11.9807
RB_p_000l43219	9530002F13%AK162488%chr14:47158364-47161872:-%The RIKEN Mouse Gene Encyclopaedia Project(ftp://fantom.gsc.riken.jp/FANTOM3/noncoding/ )	13.2323	13.0445	12.8232	13.4114	13.4126	12.7799
RB_p_000l29721	D630012N17%AK085334%chr1:172180742-172182527:+%The RIKEN Mouse Gene Encyclopaedia Project(ftp://fantom.gsc.riken.jp/FANTOM3/noncoding/ )	11.2374	11.158	11.0015	11.7105	11.4368	11.8349
RB_p_000l13038	C130057G11%AK048400%chr7:97687641-97690154:+%The RIKEN Mouse Gene Encyclopaedia Project(ftp://fantom.gsc.riken.jp/FANTOM3/noncoding/ )	10.7046	10.7019	10.166	10.9028	10.8976	11.0563
RB_p_000l05681	A730012F07%AK042633%chr10:11067973-11069831:-%The RIKEN Mouse Gene Encyclopaedia Project(ftp://fantom.gsc.riken.jp/FANTOM3/noncoding/ )	11.182	10.9823	10.558	11.5205	11.0654	11.556
RB_p_000l03896	D930036K09%AK086552%chr1:69026685-69028765:-%The RIKEN Mouse Gene Encyclopaedia Project(ftp://fantom.gsc.riken.jp/FANTOM3/noncoding/ )	12.8457	12.7171	12.3204	13.1304	12.7408	13.1285
RB_p_000l44968	A430081E24%AK040262%chrX:41869344-41871399:-%The RIKEN Mouse Gene Encyclopaedia Project(ftp://fantom.gsc.riken.jp/FANTOM3/noncoding/ )	10.134	9.89457	9.83342	10.3674	10.3246	10.4972
RB_p_000l28689	D330020N22%AK052285%chr2:70007398-70009544:+%The RIKEN Mouse Gene Encyclopaedia Project(ftp://fantom.gsc.riken.jp/FANTOM3/noncoding/ )	10.2829	10.2711	10.0784	10.7865	10.3976	10.8044
RB_p_000l13258	XR_106735.1%Gm20036% PREDICTED: Mus musculus predicted gene	11.4252	11.4141	11.1284	11.8147	11.3845	11.8923
RB_p_000l05779	XR_105627.1;XR_106871.1%Gm10847;Gm10847% PREDICTED: Mus musculus predicted gene 10847 (Gm10847)	13.75	13.8381	13.8487	14.8394	14.6219	14.7472
RB_p_000l06623	I830003K21%AK150339%chr13:41639512-41641354:+%The RIKEN Mouse Gene Encyclopaedia Project(ftp://fantom.gsc.riken.jp/FANTOM3/noncoding/ )	9.84967	10.4027	10.0005	10.392	10.1542	10.4127
RB_p_000l16464	1700112L15%AK007183%chr8:95551798-95552302:+%The RIKEN Mouse Gene Encyclopaedia Project(ftp://fantom.gsc.riken.jp/FANTOM3/noncoding/ )	12.3177	12.0508	12.2153	12.5715	12.412	12.562
RB_p_000l36784	A630013C24%AK153598%chr4:41383360-41385448:+%The RIKEN Mouse Gene Encyclopaedia Project(ftp://fantom.gsc.riken.jp/FANTOM3/noncoding/ )	9.61041	9.22701	8.95904	9.77945	9.36741	10.0002
RB_p_000l21080	2700091K11%AK076077%chr8:107556719-107558594:+%The RIKEN Mouse Gene Encyclopaedia Project(ftp://fantom.gsc.riken.jp/FANTOM3/noncoding/ )	11.5841	11.6854	11.3091	11.9412	11.6744	11.9974
RB_p_000l11140	4930447J10%AK132859%chr17:23725092-23726273:-%The RIKEN Mouse Gene Encyclopaedia Project(ftp://fantom.gsc.riken.jp/FANTOM3/noncoding/ )	9.57947	9.08835	9.11721	9.97501	9.84967	9.88697
RB_p_000l40870	7530427C14%AK078728%chr8:84756377-84760326:-%The RIKEN Mouse Gene Encyclopaedia Project(ftp://fantom.gsc.riken.jp/FANTOM3/noncoding/ )	10.8855	10.9066	10.496	11.1795	11.0682	11.4107
RB_p_000l24571	A730099D22%AK043481%chr13:69016621-69018188:+%The RIKEN Mouse Gene Encyclopaedia Project(ftp://fantom.gsc.riken.jp/FANTOM3/noncoding/ )	8.60486	9.19024	8.26053	9.52878	9.17493	9.63511
RB_p_000l26357	B930044J18%AK140596%%The RIKEN Mouse Gene Encyclopaedia Project(ftp://fantom.gsc.riken.jp/FANTOM3/noncoding/ )	8.56796	8.82655	8.21998	9.26249	9.12885	9.17159
RB_p_000l15088	8130401C15%AK078794%chr7:102314219-102315068:+%The RIKEN Mouse Gene Encyclopaedia Project(ftp://fantom.gsc.riken.jp/FANTOM3/noncoding/ )	8.23042	8.89785	9.15693	9.11959	8.81965	8.79008
RB_p_000l00090	XR_107458.1%Gm14230% PREDICTED: Mus musculus predicted gene 14230	10.6371	10.3688	10.6899	11.21	10.779	11.198
RB_p_000l15159	C230003D17%AK141021%chr11:44617318-44617791:+%The RIKEN Mouse Gene Encyclopaedia Project(ftp://fantom.gsc.riken.jp/FANTOM3/noncoding/ )	8.62449	9.63511	9.20008	9.3417	8.78627	9.33762
RB_p_000l42393	4833409J18%AK014670%chr5:101822243-101823857:+%The RIKEN Mouse Gene Encyclopaedia Project(ftp://fantom.gsc.riken.jp/FANTOM3/noncoding/ )	9.87588	10.0045	9.86367	10.1442	9.59417	10.3216
RB_p_000l04578	9230026G17%AK136704%chr10:53235186-53260736:+%The RIKEN Mouse Gene Encyclopaedia Project(ftp://fantom.gsc.riken.jp/FANTOM3/noncoding/ )	10.3701	10.9648	10.6192	10.8952	10.4807	10.8984
RB_p_000l27361	B930042D15%AK047252%chr8:22644860-22646228:-%The RIKEN Mouse Gene Encyclopaedia Project(ftp://fantom.gsc.riken.jp/FANTOM3/noncoding/ )	10.1063	10.3234	9.94544	10.4512	9.68416	10.6499
RB_p_000l26831	B930098F14%AK081186%chr9:10902610-10904817:-%The RIKEN Mouse Gene Encyclopaedia Project(ftp://fantom.gsc.riken.jp/FANTOM3/noncoding/ )	8.30758	9.19763	8.79658	9.08879	8.68007	9.06923
RB_p_000l26386	A630020L22%AK041554%chr6:58621269-58625242:+%The RIKEN Mouse Gene Encyclopaedia Project(ftp://fantom.gsc.riken.jp/FANTOM3/noncoding/ )	12.7452	11.6185	13.5759	10.7181	12.3467	12.6848
RB_p_000l10441	2310065A03%AK010032%chr5:24384366-24385456:-%The RIKEN Mouse Gene Encyclopaedia Project(ftp://fantom.gsc.riken.jp/FANTOM3/noncoding/ )	12.7394	13.0095	12.7308	12.6788	12.7408	12.7638
RB_p_000l41015	B020045H14%AK163420%chr10:42501700-42503710:+%The RIKEN Mouse Gene Encyclopaedia Project(ftp://fantom.gsc.riken.jp/FANTOM3/noncoding/ )	10.0945	9.35975	10.3955	10.2896	10.081	10.5716
RB_p_000l33001	2700057C20%AK012449%chr7:12498749-12499847:+%The RIKEN Mouse Gene Encyclopaedia Project(ftp://fantom.gsc.riken.jp/FANTOM3/noncoding/ )	8.56796	8.96241	9.02329	9.01588	8.87754	9.46182
RB_p_000l17508	8030472A05%AK078772%chr2:152634817-152637996:+%The RIKEN Mouse Gene Encyclopaedia Project(ftp://fantom.gsc.riken.jp/FANTOM3/noncoding/ )	11.9256	12.3532	12.1991	12.3363	12.0878	12.3154
RB_p_000l11849	9430035C10%AK137010%chr16:50726750-50732737:-%The RIKEN Mouse Gene Encyclopaedia Project(ftp://fantom.gsc.riken.jp/FANTOM3/noncoding/ )	8.2503	9.19763	9.30112	9.0607	9.27224	9.69014
RB_p_000l38307	4930404L12%AK076660%chr1:137928388-137969240:-%The RIKEN Mouse Gene Encyclopaedia Project(ftp://fantom.gsc.riken.jp/FANTOM3/noncoding/ )	7.14975	8.33985	8.17991	7.98014	8.40372	8.9571
RB_p_000l16509	5830495M24%AK161773%chr7:79364039-79365505:+%The RIKEN Mouse Gene Encyclopaedia Project(ftp://fantom.gsc.riken.jp/FANTOM3/noncoding/ )	9.26053	10.1555	9.56351	9.50151	9.6677	9.92035
RB_p_000l42496	NR_033525.1%Wiz% Mus musculus widely-interspaced zinc finger motifs (Wiz)	8.68241	9.668	9.81752	9.35664	9.53754	9.85539
RB_p_000l00408	B230378D16%AK046380%chr19:21663157-21665984:+%The RIKEN Mouse Gene Encyclopaedia Project(ftp://fantom.gsc.riken.jp/FANTOM3/noncoding/ )	7.69349	8.43254	8.61716	8.47978	8.471	8.58871
RB_p_000l36929	NR_073086.1%Hoxd11% Mus musculus homeobox D11 (Hoxd11)	9.16909	9.65821	9.59805	9.68095	9.64686	9.61287
RB_p_000l28135	NR_028282.1%Snord83b% Mus musculus small nucleolar RNA	10.2921	10.919	11.1652	11.3727	11.5616	11.9039
RB_p_000l40067	XR_104795.1%Gm17580% PREDICTED: Mus musculus predicted gene	9.62845	9.2499	9.27418	9.28694	9.43254	9.67537
RB_p_000l31599	9430029A11%AK034724%chr6:32451169-32454750:+%The RIKEN Mouse Gene Encyclopaedia Project(ftp://fantom.gsc.riken.jp/FANTOM3/noncoding/ )	8.37721	9.29653	9.20212	9.11461	9.13443	9.28463
RB_p_000l15115	NR_015501.1%4833422C13Rik% Mus musculus RIKEN cDNA 4833422C13 gene (4833422C13Rik)	8.71253	9.42906	10.0606	10.0122	10.2123	10.3476
RB_p_000l42403	7120462L07%AK148916%chr3:80786988-80789374:-%The RIKEN Mouse Gene Encyclopaedia Project(ftp://fantom.gsc.riken.jp/FANTOM3/noncoding/ )	6.43045	8.39089	8.21513	7.77808	8.22521	8.42277
RB_p_000l34506	2810049O06%AK012936%chr4:151003658-151004621:-%The RIKEN Mouse Gene Encyclopaedia Project(ftp://fantom.gsc.riken.jp/FANTOM3/noncoding/ )	12.9456	13.0356	13.2175	13.3275	13.1355	13.3457
RB_p_000l02028	2900063A19%AK013741%chr6:57506503-57507536:-%The RIKEN Mouse Gene Encyclopaedia Project(ftp://fantom.gsc.riken.jp/FANTOM3/noncoding/ )	3.85686	8.22481	7.78245	7.00375	7.73019	8.28193
RB_p_000l41164	1810006K23%AK007352%chr4:138457262-138458143:+%The RIKEN Mouse Gene Encyclopaedia Project(ftp://fantom.gsc.riken.jp/FANTOM3/noncoding/ )	9.76044	10.9733	10.3083	10.2578	10.4206	10.122
RB_p_000l07248	4933433P16%AK017050%chr2:38712675-38720638:+%The RIKEN Mouse Gene Encyclopaedia Project(ftp://fantom.gsc.riken.jp/FANTOM3/noncoding/ )	8.62022	9.28694	9.36851	9.27302	9.34873	9.48951
RB_p_000l26472	5730522H13%AK077687%chr11:62513756-62516029:+%The RIKEN Mouse Gene Encyclopaedia Project(ftp://fantom.gsc.riken.jp/FANTOM3/noncoding/ )	10.3225	10.7399	10.8339	10.8481	10.8866	11.1243
RB_p_000l34684	A830016L03%AK043662%chr2:164550529-164559730:+%The RIKEN Mouse Gene Encyclopaedia Project(ftp://fantom.gsc.riken.jp/FANTOM3/noncoding/ )	12.2655	12.3637	12.8407	13.2299	13.0941	13.1045
RB_p_000l05841	C530045F09%AK164131%chr5:52184814-52187414:-%The RIKEN Mouse Gene Encyclopaedia Project(ftp://fantom.gsc.riken.jp/FANTOM3/noncoding/ )	7.05166	8.80036	8.38154	8.14551	8.10504	7.99435
RB_p_000l01656	D230004N17%AK084170%chr9:41474936-41615180:+%The RIKEN Mouse Gene Encyclopaedia Project(ftp://fantom.gsc.riken.jp/FANTOM3/noncoding/ )	9.2664	9.97704	9.81137	9.93455	10.0166	10.1022
RB_p_000l35656	E330024I09%AK143391%chr12:57347056-57348870:+%The RIKEN Mouse Gene Encyclopaedia Project(ftp://fantom.gsc.riken.jp/FANTOM3/noncoding/ )	9.88468	10.4546	10.6389	10.6463	10.6106	10.7971
RB_p_000l24062	A130051F11%AK037808%chr14:20348274-20376287:+%The RIKEN Mouse Gene Encyclopaedia Project(ftp://fantom.gsc.riken.jp/FANTOM3/noncoding/ )	4.01404	7.70044	7.64746	7.32343	7.36486	7.62449
RB_p_000l02665	A730014D18%AK139075%chr15:100633693-100635929:-%The RIKEN Mouse Gene Encyclopaedia Project(ftp://fantom.gsc.riken.jp/FANTOM3/noncoding/ )	10.601	10.8027	11.1105	10.9882	11.0527	11.2993
RB_p_000l43906	4022401C19%AK028412%chr4:135320490-135353145:-%The RIKEN Mouse Gene Encyclopaedia Project(ftp://fantom.gsc.riken.jp/FANTOM3/noncoding/ )	9.62996	10.6639	10.3758	10.2314	10.4162	10.4171
RB_p_000l09620	7420403P04%AK162077%chr17:79848348-79850198:-%The RIKEN Mouse Gene Encyclopaedia Project(ftp://fantom.gsc.riken.jp/FANTOM3/noncoding/ )	9.88849	10.0684	10.3749	10.372	10.6075	10.4051
RB_p_000l19738	I830067H13%AK152380%chr3:142546983-142550047:+%The RIKEN Mouse Gene Encyclopaedia Project(ftp://fantom.gsc.riken.jp/FANTOM3/noncoding/ )	4.73684	8.48045	8.12842	7.54946	8.03526	7.70736
RB_p_000l01281	NR_030782.1%Cyp3a25% Mus musculus cytochrome P450	9.0634	9.35719	9.68621	9.65881	9.87575	9.94715
RB_p_000l33127	9330180L21%AK020390%chr14:30821619-30822703:+%The RIKEN Mouse Gene Encyclopaedia Project(ftp://fantom.gsc.riken.jp/FANTOM3/noncoding/ )	10.857	11.0158	11.3295	11.1009	11.2351	11.3926
RB_p_000l18339	9530037G13%AK137191%chr6:92169511-92173056:+%The RIKEN Mouse Gene Encyclopaedia Project(ftp://fantom.gsc.riken.jp/FANTOM3/noncoding/ )	8.89532	10.0788	9.94837	9.56732	9.65284	9.82628
RB_p_000l41783	B230115F22%AK045416%chr2:121194838-121198508:-%The RIKEN Mouse Gene Encyclopaedia Project(ftp://fantom.gsc.riken.jp/FANTOM3/noncoding/ )	10.2726	10.5035	10.8392	10.7051	10.8938	10.032
RB_p_000l33746	D630017I12%AK052666%chr3:109000023-109002094:-%The RIKEN Mouse Gene Encyclopaedia Project(ftp://fantom.gsc.riken.jp/FANTOM3/noncoding/ )	10.4791	10.4502	10.6624	10.556	10.5575	9.6987
RB_p_000l34736	5031434C07%AK030322%chr6:112285595-112288836:+%The RIKEN Mouse Gene Encyclopaedia Project(ftp://fantom.gsc.riken.jp/FANTOM3/noncoding/ )	9.44949	9.71425	10.0906	10.0035	9.96699	10.1504
RB_p_000l18965	A230057A12%AK138287%chr5:106500893-106574715:-%The RIKEN Mouse Gene Encyclopaedia Project(ftp://fantom.gsc.riken.jp/FANTOM3/noncoding/ )	5.95031	8.17742	8.39946	8.35975	8.3634	8.32268
RB_p_000l30434	A830099I19%AK044198%chr5:67847135-67904477:+%The RIKEN Mouse Gene Encyclopaedia Project(ftp://fantom.gsc.riken.jp/FANTOM3/noncoding/ )	7.02237	8.81325	8.3053	8.82972	8.93811	9.0786
RB_p_000l09080	C130020O07%AK047905%chr17:66847651-66851489:-%The RIKEN Mouse Gene Encyclopaedia Project(ftp://fantom.gsc.riken.jp/FANTOM3/noncoding/ )	8.75878	9.07592	9.18446	9.40443	9.45361	9.8231
RB_p_000l12521	NR_039540.1%Mir3963% Mus musculus microRNA 3963 (Mir3963)	-0.142725	7.97633	8.05889	7.25424	7.93172	7.30073
RB_p_000l46700	A630065N24%AK153737%chr7:27583647-27585746:+%The RIKEN Mouse Gene Encyclopaedia Project(ftp://fantom.gsc.riken.jp/FANTOM3/noncoding/ )	9.74287	10.372	10.2802	10.1691	10.2338	10.3441
RB_p_000l43593	F730024F10%AK089413%chr1:127242090-127243484:+%The RIKEN Mouse Gene Encyclopaedia Project(ftp://fantom.gsc.riken.jp/FANTOM3/noncoding/ )	13.4554	13.5115	13.6721	13.831	13.692	13.8331
RB_p_000l06335	A630096M02%AK042498%chr4:74383147-74386276:+%The RIKEN Mouse Gene Encyclopaedia Project(ftp://fantom.gsc.riken.jp/FANTOM3/noncoding/ )	2.87103	8.41574	7.78245	6.77917	7.55714	7.38658
RB_p_000l01079	E430020C21%AK153997%chr5:90327599-90331507:-%The RIKEN Mouse Gene Encyclopaedia Project(ftp://fantom.gsc.riken.jp/FANTOM3/noncoding/ )	9.29462	9.76625	9.81752	10.171	10.0784	10.0348
RB_p_000l03162	B230342F07%AK046107%chr9:114401104-114407276:+%The RIKEN Mouse Gene Encyclopaedia Project(ftp://fantom.gsc.riken.jp/FANTOM3/noncoding/ )	8.09891	8.86934	9.134	9.4055	9.6736	9.57144
RB_p_000l26486	2900046D03%AK028241%chr7:126799765-126799881:+%The RIKEN Mouse Gene Encyclopaedia Project(ftp://fantom.gsc.riken.jp/FANTOM3/noncoding/ )	10.4221	10.1888	10.616	10.6254	10.5914	10.5429
RB_p_000l45090	C230009N21%AK082123%chr9:25146799-25148199:-%The RIKEN Mouse Gene Encyclopaedia Project(ftp://fantom.gsc.riken.jp/FANTOM3/noncoding/ )	6.83078	7.84025	8.50779	8.35609	8.63662	8.60424
RB_p_000l25283	3110089G20%AK132133%chr17:64322641-64323481:-%The RIKEN Mouse Gene Encyclopaedia Project(ftp://fantom.gsc.riken.jp/FANTOM3/noncoding/ )	2.31331	7.56224	7.45396	6.42347	7.27922	6.76377
RB_p_000l23537	B230333M22%AK046013%chr3:108166442-108185907:+%The RIKEN Mouse Gene Encyclopaedia Project(ftp://fantom.gsc.riken.jp/FANTOM3/noncoding/ )	10.9175	10.6386	11.1351	10.893	11.1124	11.042
RB_p_000l29462	1700047M11%AK006718%chr1:182301053-182303287:+%The RIKEN Mouse Gene Encyclopaedia Project(ftp://fantom.gsc.riken.jp/FANTOM3/noncoding/ )	7.17326	8.52683	8.79279	8.70678	9.07191	8.54303
RB_p_000l05972	9230105F20%AK136726%chr16:13515340-13520419:-%The RIKEN Mouse Gene Encyclopaedia Project(ftp://fantom.gsc.riken.jp/FANTOM3/noncoding/ )	11.4823	11.6077	12.0576	11.8159	11.7698	11.8605
RB_p_000l02981	5430439N10%AK077405%chr2:167553313-167607845:+%The RIKEN Mouse Gene Encyclopaedia Project(ftp://fantom.gsc.riken.jp/FANTOM3/noncoding/ )	11.6833	11.8763	11.7863	11.6672	11.8541	12.1013
RB_p_000l25399	7420452I02%AK136067%chr3:90358894-90359697:+%The RIKEN Mouse Gene Encyclopaedia Project(ftp://fantom.gsc.riken.jp/FANTOM3/noncoding/ )	11.1148	11.5852	11.47	11.331	11.5151	11.5365
RB_p_000l04669	B230354I04%AK046222%chr11:115091818-115607707:+%The RIKEN Mouse Gene Encyclopaedia Project(ftp://fantom.gsc.riken.jp/FANTOM3/noncoding/ )	6.57994	9.2232	8.58684	8.22481	8.91588	8.5597
RB_p_000l18446	4930415A02%AK015141%chr2:178327502-178331600:+%The RIKEN Mouse Gene Encyclopaedia Project(ftp://fantom.gsc.riken.jp/FANTOM3/noncoding/ )	1.78837	7.40798	8.05889	8.21513	8.37214	8.3819
RB_p_000l07195	A830028F24%AK043755%chr13:24636942-24638553:-%The RIKEN Mouse Gene Encyclopaedia Project(ftp://fantom.gsc.riken.jp/FANTOM3/noncoding/ )	7.41363	8.44432	9.40266	9.11201	9.11461	9.33465
RB_p_000l27298	F830045G19%AK089889%%The RIKEN Mouse Gene Encyclopaedia Project(ftp://fantom.gsc.riken.jp/FANTOM3/noncoding/ )	7.16825	6.47303	8.38154	8.89986	8.92432	8.86522
RB_p_000l05469	2700024H10%AK076052%chr9:75037676-75038471:+%The RIKEN Mouse Gene Encyclopaedia Project(ftp://fantom.gsc.riken.jp/FANTOM3/noncoding/ )	8.78572	9.72565	9.33017	9.36632	9.37287	9.75127
RB_p_000l33354	4930453M07%AK076785%chr9:3190268-3199779:-%The RIKEN Mouse Gene Encyclopaedia Project(ftp://fantom.gsc.riken.jp/FANTOM3/noncoding/ )	6.27302	8.78191	8.31439	8.17908	8.60856	8.32268
RB_p_000l05328	4921529D23%AK029557%chr7:15946861-15949948:+%The RIKEN Mouse Gene Encyclopaedia Project(ftp://fantom.gsc.riken.jp/FANTOM3/noncoding/ )	7.57617	8.86522	8.70678	8.28386	8.41292	8.42277
RB_p_000l14778	2010016B13%AK008266%chr8:21025544-21026510:+%The RIKEN Mouse Gene Encyclopaedia Project(ftp://fantom.gsc.riken.jp/FANTOM3/noncoding/ )	2.45227	8.70506	8.25188	8.33985	8.61716	8.35168
RB_p_000l15369	4931427D12%AK077001%chr10:44565597-44567439:-%The RIKEN Mouse Gene Encyclopaedia Project(ftp://fantom.gsc.riken.jp/FANTOM3/noncoding/ )	7.07503	6.65583	8.01216	7.60115	8.74819	8.98157
RB_p_000l13501	2010002N04%AK008053%chr18:60474254-60474480:-%The RIKEN Mouse Gene Encyclopaedia Project(ftp://fantom.gsc.riken.jp/FANTOM3/noncoding/ )	9.68767	10.7901	10.6458	10.1948	10.102	10.2916
RB_p_000l30546	XR_104641.3;XR_107335.3%Gm13262;Gm13262% PREDICTED: Mus musculus predicted gene 13262 (Gm13262)	-0.199304	-0.228635	7.23042	6.61471	7.29002	6.54174
RB_p_000l00991	NR_040329.1%A230077H06Rik% Mus musculus RIKEN cDNA A230077H06 gene (A230077H06Rik)	11.4361	11.9565	11.7475	11.5902	11.5757	11.9825
RB_p_000l40372	I830008J10%AK150494%chr14:72537948-72540185:-%The RIKEN Mouse Gene Encyclopaedia Project(ftp://fantom.gsc.riken.jp/FANTOM3/noncoding/ )	9.86573	10.6365	11.0906	11.2402	11.2024	11.2571
RB_p_000l02658	A630053B20%AK042030%chr11:86305295-86306707:-%The RIKEN Mouse Gene Encyclopaedia Project(ftp://fantom.gsc.riken.jp/FANTOM3/noncoding/ )	9.80628	10.7837	10.657	10.6419	10.6216	10.3964
RB_p_000l46780	D830041L12%AK164816%chr1:180108991-180112166:+%The RIKEN Mouse Gene Encyclopaedia Project(ftp://fantom.gsc.riken.jp/FANTOM3/noncoding/ )	-1.13797	-0.707939	8.06878	8.25188	9.30872	-0.515487
RB_p_000l07056	NR_045503.1%4931440J10Rik% Mus musculus RIKEN cDNA 4931440J10 gene (4931440J10Rik)	9.59603	9.77506	10.4815	9.60486	10.2278	10.1622
RB_p_000l09289	D330034P09%AK084711%chr18:34494872-34506831:-%The RIKEN Mouse Gene Encyclopaedia Project(ftp://fantom.gsc.riken.jp/FANTOM3/noncoding/ )	9.37178	8.83131	10.0272	9.72252	9.98466	9.42487
RB_p_000l04495	A630019B22%AK041522%chr14:46829111-46832027:-%The RIKEN Mouse Gene Encyclopaedia Project(ftp://fantom.gsc.riken.jp/FANTOM3/noncoding/ )	10.5348	10.9497	10.9113	10.7118	10.9663	10.7303
RB_p_000l19296	K230004C12%AK158508%chr3:26153485-26153986:-%The RIKEN Mouse Gene Encyclopaedia Project(ftp://fantom.gsc.riken.jp/FANTOM3/noncoding/ )	9.7333	10.6396	10.5395	10.5387	10.6515	10.5895
RB_p_000l28025	I1C0025M01%AK145642%chr11:46608459-46629274:-%The RIKEN Mouse Gene Encyclopaedia Project(ftp://fantom.gsc.riken.jp/FANTOM3/noncoding/ )	6.20294	8.46216	8.15566	8.01216	8.41292	7.99435
RB_p_000l20428	8030469P08%AK136328%chr11:121434958-121437644:+%The RIKEN Mouse Gene Encyclopaedia Project(ftp://fantom.gsc.riken.jp/FANTOM3/noncoding/ )	7.12584	9.29002	9.12627	6.43741	9.39696	9.2232
RB_p_000l46140	4932424H09%AK133254%chr15:103474451-103479062:-%The RIKEN Mouse Gene Encyclopaedia Project(ftp://fantom.gsc.riken.jp/FANTOM3/noncoding/ )	9.66029	9.20457	8.86212	10.2685	9.56415	9.36996
RB_p_000l32253	A730057I11%AK139168%chr4:109666869-109668249:+%The RIKEN Mouse Gene Encyclopaedia Project(ftp://fantom.gsc.riken.jp/FANTOM3/noncoding/ )	6.55203	6.06967	8.26053	7.87652	8.81965	8.58402
RB_p_000l03113	9230118A01%AK020354%chr4:134837268-134853314:-%The RIKEN Mouse Gene Encyclopaedia Project(ftp://fantom.gsc.riken.jp/FANTOM3/noncoding/ )	6.06967	7.93172	8.21027	8.20539	8.99883	8.80843
RB_p_000l33661	D330001M17%AK052160%chr14:63329219-63345635:+%The RIKEN Mouse Gene Encyclopaedia Project(ftp://fantom.gsc.riken.jp/FANTOM3/noncoding/ )	11.0948	11.6016	11.2385	11.1735	11.6639	11.5748
RB_p_000l12570	C130026G07%AK047980%chr19:56601035-56602406:+%The RIKEN Mouse Gene Encyclopaedia Project(ftp://fantom.gsc.riken.jp/FANTOM3/noncoding/ )	8.7039	10.5469	9.79928	9.63723	10.1904	10.562
RB_p_000l42080	9830166L03%AK079425%chr7:132767036-132771349:-%The RIKEN Mouse Gene Encyclopaedia Project(ftp://fantom.gsc.riken.jp/FANTOM3/noncoding/ )	10.2155	10.9158	10.4112	10.5367	10.759	10.4674
RB_p_000l26833	6330530N18%AK161887%chrX:159386852-159389617:+%The RIKEN Mouse Gene Encyclopaedia Project(ftp://fantom.gsc.riken.jp/FANTOM3/noncoding/ )	6.79442	8.95904	7.85487	8.33985	9.08392	8.97871
RB_p_000l21011	A430095C08%AK040435%chr5:97143025-97149846:+%The RIKEN Mouse Gene Encyclopaedia Project(ftp://fantom.gsc.riken.jp/FANTOM3/noncoding/ )	8.49319	9.58308	8.98157	8.99341	9.80279	9.56891
RB_p_000l15253	E130016J19%AK053423%chr5:4784752-4799094:-%The RIKEN Mouse Gene Encyclopaedia Project(ftp://fantom.gsc.riken.jp/FANTOM3/noncoding/ )	10.9047	11.7384	10.9277	11.0545	11.908	12.0475
RB_p_000l05749	A130085D20%AK038186%chr11:86506607-86507031:+%The RIKEN Mouse Gene Encyclopaedia Project(ftp://fantom.gsc.riken.jp/FANTOM3/noncoding/ )	10.9071	11.6883	11.2164	11.3355	11.6833	11.8172
RB_p_000l34969	C130057F19%AK048397%chr12:46725772-46728001:-%The RIKEN Mouse Gene Encyclopaedia Project(ftp://fantom.gsc.riken.jp/FANTOM3/noncoding/ )	8.0954	9.43219	8.98489	9.45155	9.83868	9.99129
RB_p_000l25788	F930041M02%AK158208%chr9:15306259-15307961:+%The RIKEN Mouse Gene Encyclopaedia Project(ftp://fantom.gsc.riken.jp/FANTOM3/noncoding/ )	7.06609	9.08392	8.52095	8.23282	9.28077	9.25542
RB_p_000l42373	A330044D16%AK039449%chr9:7214753-7217212:+%The RIKEN Mouse Gene Encyclopaedia Project(ftp://fantom.gsc.riken.jp/FANTOM3/noncoding/ )	8.8862	10.0231	9.33985	9.5581	10.0166	9.82628
RB_p_000l03453	E330010L02%AK087719%chrX:25917061-25954721:-%The RIKEN Mouse Gene Encyclopaedia Project(ftp://fantom.gsc.riken.jp/FANTOM3/noncoding/ )	11.6563	12.6435	11.8577	11.9017	12.1358	12.1677
RB_p_000l23860	4930405N21%AK015101%chr5:113320453-113321706:-%The RIKEN Mouse Gene Encyclopaedia Project(ftp://fantom.gsc.riken.jp/FANTOM3/noncoding/ )	10.0147	10.9158	10.3685	10.7952	11.2936	11.1418
RB_p_000l02983	I830002M02%AK150315%chr5:3523676-3525260:+%The RIKEN Mouse Gene Encyclopaedia Project(ftp://fantom.gsc.riken.jp/FANTOM3/noncoding/ )	9.70534	10.6913	10.3895	10.2566	10.5842	10.7715
RB_p_000l08710	NR_045949.1%Gm16325% Mus musculus predicted gene 16325 (Gm16325)	9.57617	10.589	10.2123	10.3687	10.6705	10.7493
RB_p_000l09891	NR_027846.1%D630029K05Rik% Mus musculus RIKEN cDNA D630029K05 gene (D630029K05Rik)	7.56351	8.49185	8.35462	9.10022	9.48516	9.20457
RB_p_000l16660	9430084B05%AK035075%chr16:74253951-74257616:-%The RIKEN Mouse Gene Encyclopaedia Project(ftp://fantom.gsc.riken.jp/FANTOM3/noncoding/ )	9.51504	10.4143	9.55171	10.2292	10.3326	10.3652
RB_p_000l37652	XR_168395.1%LOC101056078% PREDICTED: Mus musculus uncharacterized LOC101056078	7.39089	9.29002	8.783	9.03342	9.32005	9.20008
RB_p_000l22142	A530093O14%AK080258%chr17:35220833-35224132:+%The RIKEN Mouse Gene Encyclopaedia Project(ftp://fantom.gsc.riken.jp/FANTOM3/noncoding/ )	8.69697	10.1782	8.99058	9.81124	9.69726	9.85383
RB_p_000l21037	NR_051998.1%Ankzf1% Mus musculus ankyrin repeat and zinc finger domain containing 1 (Ankzf1)	10.8727	11.6387	11.0853	11.1456	11.402	11.2723
RB_p_000l18167	A230104I04%AK039174%chr7:25418217-25420706:+%The RIKEN Mouse Gene Encyclopaedia Project(ftp://fantom.gsc.riken.jp/FANTOM3/noncoding/ )	11.1611	11.9785	11.2675	11.6811	12.0351	11.9552
RB_p_000l08624	A530090I01%AK080250%chr18:65980777-65982511:-%The RIKEN Mouse Gene Encyclopaedia Project(ftp://fantom.gsc.riken.jp/FANTOM3/noncoding/ )	11.093	12.0183	11.5393	11.8964	12.0384	12.0399
RB_p_000l29034	9230016O08%AK136649%chr15:80956642-80959919:+%The RIKEN Mouse Gene Encyclopaedia Project(ftp://fantom.gsc.riken.jp/FANTOM3/noncoding/ )	10.5216	10.9113	10.7596	11.007	11.2753	11.2124
RB_p_000l26966	D230046H12%AK084437%chr19:22750669-22753536:+%The RIKEN Mouse Gene Encyclopaedia Project(ftp://fantom.gsc.riken.jp/FANTOM3/noncoding/ )	8.81271	9.76956	9.54561	10.1451	10.1504	10.221
RB_p_000l07265	C030045M04%AK047798%chr9:64707612-64709197:+%The RIKEN Mouse Gene Encyclopaedia Project(ftp://fantom.gsc.riken.jp/FANTOM3/noncoding/ )	9.12153	9.72792	9.90087	10.0444	10.0396	10.3142
RB_p_000l05137	A730043F23%AK139137%chr13:83581686-83583211:+%The RIKEN Mouse Gene Encyclopaedia Project(ftp://fantom.gsc.riken.jp/FANTOM3/noncoding/ )	7.45943	8.99765	9.22641	9.3417	9.64896	9.54722
RB_p_000l35634	A730070K21%AK043208%chr8:73199263-73200674:-%The RIKEN Mouse Gene Encyclopaedia Project(ftp://fantom.gsc.riken.jp/FANTOM3/noncoding/ )	10.8634	11.4178	11.5317	11.6757	12.4748	11.8856
RB_p_000l22912	1700080F18%AK006954%chr6:118846044-118852979:+%The RIKEN Mouse Gene Encyclopaedia Project(ftp://fantom.gsc.riken.jp/FANTOM3/noncoding/ )	12.4702	12.4038	12.1203	12.8243	12.494	13.0309
RB_p_000l09179	1700027C12%AK006409%chr14:8666389-8673320:+%The RIKEN Mouse Gene Encyclopaedia Project(ftp://fantom.gsc.riken.jp/FANTOM3/noncoding/ )	8.97895	9.21715	8.82972	9.35664	9.43775	9.44674
RB_p_000l00212	8030402I08%AK033082%chr14:121065278-121069762:+%The RIKEN Mouse Gene Encyclopaedia Project(ftp://fantom.gsc.riken.jp/FANTOM3/noncoding/ )	9.24357	9.50532	9.42557	9.54271	9.56526	9.57365
RB_p_000l45251	5830408B19%AK017909%chr10:9622946-9624849:-%The RIKEN Mouse Gene Encyclopaedia Project(ftp://fantom.gsc.riken.jp/FANTOM3/noncoding/ )	12.6697	12.8199	12.6792	13.2146	12.9595	13.2711
RB_p_000l05224	NR_028535.1%Snord90% Mus musculus small nucleolar RNA	8.82867	8.35168	7.99435	9.06429	9.24119	9.24714
RB_p_000l41764	A730043O06%AK139139%chr13:96133368-96134335:+%The RIKEN Mouse Gene Encyclopaedia Project(ftp://fantom.gsc.riken.jp/FANTOM3/noncoding/ )	8.71253	8.95904	8.63662	9.37468	8.99883	9.1927
RB_p_000l24159	A630014B13%AK153600%chr2:25194818-25196199:+%The RIKEN Mouse Gene Encyclopaedia Project(ftp://fantom.gsc.riken.jp/FANTOM3/noncoding/ )	11.7009	12.0166	12.0005	12.2309	11.6924	11.8847
RB_p_000l12940	D030070O15%AK083720%chr2:80516103-80517894:-%The RIKEN Mouse Gene Encyclopaedia Project(ftp://fantom.gsc.riken.jp/FANTOM3/noncoding/ )	12.2886	10.8662	10.9766	12.1148	11.7398	11.8923
RB_p_000l10786	B430215B01%AK080941%chr18:36560665-36563480:+%The RIKEN Mouse Gene Encyclopaedia Project(ftp://fantom.gsc.riken.jp/FANTOM3/noncoding/ )	10.6225	10.6671	9.783	10.8405	10.581	10.9387
RB_p_000l06693	NR_038027.1%B230208H11Rik% Mus musculus RIKEN cDNA B230208H11 gene (B230208H11Rik)	8.62996	9.41398	8.84104	9.37468	9.35719	9.40974
RB_p_000l27849	D030057D14%AK051030%chr6:52758546-52762207:+%The RIKEN Mouse Gene Encyclopaedia Project(ftp://fantom.gsc.riken.jp/FANTOM3/noncoding/ )	10.4129	10.7488	10.0005	10.7112	10.6866	10.8984
RB_p_000l40778	C230029H03%AK163895%chr14:63520589-63523366:-%The RIKEN Mouse Gene Encyclopaedia Project(ftp://fantom.gsc.riken.jp/FANTOM3/noncoding/ )	10.0403	9.87036	9.60641	10.4177	10.3064	10.4808
RB_p_000l25708	9430012N08%AK034595%chr10:105306471-105308077:-%The RIKEN Mouse Gene Encyclopaedia Project(ftp://fantom.gsc.riken.jp/FANTOM3/noncoding/ )	9.83737	9.6932	9.32324	9.4055	10.1461	10.2942
RB_p_000l29624	E330026K24%AK165133%chr9:100895467-100896883:+%The RIKEN Mouse Gene Encyclopaedia Project(ftp://fantom.gsc.riken.jp/FANTOM3/noncoding/ )	7.39089	8.32718	8.31439	8.71539	8.8481	9.1211
RB_p_000l12343	B430201L21%AK080893%chr10:98926302-98930162:+%The RIKEN Mouse Gene Encyclopaedia Project(ftp://fantom.gsc.riken.jp/FANTOM3/noncoding/ )	9.84967	10.2627	10.4674	10.6656	10.7222	10.7563
RB_p_000l22192	K430354O20%AK158878%chr6:31237475-31239772:+%The RIKEN Mouse Gene Encyclopaedia Project(ftp://fantom.gsc.riken.jp/FANTOM3/noncoding/ )	6.92481	7.57617	7.71425	8.25188	8.3502	8.56859
RB_p_000l26697	B230372O10%AK046339%chr1:151762024-151762909:+%The RIKEN Mouse Gene Encyclopaedia Project(ftp://fantom.gsc.riken.jp/FANTOM3/noncoding/ )	7.32493	7.61961	7.61594	8.21917	8.2617	8.36194
RB_p_000l07279	6430537H19%AK032396%chr16:17146936-17160701:+%The RIKEN Mouse Gene Encyclopaedia Project(ftp://fantom.gsc.riken.jp/FANTOM3/noncoding/ )	9.2879	8.46964	8.18488	9.0607	8.88315	8.77204
RB_p_000l41063	NR_028428.1%2610005L07Rik% Mus musculus RIKEN cDNA 2610005L07 gene (2610005L07Rik)	9.13143	9.29002	8.74819	9.33017	9.20294	9.3819
RB_p_000l21589	A730013F04%AK080439%chr7:91647713-91648552:+%The RIKEN Mouse Gene Encyclopaedia Project(ftp://fantom.gsc.riken.jp/FANTOM3/noncoding/ )	9.69	9.57743	9.38082	10.3159	9.8928	10.4236
RB_p_000l15879	A130085I12%AK038188%chr4:6925936-6928517:-%The RIKEN Mouse Gene Encyclopaedia Project(ftp://fantom.gsc.riken.jp/FANTOM3/noncoding/ )	11.8185	12.1335	11.7843	12.2451	11.926	12.3096
RB_p_000l37507	E430002H05%AK088023%chr2:43926982-43927667:+%The RIKEN Mouse Gene Encyclopaedia Project(ftp://fantom.gsc.riken.jp/FANTOM3/noncoding/ )	9.25424	9.76625	9.20986	9.82867	9.52454	10.0054
RB_p_000l19315	9630008H22%AK020672%chr1:17162953-17164263:+%The RIKEN Mouse Gene Encyclopaedia Project(ftp://fantom.gsc.riken.jp/FANTOM3/noncoding/ )	10.3378	10.3023	9.26874	10.6266	9.81137	10.7303
RB_p_000l23130	A130089K08%AK038243%chr2:91758352-91760992:+%The RIKEN Mouse Gene Encyclopaedia Project(ftp://fantom.gsc.riken.jp/FANTOM3/noncoding/ )	7.30226	9.12369	8.95904	9.18239	8.61287	9.09847
RB_p_000l45545	1110060N17%AK004330%chr8:40916780-40918057:+%The RIKEN Mouse Gene Encyclopaedia Project(ftp://fantom.gsc.riken.jp/FANTOM3/noncoding/ )	10.2897	9.89885	9.55714	10.3313	9.85253	10.154
RB_p_000l35560	9930106J19%AK137713%chr6:108521518-108523165:-%The RIKEN Mouse Gene Encyclopaedia Project(ftp://fantom.gsc.riken.jp/FANTOM3/noncoding/ )	9.66222	9.35975	8.66888	9.53754	8.89026	9.7065
RB_p_000l14403	1810037D19%AK007717%chr7:97550541-97579441:-%The RIKEN Mouse Gene Encyclopaedia Project(ftp://fantom.gsc.riken.jp/FANTOM3/noncoding/ )	11.0725	11.556	11.3429	11.4943	11.2535	11.5275
RB_p_000l46426	4930535A10%AK019719%chr12:99162045-99162698:-%The RIKEN Mouse Gene Encyclopaedia Project(ftp://fantom.gsc.riken.jp/FANTOM3/noncoding/ )	9.11461	9.2232	8.94178	9.66504	9.26444	9.67684
RB_p_000l37539	XR_107878.2%Gm19733% PREDICTED: Mus musculus predicted gene	10.2382	9.83315	9.91077	10.2748	9.94837	10.4722
RB_p_000l43195	5730453C05%AK017657%chr5:140324738-140326056:+%The RIKEN Mouse Gene Encyclopaedia Project(ftp://fantom.gsc.riken.jp/FANTOM3/noncoding/ )	9.40124	10.038	9.35498	9.57049	9.39071	9.33948
RB_p_000l04137	F830037C07%AK156680%chr1:26650193-26651330:-%The RIKEN Mouse Gene Encyclopaedia Project(ftp://fantom.gsc.riken.jp/FANTOM3/noncoding/ )	9.94105	10.0124	10.154	10.1372	9.92481	10.1103
RB_p_000l01554	A830018I01%AK043671%chr7:27686252-27689154:-%The RIKEN Mouse Gene Encyclopaedia Project(ftp://fantom.gsc.riken.jp/FANTOM3/noncoding/ )	10.9678	11.1768	10.8236	11.1903	10.9759	11.2233
RB_p_000l13200	XR_168932.1%LOC101056092% PREDICTED: Mus musculus uncharacterized LOC101056092 (LOC101056092)	5.73697	8.40868	8.42976	7.84235	7.78136	8.03434
RB_p_000l04128	5832429K11%AK077814%chr14:66252797-66255997:-%The RIKEN Mouse Gene Encyclopaedia Project(ftp://fantom.gsc.riken.jp/FANTOM3/noncoding/ )	6.36923	8.30682	8.26601	7.92085	7.54045	8.14975
RB_p_000l32612	7120453A15%AK148832%chrX:157858577-157866871:-%The RIKEN Mouse Gene Encyclopaedia Project(ftp://fantom.gsc.riken.jp/FANTOM3/noncoding/ )	7.64566	8.66356	8.61318	8.48717	8.59681	8.65464
RB_p_000l15806	NR_015544.2%9630028H03Rik% Mus musculus RIKEN cDNA 9630028H03 gene (9630028H03Rik)	8.50647	9.48281	9.48348	9.51996	9.47404	9.47404
RB_p_000l09476	C130083M23%AK081873%chr16:63586040-63588096:-%The RIKEN Mouse Gene Encyclopaedia Project(ftp://fantom.gsc.riken.jp/FANTOM3/noncoding/ )	9.17991	9.75015	9.6339	9.60486	9.4754	9.67184
RB_p_000l03530	A530052B12%AK080041%chrX:139967580-139994082:-%The RIKEN Mouse Gene Encyclopaedia Project(ftp://fantom.gsc.riken.jp/FANTOM3/noncoding/ )	8.62996	9.05257	9.0786	8.93909	9.33613	9.49951
RB_p_000l02059	A530030L23%AK040852%chr6:38577972-38582570:+%The RIKEN Mouse Gene Encyclopaedia Project(ftp://fantom.gsc.riken.jp/FANTOM3/noncoding/ )	7.5812	8.61961	8.26991	8.13186	8.39732	8.59308
RB_p_000l04696	B230307D21%AK045715%chr11:6469922-6471710:-%The RIKEN Mouse Gene Encyclopaedia Project(ftp://fantom.gsc.riken.jp/FANTOM3/noncoding/ )	8.56796	8.74034	8.29539	8.39375	8.26952	8.46489
RB_p_000l30988	A230008G21%AK138140%chr13:93403495-93404741:+%The RIKEN Mouse Gene Encyclopaedia Project(ftp://fantom.gsc.riken.jp/FANTOM3/noncoding/ )	10.8599	11.1009	11.621	11.6112	11.6108	11.7943
RB_p_000l23442	9430007M11%AK034571%chr1:155229113-155231904:-%The RIKEN Mouse Gene Encyclopaedia Project(ftp://fantom.gsc.riken.jp/FANTOM3/noncoding/ )	9.19188	9.33017	9.44087	8.92035	9.22922	9.57554
RB_p_000l02371	B130042O10%AK157789%chr8:114567653-114570977:+%The RIKEN Mouse Gene Encyclopaedia Project(ftp://fantom.gsc.riken.jp/FANTOM3/noncoding/ )	7.55203	9.16909	9.19476	9.27302	9.41574	9.35057
RB_p_000l19089	A130036O06%AK037681%chr6:128006963-128009338:-%The RIKEN Mouse Gene Encyclopaedia Project(ftp://fantom.gsc.riken.jp/FANTOM3/noncoding/ )	9.11201	9.71939	9.61823	9.59215	9.96987	10.0668
RB_p_000l02502	C130016F09%AK140777%chr9:28921838-28925739:+%The RIKEN Mouse Gene Encyclopaedia Project(ftp://fantom.gsc.riken.jp/FANTOM3/noncoding/ )	7.34133	8.55906	8.87344	8.76377	9.0325	9.01959
RB_p_000l28466	C820004G02%AK050491%chr1:40238019-40241416:+%The RIKEN Mouse Gene Encyclopaedia Project(ftp://fantom.gsc.riken.jp/FANTOM3/noncoding/ )	6.73245	6.96578	7.21432	6.79874	7.30986	7.94934
RB_p_000l32286	G730026A04%AK144712%chr3:152101873-152108336:-%The RIKEN Mouse Gene Encyclopaedia Project(ftp://fantom.gsc.riken.jp/FANTOM3/noncoding/ )	5.79008	7.40798	7.50383	7.3634	7.56478	8.07236
RB_p_000l45794	E860007M01%AK143473%chr5:66080208-66084191:-%The RIKEN Mouse Gene Encyclopaedia Project(ftp://fantom.gsc.riken.jp/FANTOM3/noncoding/ )	7.3339	8.76294	8.18982	8.17908	8.13614	8.50647
RB_p_000l30534	B930054M11%AK047388%chr5:97091250-97094136:-%The RIKEN Mouse Gene Encyclopaedia Project(ftp://fantom.gsc.riken.jp/FANTOM3/noncoding/ )	8.93418	9.52291	9.59215	9.55651	9.67184	10.0826
RB_p_000l37053	2.51001E+23%AK010955%chr14:20545309-20546167:-%The RIKEN Mouse Gene Encyclopaedia Project(ftp://fantom.gsc.riken.jp/FANTOM3/noncoding/ )	4.18255	8.56415	7.76266	7.99435	8.02144	8.22481
RB_p_000l16800	A130046N16%AK037752%chr11:34352131-34354173:-%The RIKEN Mouse Gene Encyclopaedia Project(ftp://fantom.gsc.riken.jp/FANTOM3/noncoding/ )	8.36705	8.85279	8.7039	8.99577	9.10634	9.28154
RB_p_000l09695	I920167N20%AK147104%chr13:106747069-106761579:-%The RIKEN Mouse Gene Encyclopaedia Project(ftp://fantom.gsc.riken.jp/FANTOM3/noncoding/ )	9.15945	9.69842	9.4315	9.78054	9.49619	9.67537
RB_p_000l13547	NR_027640.1%Ralgps2% Mus musculus Ral GEF with PH domain and SH3 binding motif 2 (Ralgps2)	7.63904	9.16491	9.17368	8.8857	9.24872	9.28154
RB_p_000l25160	4931406K06%AK161442%chr3:82904476-82943638:+%The RIKEN Mouse Gene Encyclopaedia Project(ftp://fantom.gsc.riken.jp/FANTOM3/noncoding/ )	10.5164	11.3765	11.1941	11.0987	11.0582	11.2322
RB_p_000l06111	E030004A15%AK053116%chr10:130531042-130534928:-%The RIKEN Mouse Gene Encyclopaedia Project(ftp://fantom.gsc.riken.jp/FANTOM3/noncoding/ )	4.33339	8.20864	8.08835	7.74595	8.16742	8.26522
RB_p_000l12277	C430038C14%AK049554%chr4:155705055-155706617:+%The RIKEN Mouse Gene Encyclopaedia Project(ftp://fantom.gsc.riken.jp/FANTOM3/noncoding/ )	9.89633	10.5241	10.5731	10.3476	10.4686	10.5165
RB_p_000l41667	6720468L11%AK032891%chr4:84998214-85001118:+%The RIKEN Mouse Gene Encyclopaedia Project(ftp://fantom.gsc.riken.jp/FANTOM3/noncoding/ )	9.18405	9.89001	9.64866	9.49152	9.70534	9.82628
RB_p_000l14407	XR_105122.1;XR_107916.1%Gm9885;Gm9885% PREDICTED: Mus musculus predicted gene 9885 (Gm9885)	12.7171	12.7269	12.6856	12.6942	12.719	12.9112
RB_p_000l25641	D830007O09%AK085781%chr13:93317426-93319075:+%The RIKEN Mouse Gene Encyclopaedia Project(ftp://fantom.gsc.riken.jp/FANTOM3/noncoding/ )	8.36923	8.89482	8.67713	8.37649	8.99058	8.65105
RB_p_000l42705	XR_106131.1%Gm20269% PREDICTED: Mus musculus predicted gene	5.52878	8.31288	8.00469	8.01588	8.0786	7.98204
RB_p_000l03931	A430028E24%AK039915%chr4:4231547-4233723:+%The RIKEN Mouse Gene Encyclopaedia Project(ftp://fantom.gsc.riken.jp/FANTOM3/noncoding/ )	9.6219	9.61164	10.0161	10.0872	10.1737	10.5734
RB_p_000l23996	A130013F12%AK037386%chr4:97772647-97775545:+%The RIKEN Mouse Gene Encyclopaedia Project(ftp://fantom.gsc.riken.jp/FANTOM3/noncoding/ )	10.8634	10.8944	11.3624	11.2173	11.0912	11.347
RB_p_000l29171	C630034L11%AK049972%chr13:91703294-91705907:+%The RIKEN Mouse Gene Encyclopaedia Project(ftp://fantom.gsc.riken.jp/FANTOM3/noncoding/ )	8.86212	9.62662	9.35315	9.29883	9.51898	9.51142
RB_p_000l17696	C230024E23%AK082210%chr4:126420481-126422839:-%The RIKEN Mouse Gene Encyclopaedia Project(ftp://fantom.gsc.riken.jp/FANTOM3/noncoding/ )	-0.321848	8.49185	8.58371	8.20049	8.56796	8.54754
RB_p_000l36866	F430213C14%AK143872%chr18:56836705-56841090:-%The RIKEN Mouse Gene Encyclopaedia Project(ftp://fantom.gsc.riken.jp/FANTOM3/noncoding/ )	10.4992	10.4322	10.8374	10.9681	10.9223	10.8388
RB_p_000l25041	C030018G15%AK047731%chrX:130009910-130011556:+%The RIKEN Mouse Gene Encyclopaedia Project(ftp://fantom.gsc.riken.jp/FANTOM3/noncoding/ )	4.4033	8.23042	8.06878	8.13186	8.09803	8.19147
RB_p_000l06053	E030028G16%AK142984%chr7:64284807-64288210:-%The RIKEN Mouse Gene Encyclopaedia Project(ftp://fantom.gsc.riken.jp/FANTOM3/noncoding/ )	11.0166	11.0981	11.3466	11.316	11.4165	11.5841
RB_p_000l23281	C230089M12%AK082696%chr1:130462575-130557075:+%The RIKEN Mouse Gene Encyclopaedia Project(ftp://fantom.gsc.riken.jp/FANTOM3/noncoding/ )	9.53187	9.58903	9.99883	10.1252	10.1849	10.2963
RB_p_000l09522	D130046J01%AK051404%chr1:79816911-79820304:-%The RIKEN Mouse Gene Encyclopaedia Project(ftp://fantom.gsc.riken.jp/FANTOM3/noncoding/ )	10.9326	10.9347	11.1755	11.2541	11.2565	11.3649
RB_p_000l39866	1700018A04%AK006076%chr13:31565491-31582505:-%The RIKEN Mouse Gene Encyclopaedia Project(ftp://fantom.gsc.riken.jp/FANTOM3/noncoding/ )	10.7534	10.6721	10.7308	10.9349	10.5691	10.7629
RB_p_000l34498	9630013H04%AK035880%chr16:87438528-87440561:-%The RIKEN Mouse Gene Encyclopaedia Project(ftp://fantom.gsc.riken.jp/FANTOM3/noncoding/ )	8.2503	9.30872	9.35315	9.83473	9.7039	9.63511
RB_p_000l04081	E230016P10%AK054081%chr2:75670195-75671267:+%The RIKEN Mouse Gene Encyclopaedia Project(ftp://fantom.gsc.riken.jp/FANTOM3/noncoding/ )	9.17783	8.98157	9.60795	9.68095	9.78136	9.78627
RB_p_000l26960	9030408J19%AK033505%chr13:4249266-4252843:+%The RIKEN Mouse Gene Encyclopaedia Project(ftp://fantom.gsc.riken.jp/FANTOM3/noncoding/ )	9.20579	9.26288	9.57963	9.68767	9.79171	9.69014
RB_p_000l09398	4.732446E+25%AK076340%chr10:119679006-119682326:+%The RIKEN Mouse Gene Encyclopaedia Project(ftp://fantom.gsc.riken.jp/FANTOM3/noncoding/ )	8.18982	9.27961	9.51208	9.37938	9.31099	9.29271
RB_p_000l12226	A130081F14%AK038142%chr16:35825524-35828462:+%The RIKEN Mouse Gene Encyclopaedia Project(ftp://fantom.gsc.riken.jp/FANTOM3/noncoding/ )	8.52095	9.30188	9.62083	9.70908	9.69116	9.79739
RB_p_000l14996	D230045J23%AK052095%chrX:84550031-84551480:+%The RIKEN Mouse Gene Encyclopaedia Project(ftp://fantom.gsc.riken.jp/FANTOM3/noncoding/ )	0.329582	7.79333	7.05709	7.29002	7.68533	7.42206
RB_p_000l36848	D930009J20%AK052993%chr1:165997253-166001286:-%The RIKEN Mouse Gene Encyclopaedia Project(ftp://fantom.gsc.riken.jp/FANTOM3/noncoding/ )	7.88264	9.20945	9.79577	9.63526	9.78654	9.55651
RB_p_000l24043	5830416P10%AK017935%chr19:53461645-53464796:-%The RIKEN Mouse Gene Encyclopaedia Project(ftp://fantom.gsc.riken.jp/FANTOM3/noncoding/ )	13.2357	13.5878	13.653	13.5657	12.4273	13.5858
RB_p_000l32882	D930032G06%AK086493%chr1:152684025-152687501:-%The RIKEN Mouse Gene Encyclopaedia Project(ftp://fantom.gsc.riken.jp/FANTOM3/noncoding/ )	10.6664	11.1706	11.4276	10.9334	11.0073	10.7914
RB_p_000l33151	6330441N13%AK031895%chr5:8490336-8491775:-%The RIKEN Mouse Gene Encyclopaedia Project(ftp://fantom.gsc.riken.jp/FANTOM3/noncoding/ )	10.1636	10.4009	10.884	10.6524	10.8738	11.0888
RB_p_000l13326	1700000A01%AK131672%chr7:45814021-45814919:+%The RIKEN Mouse Gene Encyclopaedia Project(ftp://fantom.gsc.riken.jp/FANTOM3/noncoding/ )	10.8743	11.5302	11.719	12.222	12.0543	11.6711
RB_p_000l07353	4930540D11%AK016007%chr6:113308665-113326679:-%The RIKEN Mouse Gene Encyclopaedia Project(ftp://fantom.gsc.riken.jp/FANTOM3/noncoding/ )	-0.362979	7.05889	8.02883	7.79008	8.35462	7.90087
RB_p_000l32320	9930026M19%AK036930%chr9:63228794-63230906:-%The RIKEN Mouse Gene Encyclopaedia Project(ftp://fantom.gsc.riken.jp/FANTOM3/noncoding/ )	8.21027	8.57365	9.17659	9.02606	9.18776	9.20212
RB_p_000l22918	I830167L16%AK153497%chr10:63544491-63547665:-%The RIKEN Mouse Gene Encyclopaedia Project(ftp://fantom.gsc.riken.jp/FANTOM3/noncoding/ )	10.0747	10.4748	10.5592	10.4563	10.6412	10.7205
RB_p_000l35843	5830443J22%AK017987%chr9:71910495-71911655:-%The RIKEN Mouse Gene Encyclopaedia Project(ftp://fantom.gsc.riken.jp/FANTOM3/noncoding/ )	4.44808	7.34133	7.89482	7.53528	7.77588	7.90789
RB_p_000l31877	D230044H03%AK052081%chr6:15324287-15325465:+%The RIKEN Mouse Gene Encyclopaedia Project(ftp://fantom.gsc.riken.jp/FANTOM3/noncoding/ )	6.40088	7.66297	8.03892	7.87652	8.59681	8.43115
RB_p_000l16555	A230103G22%AK079575%chr4:117120728-117121877:+%The RIKEN Mouse Gene Encyclopaedia Project(ftp://fantom.gsc.riken.jp/FANTOM3/noncoding/ )	9.76874	10.0021	10.3454	10.5275	10.2844	10.5818
RB_p_000l07070	C530029H15%AK082991%chr12:106131977-106145400:-%The RIKEN Mouse Gene Encyclopaedia Project(ftp://fantom.gsc.riken.jp/FANTOM3/noncoding/ )	9.40585	10.2611	10.2394	9.95153	10.0279	10.4287
RB_p_000l20174	NR_045479.1%1700024B18Rik% Mus musculus RIKEN cDNA 1700024B18 gene (1700024B18Rik)	7.78463	8.91638	9.42923	9.54882	9.74651	9.67684
RB_p_000l07817	9530036D08%AK035414%chr1:169972280-169975433:-%The RIKEN Mouse Gene Encyclopaedia Project(ftp://fantom.gsc.riken.jp/FANTOM3/noncoding/ )	9.08392	10.1226	9.75433	9.63118	9.71939	9.64686
RB_p_000l06454	C030044B11%AK021143%chr13:48968421-48969902:+%The RIKEN Mouse Gene Encyclopaedia Project(ftp://fantom.gsc.riken.jp/FANTOM3/noncoding/ )	8.33316	9.32718	9.76625	9.58151	9.69116	9.68883
RB_p_000l46781	B230112I07%AK020968%chrX:42149543-42206104:+%The RIKEN Mouse Gene Encyclopaedia Project(ftp://fantom.gsc.riken.jp/FANTOM3/noncoding/ )	7.8857	9.33427	9.36851	9.16909	9.29232	9.47911
RB_p_000l46295	5730407O05%AK017518%chrX:95159095-95160856:-%The RIKEN Mouse Gene Encyclopaedia Project(ftp://fantom.gsc.riken.jp/FANTOM3/noncoding/ )	6.61471	9.09188	8.62449	8.44018	8.56033	8.71939
RB_p_000l27634	2700059M06%AK012459%chr8:27125626-27128632:-%The RIKEN Mouse Gene Encyclopaedia Project(ftp://fantom.gsc.riken.jp/FANTOM3/noncoding/ )	9.55363	10.3496	10.3395	10.5051	10.4676	10.8819
RB_p_000l13865	D130092D06%AK084099%chr14:8130844-8133874:+%The RIKEN Mouse Gene Encyclopaedia Project(ftp://fantom.gsc.riken.jp/FANTOM3/noncoding/ )	7.30986	8.52683	8.8857	8.471	8.94739	8.71939
RB_p_000l10895	1700112L04%AK007181%chr5:76183449-76184334:-%The RIKEN Mouse Gene Encyclopaedia Project(ftp://fantom.gsc.riken.jp/FANTOM3/noncoding/ )	9.82098	9.98892	10.722	10.7492	10.8347	10.7239
RB_p_000l13759	D130011M08%AK083799%chr4:24739062-24740761:-%The RIKEN Mouse Gene Encyclopaedia Project(ftp://fantom.gsc.riken.jp/FANTOM3/noncoding/ )	7.53138	8.53851	8.58371	8.43185	8.94496	9.06923
RB_p_000l45989	7530417H14%AK078705%chr5:65979357-65990007:-%The RIKEN Mouse Gene Encyclopaedia Project(ftp://fantom.gsc.riken.jp/FANTOM3/noncoding/ )	8.41574	9.21957	8.73075	8.88264	8.94739	9.26249
RB_p_000l29812	6530418B21%AK032682%chr10:71225463-71229120:-%The RIKEN Mouse Gene Encyclopaedia Project(ftp://fantom.gsc.riken.jp/FANTOM3/noncoding/ )	5.82443	7.88874	8.3502	8.54754	8.50614	8.60424
RB_p_000l43286	A430076C03%AK079816%chr10:81257506-81262974:+%The RIKEN Mouse Gene Encyclopaedia Project(ftp://fantom.gsc.riken.jp/FANTOM3/noncoding/ )	9.78463	10.6008	10.1179	9.94349	10.2844	9.95638
RB_p_000l02149	9430079P05%AK035055%chr2:26206701-26209282:+%The RIKEN Mouse Gene Encyclopaedia Project(ftp://fantom.gsc.riken.jp/FANTOM3/noncoding/ )	7.16825	8.39732	8.23681	8.09628	8.47911	8.24397
RB_p_000l38692	B230307C23%AK045713%chr16:97997323-98009999:+%The RIKEN Mouse Gene Encyclopaedia Project(ftp://fantom.gsc.riken.jp/FANTOM3/noncoding/ )	8.68533	9.46727	8.94788	9.00047	9.44536	9.23562
RB_p_000l35620	C130035B18%AK163797%chr6:85452069-85455899:+%The RIKEN Mouse Gene Encyclopaedia Project(ftp://fantom.gsc.riken.jp/FANTOM3/noncoding/ )	9.58903	10.1904	9.87728	9.85253	9.88392	10.0304
RB_p_000l23621	5832433K20%AK031047%chr17:21008969-21011736:+%The RIKEN Mouse Gene Encyclopaedia Project(ftp://fantom.gsc.riken.jp/FANTOM3/noncoding/ )	9.12756	9.61686	9.51865	9.68533	9.96193	10.0793
RB_p_000l09422	D430049I10%AK052547%chr2:57119687-57121808:-%The RIKEN Mouse Gene Encyclopaedia Project(ftp://fantom.gsc.riken.jp/FANTOM3/noncoding/ )	7.24317	9.16909	8.97489	9.18239	9.45841	9.64896
RB_p_000l15124	D130012F21%AK051181%chr1:15364301-15365501:+%The RIKEN Mouse Gene Encyclopaedia Project(ftp://fantom.gsc.riken.jp/FANTOM3/noncoding/ )	13.2796	13.7595	13.563	13.7696	14.0249	14.0318
RB_p_000l22085	9030401L09%AK136448%chr9:100638370-100639432:-%The RIKEN Mouse Gene Encyclopaedia Project(ftp://fantom.gsc.riken.jp/FANTOM3/noncoding/ )	10.5017	11.2007	10.5499	10.801	10.7464	11.0545
RB_p_000l18363	D930024E09%AK086366%chr10:88956503-88959087:-%The RIKEN Mouse Gene Encyclopaedia Project(ftp://fantom.gsc.riken.jp/FANTOM3/noncoding/ )	9.17617	10.6853	9.75906	9.86805	10.4582	10.4261
RB_p_000l13445	I920079L19%AK169091%chr15:4024916-4027402:-%The RIKEN Mouse Gene Encyclopaedia Project(ftp://fantom.gsc.riken.jp/FANTOM3/noncoding/ )	6.51833	8.76818	8.43324	8.26991	8.91588	8.45258
RB_p_000l17797	A430065G05%AK079778%chr11:121237256-121238328:+%The RIKEN Mouse Gene Encyclopaedia Project(ftp://fantom.gsc.riken.jp/FANTOM3/noncoding/ )	8.7191	10.0334	9.18198	9.54561	10.1647	10.2726
RB_p_000l40538	G530025E22%AK149881%chr7:40077404-40080681:-%The RIKEN Mouse Gene Encyclopaedia Project(ftp://fantom.gsc.riken.jp/FANTOM3/noncoding/ )	9.66356	10.5005	10.1859	10.408	10.9454	10.9829
RB_p_000l34311	A730067G02%AK043189%chr1:68871933-68874470:-%The RIKEN Mouse Gene Encyclopaedia Project(ftp://fantom.gsc.riken.jp/FANTOM3/noncoding/ )	11.9132	12.5352	11.7048	12.0388	12.4544	12.5405
RB_p_000l40788	G630096N01%AK144555%chr1:125919265-125921962:-%The RIKEN Mouse Gene Encyclopaedia Project(ftp://fantom.gsc.riken.jp/FANTOM3/noncoding/ )	7.92481	9.58308	8.68065	8.63118	9.37069	9.1927
RB_p_000l27379	9.430096E+22%AK035173%chr9:72107069-72110481:-%The RIKEN Mouse Gene Encyclopaedia Project(ftp://fantom.gsc.riken.jp/FANTOM3/noncoding/ )	9.22199	10.2874	9.38802	9.67537	10.3929	10.5477
RB_p_000l37871	6430525A03%AK032351%chr4:156127487-156130499:+%The RIKEN Mouse Gene Encyclopaedia Project(ftp://fantom.gsc.riken.jp/FANTOM3/noncoding/ )	8.27535	9.93762	9.01356	9.31364	10.038	10.0963
RB_p_000l29700	C230071E12%AK082625%chr13:41250237-41272934:+%The RIKEN Mouse Gene Encyclopaedia Project(ftp://fantom.gsc.riken.jp/FANTOM3/noncoding/ )	6.60239	8.93811	7.90789	8.37649	8.9571	8.58057
RB_p_000l17029	NR_033324.1%BC065397% Mus musculus cDNA sequence BC065397 (BC065397)	6.43045	9.52878	8.84497	8.83815	9.72863	9.47708
RB_p_000l37806	G730018I03%AK144646%chr4:132488821-132491509:-%The RIKEN Mouse Gene Encyclopaedia Project(ftp://fantom.gsc.riken.jp/FANTOM3/noncoding/ )	11.6169	12.2812	11.8385	11.6891	11.9566	11.9424
RB_p_000l43816	E130104L02%AK053518%chr4:36660595-36662286:-%The RIKEN Mouse Gene Encyclopaedia Project(ftp://fantom.gsc.riken.jp/FANTOM3/noncoding/ )	10.134	11.1696	10.6587	10.6962	11.0995	10.9592
RB_p_000l01306	NR_040411.1%Gm11549% Mus musculus predicted gene 11549 (Gm11549)	12.2693	12.8483	12.1586	12.5832	12.9113	13.0117
RB_p_000l24559	D130067A12%AK051707%chr16:30528425-30530248:-%The RIKEN Mouse Gene Encyclopaedia Project(ftp://fantom.gsc.riken.jp/FANTOM3/noncoding/ )	6.85383	8.85279	8.16993	8.24317	8.74034	8.53203
RB_p_000l43151	D130006B05%AK141807%chr19:56502359-56934543:-%The RIKEN Mouse Gene Encyclopaedia Project(ftp://fantom.gsc.riken.jp/FANTOM3/noncoding/ )	8.79496	9.44122	8.57994	9.35975	9.59215	9.58621
RB_p_000l10408	6030457I22%AK031593%chrX:143664390-143666890:+%The RIKEN Mouse Gene Encyclopaedia Project(ftp://fantom.gsc.riken.jp/FANTOM3/noncoding/ )	9.04075	9.82098	8.77204	9.53948	9.67889	9.78463
RB_p_000l21058	2210403N09%AK008818%chr5:115648177-115649034:-%The RIKEN Mouse Gene Encyclopaedia Project(ftp://fantom.gsc.riken.jp/FANTOM3/noncoding/ )	7.76266	9.07191	8.94178	9.33613	9.19517	9.17949
RB_p_000l32208	NR_045469.1%4930455J16Rik% Mus musculus RIKEN cDNA 4930455J16 gene (4930455J16Rik)	12.0294	12.6128	12.3361	12.5597	12.7644	12.7026
RB_p_000l41244	D130013O06%AK083815%chr13:97128445-97130445:+%The RIKEN Mouse Gene Encyclopaedia Project(ftp://fantom.gsc.riken.jp/FANTOM3/noncoding/ )	10.2186	11.082	10.7095	11.0322	11.2484	11.1236
RB_p_000l46440	NR_045374.1%4930545E07Rik% Mus musculus RIKEN cDNA 4930545E07 gene (4930545E07Rik)	8.94251	9.4108	9.39268	9.84471	10.0396	9.90589
RB_p_000l23356	4733401N06%AK014643%chr6:125159805-125160762:-%The RIKEN Mouse Gene Encyclopaedia Project(ftp://fantom.gsc.riken.jp/FANTOM3/noncoding/ )	8.94105	10.1517	9.39482	9.76224	9.96362	10.0697
RB_p_000l32079	9430031K14%AK034750%chr7:27822051-27823397:+%The RIKEN Mouse Gene Encyclopaedia Project(ftp://fantom.gsc.riken.jp/FANTOM3/noncoding/ )	9.54978	10.4112	10.4504	10.8136	10.8621	10.8826
RB_p_000l14836	A230045J06%AK138254%chr7:68073439-68075134:+%The RIKEN Mouse Gene Encyclopaedia Project(ftp://fantom.gsc.riken.jp/FANTOM3/noncoding/ )	8.43741	9.28694	9.04326	9.7211	9.78463	9.35057
RB_p_000l21185	E130106H01%AK164987%chr12:51608540-51609737:-%The RIKEN Mouse Gene Encyclopaedia Project(ftp://fantom.gsc.riken.jp/FANTOM3/noncoding/ )	12.6638	13.1721	12.916	13.6484	13.8199	13.4246
RB_p_000l31887	2010007L08%AK008151%chrX:78469943-78583855:-%The RIKEN Mouse Gene Encyclopaedia Project(ftp://fantom.gsc.riken.jp/FANTOM3/noncoding/ )	11.3171	11.7162	11.7861	12.0103	12.2489	12.3798
RB_p_000l46531	5930427B08%AK031194%chr17:83463950-83466020:+%The RIKEN Mouse Gene Encyclopaedia Project(ftp://fantom.gsc.riken.jp/FANTOM3/noncoding/ )	11.0042	10.8774	10.2954	11.3099	10.9648	11.5061
RB_p_000l02463	A130023D24%AK162751%chr18:67857692-67860990:+%The RIKEN Mouse Gene Encyclopaedia Project(ftp://fantom.gsc.riken.jp/FANTOM3/noncoding/ )	9.10852	9.52029	9.24911	9.90124	9.56986	9.10634
RB_p_000l19154	NR_015588.2%4932441J04Rik% Mus musculus RIKEN cDNA 4932441J04 gene (4932441J04Rik)	8.82284	9.43532	9.28963	9.87601	9.72338	9.83025
RB_p_000l14676	C230071H21%AK048807%chr18:79110180-79111832:+%The RIKEN Mouse Gene Encyclopaedia Project(ftp://fantom.gsc.riken.jp/FANTOM3/noncoding/ )	9.59028	9.35719	8.93369	9.93762	9.72338	9.87601
RB_p_000l15485	0610042B23%AK002901%chr8:126946086-126946477:+%The RIKEN Mouse Gene Encyclopaedia Project(ftp://fantom.gsc.riken.jp/FANTOM3/noncoding/ )	9.86959	10.1068	10.2829	10.7952	10.2418	10.4226
RB_p_000l16703	A530017C15%AK138933%chr8:15044562-15045648:-%The RIKEN Mouse Gene Encyclopaedia Project(ftp://fantom.gsc.riken.jp/FANTOM3/noncoding/ )	8.18322	8.69697	7.73471	8.68767	8.73753	8.96048
RB_p_000l11564	5430417J06%AK030672%chr9:26993072-26994329:-%The RIKEN Mouse Gene Encyclopaedia Project(ftp://fantom.gsc.riken.jp/FANTOM3/noncoding/ )	8.76929	9.16491	9.15355	9.88048	9.761	9.76404
RB_p_000l05943	C330008D03%AK082760%chr13:66826913-66862134:-%The RIKEN Mouse Gene Encyclopaedia Project(ftp://fantom.gsc.riken.jp/FANTOM3/noncoding/ )	10.5358	10.5273	10.2829	11.2055	10.6246	10.893
RB_p_000l25091	6430501C11%AK134874%chr6:110639752-110645916:-%The RIKEN Mouse Gene Encyclopaedia Project(ftp://fantom.gsc.riken.jp/FANTOM3/noncoding/ )	10.8802	11.5489	10.6721	10.9467	10.7288	10.845
RB_p_000l16433	1810064N08%AK007955%chr11:57482998-57483804:-%The RIKEN Mouse Gene Encyclopaedia Project(ftp://fantom.gsc.riken.jp/FANTOM3/noncoding/ )	12.2147	12.1831	11.8413	12.5485	12.1264	10.735
RB_p_000l40329	1700016H13%AK006033%chr5:103648592-103655724:-%The RIKEN Mouse Gene Encyclopaedia Project(ftp://fantom.gsc.riken.jp/FANTOM3/noncoding/ )	9.56732	9.99129	9.61471	10.2011	9.84758	10.4093
RB_p_000l14916	1110006G24%AK003499%chr11:116531739-116532834:-%The RIKEN Mouse Gene Encyclopaedia Project(ftp://fantom.gsc.riken.jp/FANTOM3/noncoding/ )	9.20008	9.95153	9.84575	9.79198	9.58151	9.78627
RB_p_000l40398	A630086J17%AK169539%chr16:5199125-5203990:-%The RIKEN Mouse Gene Encyclopaedia Project(ftp://fantom.gsc.riken.jp/FANTOM3/noncoding/ )	9.76625	10.2886	9.71939	10.1442	10.114	10.2178
RB_p_000l04572	XR_141731.1%Gm20242% PREDICTED: Mus musculus predicted gene	10.8459	10.2011	9.69552	10.791	10.7667	11.0056
RB_p_000l09794	A130033E23%AK037648%chr1:156835286-156837924:-%The RIKEN Mouse Gene Encyclopaedia Project(ftp://fantom.gsc.riken.jp/FANTOM3/noncoding/ )	9.85149	9.60301	9.01727	10.1991	10.1179	10.4949
RB_p_000l29045	A830007A18%AK080589%chr12:52534985-52536130:+%The RIKEN Mouse Gene Encyclopaedia Project(ftp://fantom.gsc.riken.jp/FANTOM3/noncoding/ )	10.2819	9.91364	9.46455	10.3476	10.1586	10.5175
RB_p_000l39492	F830021E10%AK156421%chr1:95467208-95469933:+%The RIKEN Mouse Gene Encyclopaedia Project(ftp://fantom.gsc.riken.jp/FANTOM3/noncoding/ )	13.2349	12.7698	12.7472	13.3523	13.1346	13.5623
RB_p_000l33818	5730456G07%AK017668%chr2:52740192-52742180:-%The RIKEN Mouse Gene Encyclopaedia Project(ftp://fantom.gsc.riken.jp/FANTOM3/noncoding/ )	9.28463	9.14211	8.99058	9.73922	9.45533	9.81378
RB_p_000l11761	D230039D13%AK052039%chr4:18051886-18055486:+%The RIKEN Mouse Gene Encyclopaedia Project(ftp://fantom.gsc.riken.jp/FANTOM3/noncoding/ )	11.0881	11.048	10.8997	11.294	10.8208	11.0341
RB_p_000l40706	9530030L09%AK035397%chr7:143032620-143053368:-%The RIKEN Mouse Gene Encyclopaedia Project(ftp://fantom.gsc.riken.jp/FANTOM3/noncoding/ )	8.72224	9.09891	8.29997	9.18426	8.89026	9.18177
RB_p_000l27278	B430214C11%AK046637%chr17:15819344-15826532:-%The RIKEN Mouse Gene Encyclopaedia Project(ftp://fantom.gsc.riken.jp/FANTOM3/noncoding/ )	8.02698	9.10329	8.38658	8.96627	9.038	8.98726
RB_p_000l32417	2.410018E+29%AK010542%chr8:70718542-70722634:+%The RIKEN Mouse Gene Encyclopaedia Project(ftp://fantom.gsc.riken.jp/FANTOM3/noncoding/ )	10.5706	9.72565	9.32324	10.1859	9.62297	10.0668
RB_p_000l17117	1600010J02%AK005416%chr13:61035036-61038187:-%The RIKEN Mouse Gene Encyclopaedia Project(ftp://fantom.gsc.riken.jp/FANTOM3/noncoding/ )	7.94349	8.13742	8.42557	9.0453	8.81698	9.12885
RB_p_000l04497	D830032D10%AK085942%chr14:13932893-13949558:+%The RIKEN Mouse Gene Encyclopaedia Project(ftp://fantom.gsc.riken.jp/FANTOM3/noncoding/ )	11.5942	11.6891	11.1293	11.7246	11.2611	11.7009
RB_p_000l19445	XR_142417.1%Gm10452% PREDICTED: Mus musculus predicted gene 10452 (Gm10452)	6.69581	7.54946	7.16323	7.98014	7.65344	8.32268
RB_p_000l00865	4931418D03%AK029869%chr9:89874356-89876760:+%The RIKEN Mouse Gene Encyclopaedia Project(ftp://fantom.gsc.riken.jp/FANTOM3/noncoding/ )	9.47911	9.82814	9.04075	10.0378	9.50283	10.1074
RB_p_000l45584	D030026N09%AK050862%chr6:64897852-64898550:+%The RIKEN Mouse Gene Encyclopaedia Project(ftp://fantom.gsc.riken.jp/FANTOM3/noncoding/ )	7.49452	8.39732	7.91886	8.82655	8.02144	8.44363
RB_p_000l23102	XR_105867.1;XR_107089.1%Gm19696;Gm19696% PREDICTED: Mus musculus predicted gene	8.40372	8.77204	9.17659	9.93344	9.32381	9.67537
RB_p_000l29899	9830160P12%AK036680%chr5:23981902-23985029:-%The RIKEN Mouse Gene Encyclopaedia Project(ftp://fantom.gsc.riken.jp/FANTOM3/noncoding/ )	10.2544	11.158	11.0032	11.4137	11.0015	11.2841
RB_p_000l02024	F930013M10%AK157987%chr3:69497212-69497974:-%The RIKEN Mouse Gene Encyclopaedia Project(ftp://fantom.gsc.riken.jp/FANTOM3/noncoding/ )	8.24079	8.71367	8.24634	8.84967	8.66474	8.69058
RB_p_000l14123	A630087C09%AK080385%chr6:134898394-134899333:+%The RIKEN Mouse Gene Encyclopaedia Project(ftp://fantom.gsc.riken.jp/FANTOM3/noncoding/ )	9.81645	9.761	9.45155	10.1263	9.71768	10.4028
RB_p_000l21435	9330169D05%AK034253%chr12:89298018-89300884:+%The RIKEN Mouse Gene Encyclopaedia Project(ftp://fantom.gsc.riken.jp/FANTOM3/noncoding/ )	10.6399	10.6826	10.4892	11.1185	10.579	11.3974
RB_p_000l12772	A430083B11%AK040280%chr19:60531843-60533692:-%The RIKEN Mouse Gene Encyclopaedia Project(ftp://fantom.gsc.riken.jp/FANTOM3/noncoding/ )	11.1617	11.0691	10.9031	11.3449	11.0077	11.5295
RB_p_000l08736	C230011J16%AK082130%chr5:115336606-115340416:+%The RIKEN Mouse Gene Encyclopaedia Project(ftp://fantom.gsc.riken.jp/FANTOM3/noncoding/ )	8.37721	8.92951	8.50779	9.02098	8.6254	8.77808
RB_p_000l19044	D830021I19%AK085875%chr17:80853312-80855044:-%The RIKEN Mouse Gene Encyclopaedia Project(ftp://fantom.gsc.riken.jp/FANTOM3/noncoding/ )	9.98394	10.5718	10.5285	10.6484	10.4564	10.7381
RB_p_000l02967	F830049N01%AK156784%chr4:85913045-85917516:-%The RIKEN Mouse Gene Encyclopaedia Project(ftp://fantom.gsc.riken.jp/FANTOM3/noncoding/ )	9.01982	8.63783	8.51701	8.55459	8.21513	8.31288
RB_p_000l22334	NR_045775.1%Gm15350% Mus musculus predicted gene 15350 (Gm15350)	8.94544	8.74875	8.66888	8.75433	8.69581	8.87216
RB_p_000l19499	D230034K12%AK052006%chr4:128735079-128737706:+%The RIKEN Mouse Gene Encyclopaedia Project(ftp://fantom.gsc.riken.jp/FANTOM3/noncoding/ )	11.3546	11.5436	11.3984	11.2905	11.1327	11.361
RB_p_000l07234	B930042E20%AK047254%chr4:131947857-131950215:-%The RIKEN Mouse Gene Encyclopaedia Project(ftp://fantom.gsc.riken.jp/FANTOM3/noncoding/ )	9.15355	9.01356	8.8857	8.93713	9.09276	9.10852
RB_p_000l40187	A430024H24%%%The RIKEN Mouse Gene Encyclopaedia Project(ftp://fantom.gsc.riken.jp/FANTOM3/noncoding/ )	8.39732	9.38802	9.33241	9.10547	9.29232	9.45533
RB_p_000l08402	E330029F14%AK054476%chr19:55296190-55297614:-%The RIKEN Mouse Gene Encyclopaedia Project(ftp://fantom.gsc.riken.jp/FANTOM3/noncoding/ )	10.1118	10.6558	10.4712	10.4687	10.2566	10.4336
RB_p_000l30599	B330005C17%AK080862%chr10:128367087-128369183:-%The RIKEN Mouse Gene Encyclopaedia Project(ftp://fantom.gsc.riken.jp/FANTOM3/noncoding/ )	10.8044	11.2086	11.0913	11.1147	10.9799	11.0803
RB_p_000l17105	C530037I15%AK141490%chr16:11081167-11083198:+%The RIKEN Mouse Gene Encyclopaedia Project(ftp://fantom.gsc.riken.jp/FANTOM3/noncoding/ )	9.61502	10.276	10.1351	10.2463	10.2054	10.3274
RB_p_000l10228	6720449H16%AK135264%chr3:144570713-144573412:+%The RIKEN Mouse Gene Encyclopaedia Project(ftp://fantom.gsc.riken.jp/FANTOM3/noncoding/ )	7.61961	8.54303	8.2566	8.21513	8.44398	8.63239
RB_p_000l29616	D430034M21%AK085084%chr7:83900764-83901506:+%The RIKEN Mouse Gene Encyclopaedia Project(ftp://fantom.gsc.riken.jp/FANTOM3/noncoding/ )	10.0238	10.6512	10.6281	10.5395	10.5984	10.8327
RB_p_000l06768	4930415B09%AK029620%chr3:144101903-144135754:-%The RIKEN Mouse Gene Encyclopaedia Project(ftp://fantom.gsc.riken.jp/FANTOM3/noncoding/ )	9.17159	9.49985	9.59619	9.47911	9.7265	9.88697
RB_p_000l33074	F830102I05%AK172185%chr12:3289731-3292261:-%The RIKEN Mouse Gene Encyclopaedia Project(ftp://fantom.gsc.riken.jp/FANTOM3/noncoding/ )	6.21594	7.66297	7.72224	7.16658	8.21513	8.11027
RB_p_000l11909	9530028C05%AK035387%chr6:3333193-3346069:-%The RIKEN Mouse Gene Encyclopaedia Project(ftp://fantom.gsc.riken.jp/FANTOM3/noncoding/ )	10.6831	11.0798	10.6604	10.2599	10.5051	10.4808
RB_p_000l41222	E030013C19%AK086939%chr1:82586920-82642853:+%The RIKEN Mouse Gene Encyclopaedia Project(ftp://fantom.gsc.riken.jp/FANTOM3/noncoding/ )	7.84235	9.09188	8.75767	8.67478	9.16909	9.16742
RB_p_000l46456	G730017F21%AK144641%%The RIKEN Mouse Gene Encyclopaedia Project(ftp://fantom.gsc.riken.jp/FANTOM3/noncoding/ )	7.18157	8.70506	8.57994	8.46148	8.86522	8.89381
RB_p_000l34732	A430056F21%AK138764%chr19:4777314-4779081:-%The RIKEN Mouse Gene Encyclopaedia Project(ftp://fantom.gsc.riken.jp/FANTOM3/noncoding/ )	9.29462	9.88747	9.54561	9.50482	9.66356	9.64896
RB_p_000l18837	G430074J12%AK165621%chr6:34863145-34871587:+%The RIKEN Mouse Gene Encyclopaedia Project(ftp://fantom.gsc.riken.jp/FANTOM3/noncoding/ )	9.34393	10.5131	9.59619	9.59836	9.61808	9.44829
RB_p_000l14226	D930027K19%AK086424%chr13:9102988-9104072:+%The RIKEN Mouse Gene Encyclopaedia Project(ftp://fantom.gsc.riken.jp/FANTOM3/noncoding/ )	7.27146	8.68241	8.3053	8.55139	8.85928	8.61594
RB_p_000l01412	C130014O03%AK081410%chr7:137194774-137195805:-%The RIKEN Mouse Gene Encyclopaedia Project(ftp://fantom.gsc.riken.jp/FANTOM3/noncoding/ )	7.88874	8.71367	8.53398	8.67831	9.05257	8.79712
RB_p_000l25298	F830012K01%AK171819%chr18:39374301-39376284:+%The RIKEN Mouse Gene Encyclopaedia Project(ftp://fantom.gsc.riken.jp/FANTOM3/noncoding/ )	9.98394	10.0768	10.2422	10.2395	10.2314	10.2713
RB_p_000l12638	D930010N07%AK164841%chr17:81507218-81509983:-%The RIKEN Mouse Gene Encyclopaedia Project(ftp://fantom.gsc.riken.jp/FANTOM3/noncoding/ )	7.67948	8.48045	8.01774	7.69116	8.09188	8.11027
RB_p_000l29527	D930027N21%AK086427%chr18:52901712-52904454:+%The RIKEN Mouse Gene Encyclopaedia Project(ftp://fantom.gsc.riken.jp/FANTOM3/noncoding/ )	6.15987	8.25109	7.72224	7.03159	7.60856	7.82867
RB_p_000l26838	NR_045544.1%Slc35c2% Mus musculus solute carrier family 35	9.68621	10.6572	10.3326	10.2131	10.1474	10.1622
RB_p_000l37801	NR_003107.1%Gm9731% Mus musculus predicted gene 9731 (Gm9731)	9.39767	10.2501	10.2465	10.1476	10.1861	10.4519
RB_p_000l13520	I830034I06%AK151699%chr12:80877671-80880832:+%The RIKEN Mouse Gene Encyclopaedia Project(ftp://fantom.gsc.riken.jp/FANTOM3/noncoding/ )	9.28656	10.2576	10.1836	10.0958	10.015	10.0194
RB_p_000l06614	B930034K13%AK140584%chr5:38260370-38262286:+%The RIKEN Mouse Gene Encyclopaedia Project(ftp://fantom.gsc.riken.jp/FANTOM3/noncoding/ )	8.95031	9.50532	9.77424	10.2056	9.94715	8.98157
RB_p_000l15840	C730023B07%AK050149%chr10:25536385-25673343:+%The RIKEN Mouse Gene Encyclopaedia Project(ftp://fantom.gsc.riken.jp/FANTOM3/noncoding/ )	8.34282	9.21715	9.35498	9.38694	9.33427	9.57144
RB_p_000l44079	A730024E08%AK042785%chr6:17914995-17918788:+%The RIKEN Mouse Gene Encyclopaedia Project(ftp://fantom.gsc.riken.jp/FANTOM3/noncoding/ )	10.3909	10.3289	10.435	10.3023	10.2291	10.393
RB_p_000l29222	5430412F04%AK030665%chr13:55313827-55315755:+%The RIKEN Mouse Gene Encyclopaedia Project(ftp://fantom.gsc.riken.jp/FANTOM3/noncoding/ )	12.8373	13.0609	13.3801	13.3322	13.376	13.5422
RB_p_000l22251	I920176L10%AK169292%chr7:28392961-28399382:+%The RIKEN Mouse Gene Encyclopaedia Project(ftp://fantom.gsc.riken.jp/FANTOM3/noncoding/ )	8.41996	9.3846	9.69203	9.55011	9.80413	9.71425
RB_p_000l07532	D030062O11%AK141776%chr9:87729284-87732090:+%The RIKEN Mouse Gene Encyclopaedia Project(ftp://fantom.gsc.riken.jp/FANTOM3/noncoding/ )	5.86625	8.34577	8.03434	7.74034	8.12412	8.04348
RB_p_000l27735	6330445G12%AK078107%chr19:59347297-59349635:+%The RIKEN Mouse Gene Encyclopaedia Project(ftp://fantom.gsc.riken.jp/FANTOM3/noncoding/ )	11.7266	11.9321	12.0782	11.9738	11.9353	12.0321
RB_p_000l43806	A730073E08%AK043231%chr10:128871870-128873887:-%The RIKEN Mouse Gene Encyclopaedia Project(ftp://fantom.gsc.riken.jp/FANTOM3/noncoding/ )	10.3326	11.0628	10.7697	10.4512	10.499	10.2046
RB_p_000l05298	A130002M02%AK037277%chrX:136986548-136990066:-%The RIKEN Mouse Gene Encyclopaedia Project(ftp://fantom.gsc.riken.jp/FANTOM3/noncoding/ )	6.79442	8.70044	8.55267	8.44915	8.56033	8.32867
RB_p_000l10240	C130003L21%AK047839%chr17:42792990-42795125:-%The RIKEN Mouse Gene Encyclopaedia Project(ftp://fantom.gsc.riken.jp/FANTOM3/noncoding/ )	11.9085	12.3449	12.3275	12.2991	12.0779	12.3303
RB_p_000l35957	D730032B12%AK142644%chr5:114949840-114950479:+%The RIKEN Mouse Gene Encyclopaedia Project(ftp://fantom.gsc.riken.jp/FANTOM3/noncoding/ )	6.1224	8.70044	8.93369	8.52095	9.05799	8.9332
RB_p_000l01327	C230071G16%AK141148%chr12:64939972-64942597:-%The RIKEN Mouse Gene Encyclopaedia Project(ftp://fantom.gsc.riken.jp/FANTOM3/noncoding/ )	10.0802	10.2202	9.95371	10.11	9.89785	10.0569
RB_p_000l43466	6.330509E+24%AK031953%chr4:125887850-125922310:-%The RIKEN Mouse Gene Encyclopaedia Project(ftp://fantom.gsc.riken.jp/FANTOM3/noncoding/ )	4.96963	8.25739	8.20539	8.17908	8.39732	8.47708
RB_p_000l43067	C430014K11%AK082905%chr15:98831925-98832513:-%The RIKEN Mouse Gene Encyclopaedia Project(ftp://fantom.gsc.riken.jp/FANTOM3/noncoding/ )	8.95952	9.94715	9.87498	9.74259	9.82337	9.71939
RB_p_000l14306	533040500000%AK133569%%The RIKEN Mouse Gene Encyclopaedia Project(ftp://fantom.gsc.riken.jp/FANTOM3/noncoding/ )	12.1448	12.5483	12.7277	12.7325	12.7022	12.7682
RB_p_000l33679	A730080H01%AK139249%chr11:74939674-74941051:+%The RIKEN Mouse Gene Encyclopaedia Project(ftp://fantom.gsc.riken.jp/FANTOM3/noncoding/ )	2.10325	8.52095	8.46523	8.24317	8.35902	8.27845
RB_p_000l33079	9630017L12%AK035913%chr2:96605663-96607552:+%The RIKEN Mouse Gene Encyclopaedia Project(ftp://fantom.gsc.riken.jp/FANTOM3/noncoding/ )	4.18255	8.29997	8.23122	8.29079	8.34504	7.98204
RB_p_000l17666	D430011B21%AK084914%chr9:42414078-42415266:-%The RIKEN Mouse Gene Encyclopaedia Project(ftp://fantom.gsc.riken.jp/FANTOM3/noncoding/ )	8.18982	9.32418	9.12842	9.59432	9.13443	9.06699
RB_p_000l10650	A430069A08%AK079797%chr10:120931222-120931725:-%The RIKEN Mouse Gene Encyclopaedia Project(ftp://fantom.gsc.riken.jp/FANTOM3/noncoding/ )	8.8933	10.0254	9.17368	9.2503	9.43567	9.01076
RB_p_000l19675	D830047B17%AK086036%chr14:121282328-121285637:+%The RIKEN Mouse Gene Encyclopaedia Project(ftp://fantom.gsc.riken.jp/FANTOM3/noncoding/ )	9.52454	9.93762	10.109	10.2544	10.1699	10.1923
RB_p_000l34140	6820417H01%AK135416%chr9:15316263-15316888:+%The RIKEN Mouse Gene Encyclopaedia Project(ftp://fantom.gsc.riken.jp/FANTOM3/noncoding/ )	8.36705	9.51043	9.05257	8.81405	9.14593	8.75433
RB_p_000l14932	B930017O20%AK047080%chr11:108258999-108261202:-%The RIKEN Mouse Gene Encyclopaedia Project(ftp://fantom.gsc.riken.jp/FANTOM3/noncoding/ )	7.10678	8.42206	8.95904	9.13571	9.19024	8.88722
RB_p_000l21216	4930557B15%AK016158%chrX:26051142-26071195:+%The RIKEN Mouse Gene Encyclopaedia Project(ftp://fantom.gsc.riken.jp/FANTOM3/noncoding/ )	9.50746	9.58668	10.3493	10.4572	10.6433	10.5571
RB_p_000l02520	D030074K08%AK083749%chr15:93287894-93291699:-%The RIKEN Mouse Gene Encyclopaedia Project(ftp://fantom.gsc.riken.jp/FANTOM3/noncoding/ )	5.87856	6.99058	8.33316	8.27922	8.49185	8.51701
RB_p_000l18719	NR_015497.2%Gm20735% Mus musculus predicted gene	10.9237	10.4287	11.3893	11.0493	11.1319	11.1689
RB_p_000l15668	NR_000002.8%Snord32a% Mus musculus small nucleolar RNA	11.1157	11.3788	11.9525	12.0054	12.0878	11.8847
RB_p_000l14241	8430429K09%AK018450%chr11:3452471-3458338:+%The RIKEN Mouse Gene Encyclopaedia Project(ftp://fantom.gsc.riken.jp/FANTOM3/noncoding/ )	8.15313	8.74483	9.07548	8.63783	9.14593	8.97537
RB_p_000l09826	9830115M01%AK036482%chr17:33742483-33745758:-%The RIKEN Mouse Gene Encyclopaedia Project(ftp://fantom.gsc.riken.jp/FANTOM3/noncoding/ )	8.69232	8.20864	9.50713	8.87754	9.21715	9.14954
RB_p_000l35545	A430001F24%AK039795%chr10:130322876-130324053:+%The RIKEN Mouse Gene Encyclopaedia Project(ftp://fantom.gsc.riken.jp/FANTOM3/noncoding/ )	12.6018	13.041	12.9923	12.9547	12.9809	12.8967
RB_p_000l28678	A830092I05%AK044123%chr17:36921894-36922619:-%The RIKEN Mouse Gene Encyclopaedia Project(ftp://fantom.gsc.riken.jp/FANTOM3/noncoding/ )	9.25935	9.80655	9.5834	9.53365	9.46998	9.77094
RB_p_000l40256	2900052O17%AK013671%chr10:32097536-32098349:-%The RIKEN Mouse Gene Encyclopaedia Project(ftp://fantom.gsc.riken.jp/FANTOM3/noncoding/ )	8.2503	9.11135	9.48951	9.2236	9.36741	9.44674
RB_p_000l17056	2610001A08%AK011250%chr11:19005606-19006473:-%The RIKEN Mouse Gene Encyclopaedia Project(ftp://fantom.gsc.riken.jp/FANTOM3/noncoding/ )	12.337	12.4968	12.6975	12.6886	12.5377	12.7406
RB_p_000l45324	F830106H08%AK156900%chr15:93255497-93257026:-%The RIKEN Mouse Gene Encyclopaedia Project(ftp://fantom.gsc.riken.jp/FANTOM3/noncoding/ )	8.81965	9.55363	9.6286	9.51109	9.57774	9.89532
RB_p_000l01779	NR_038143.1%1700008K24Rik% Mus musculus RIKEN cDNA 1700008K24 gene (1700008K24Rik)	8.89532	9.46998	9.45635	9.41363	9.47708	9.67684
RB_p_000l34947	D430027H13%AK164599%chr5:122497607-122500597:-%The RIKEN Mouse Gene Encyclopaedia Project(ftp://fantom.gsc.riken.jp/FANTOM3/noncoding/ )	8.47573	9.83315	9.58934	9.27922	9.50283	9.69726
RB_p_000l27004	1810018I24%%%The RIKEN Mouse Gene Encyclopaedia Project(ftp://fantom.gsc.riken.jp/FANTOM3/noncoding/ )	9.74931	10.4436	10.1364	10.4069	10.189	10.4572
RB_p_000l09397	5830445I11%AK134129%chr7:118229400-118231357:-%The RIKEN Mouse Gene Encyclopaedia Project(ftp://fantom.gsc.riken.jp/FANTOM3/noncoding/ )	5.96578	8.55267	8.75433	8.46421	8.3502	8.54754
RB_p_000l21488	F730314L01%AK155893%chr2:129603668-129606133:+%The RIKEN Mouse Gene Encyclopaedia Project(ftp://fantom.gsc.riken.jp/FANTOM3/noncoding/ )	7.54561	9.09891	8.64656	8.23282	8.44018	8.36705
RB_p_000l13577	0610007L12%AK002299%chr13:66912125-66933044:-%The RIKEN Mouse Gene Encyclopaedia Project(ftp://fantom.gsc.riken.jp/FANTOM3/noncoding/ )	9.78681	11.2514	10.6002	10.8124	10.6169	10.4287
RB_p_000l40550	6720464K01%AK020140%chr1:59586557-59670792:-%The RIKEN Mouse Gene Encyclopaedia Project(ftp://fantom.gsc.riken.jp/FANTOM3/noncoding/ )	11.6739	12.3071	12.0721	12.0356	12.0227	12.1093
RB_p_000l18555	9330134C04%AK033986%chr13:63894026-63897884:+%The RIKEN Mouse Gene Encyclopaedia Project(ftp://fantom.gsc.riken.jp/FANTOM3/noncoding/ )	9.47134	10.2466	9.84104	10.0333	9.97633	10.2364
RB_p_000l14092	4731401I04%AK161071%chr4:149487698-149490563:+%The RIKEN Mouse Gene Encyclopaedia Project(ftp://fantom.gsc.riken.jp/FANTOM3/noncoding/ )	10.784	11.563	11.5616	11.3214	11.1539	11.2965
RB_p_000l37551	NR_038057.1%1500016L03Rik% Mus musculus RIKEN cDNA 1500016L03 gene (1500016L03Rik)	8.64386	9.85902	9.33241	9.11959	9.56415	9.44225
RB_p_000l18295	F630036L05%AK089203%chr1:79619521-79621034:-%The RIKEN Mouse Gene Encyclopaedia Project(ftp://fantom.gsc.riken.jp/FANTOM3/noncoding/ )	9.63239	10.3259	10.469	10.3548	10.5611	10.3744
RB_p_000l19077	4930565A17%AK029795%chr10:61031302-61038080:+%The RIKEN Mouse Gene Encyclopaedia Project(ftp://fantom.gsc.riken.jp/FANTOM3/noncoding/ )	5.86625	7.75266	8.52552	8.96193	8.91588	9.0954
RB_p_000l13490	B230330O16%AK140183%chr5:51482751-51484305:-%The RIKEN Mouse Gene Encyclopaedia Project(ftp://fantom.gsc.riken.jp/FANTOM3/noncoding/ )	9.6339	10.8759	10.0254	9.9386	10.4423	9.94007
RB_p_000l03959	1110014G16%AK003696%chr7:122090055-122091669:-%The RIKEN Mouse Gene Encyclopaedia Project(ftp://fantom.gsc.riken.jp/FANTOM3/noncoding/ )	12.0547	12.6923	11.9137	12.2433	12.3631	12.2462
RB_p_000l02710	1700066I10%AK018882%chr5:150022478-150022743:-%The RIKEN Mouse Gene Encyclopaedia Project(ftp://fantom.gsc.riken.jp/FANTOM3/noncoding/ )	10.7422	11.6922	11.3006	11.3852	11.8556	11.9355
RB_p_000l26581	A730041N01%AK042938%chr5:65587715-65975223:+%The RIKEN Mouse Gene Encyclopaedia Project(ftp://fantom.gsc.riken.jp/FANTOM3/noncoding/ )	8.37721	10.2595	9.06699	9.26835	10.0771	10.0002
RB_p_000l01568	I830089F06%%%The RIKEN Mouse Gene Encyclopaedia Project(ftp://fantom.gsc.riken.jp/FANTOM3/noncoding/ )	8.4457	9.99412	9.11721	9.22159	9.37757	9.5157
RB_p_000l08389	B930094L07%AK081161%chr1:72264692-72267178:+%The RIKEN Mouse Gene Encyclopaedia Project(ftp://fantom.gsc.riken.jp/FANTOM3/noncoding/ )	12.6991	13.3395	13.1623	12.9923	13.5289	13.3398
RB_p_000l21432	NR_015601.1%Fam120aos% Mus musculus family with sequence similarity 120A opposite strand (Fam120aos)	10.3871	11.5928	10.4781	10.6955	11.2589	11.4265
RB_p_000l37983	D330021L12%AK084615%chr1:156697180-156698721:-%The RIKEN Mouse Gene Encyclopaedia Project(ftp://fantom.gsc.riken.jp/FANTOM3/noncoding/ )	3.75358	8.16239	7.77698	7.75266	8.93811	7.90789
RB_p_000l27863	9430051K05%AK162453%chr4:136547647-136549326:+%The RIKEN Mouse Gene Encyclopaedia Project(ftp://fantom.gsc.riken.jp/FANTOM3/noncoding/ )	9.81885	11.1139	10.0238	10.2819	10.9158	10.7104
RB_p_000l31422	B230338A04%AK046052%chr2:38424001-38455849:+%The RIKEN Mouse Gene Encyclopaedia Project(ftp://fantom.gsc.riken.jp/FANTOM3/noncoding/ )	11.1068	11.48	11.1759	11.5171	11.9284	11.6675
RB_p_000l15432	4.930539E+29%AK015995%chr15:3978766-3979707:-%The RIKEN Mouse Gene Encyclopaedia Project(ftp://fantom.gsc.riken.jp/FANTOM3/noncoding/ )	7.79008	9.44467	8.32793	8.98157	9.27612	9.29271
RB_p_000l14967	9630003D02%AK162550%chr2:29889818-29892460:+%The RIKEN Mouse Gene Encyclopaedia Project(ftp://fantom.gsc.riken.jp/FANTOM3/noncoding/ )	11.8932	12.2626	11.8826	12.5037	12.4304	12.709
RB_p_000l08635	E130108L08%AK021375%chr6:38598276-38599222:+%The RIKEN Mouse Gene Encyclopaedia Project(ftp://fantom.gsc.riken.jp/FANTOM3/noncoding/ )	10.2887	10.0156	9.99741	9.9927	10.0096	10.1461
RB_p_000l14503	9530028C17%AK137176%chr17:31751256-31755621:+%The RIKEN Mouse Gene Encyclopaedia Project(ftp://fantom.gsc.riken.jp/FANTOM3/noncoding/ )	11.3697	12.3906	11.6469	11.9172	12.0845	11.9678
RB_p_000l04463	A530097C07%AK080260%chr11:30838629-30839918:+%The RIKEN Mouse Gene Encyclopaedia Project(ftp://fantom.gsc.riken.jp/FANTOM3/noncoding/ )	9.31704	10.2546	9.42066	10.1755	10.3995	10.0724
RB_p_000l12427	9630003K06%AK137308%chr11:65154936-65157960:-%The RIKEN Mouse Gene Encyclopaedia Project(ftp://fantom.gsc.riken.jp/FANTOM3/noncoding/ )	7.7016	9.02929	8.56033	8.59308	8.93467	8.86882
RB_p_000l08099	F830032B15%AK156597%chr1:122521748-122522876:+%The RIKEN Mouse Gene Encyclopaedia Project(ftp://fantom.gsc.riken.jp/FANTOM3/noncoding/ )	8.34947	9.02929	9.47404	9.783	9.71653	9.81004
RB_p_000l15573	4833401D16%AK029346%chr11:63885793-63887363:-%The RIKEN Mouse Gene Encyclopaedia Project(ftp://fantom.gsc.riken.jp/FANTOM3/noncoding/ )	8.78736	10.1155	9.60486	9.90288	10.1662	9.98797
RB_p_000l41542	9930111C07%AK079455%chr13:55739828-55743549:+%The RIKEN Mouse Gene Encyclopaedia Project(ftp://fantom.gsc.riken.jp/FANTOM3/noncoding/ )	9.05799	7.01309	7.18322	7.59495	8	7.98204
RB_p_000l43799	5330421P20%AK030500%chr11:50811366-50814247:-%The RIKEN Mouse Gene Encyclopaedia Project(ftp://fantom.gsc.riken.jp/FANTOM3/noncoding/ )	11.0948	11.8956	11.3147	11.6701	12.0025	11.99
RB_p_000l16370	A530057H04%AK080073%chr18:53685143-53686570:-%The RIKEN Mouse Gene Encyclopaedia Project(ftp://fantom.gsc.riken.jp/FANTOM3/noncoding/ )	9.33948	9.74455	9.59619	10.1971	10.1991	10.1699
RB_p_000l03069	1110001J17%AK003236%chr3:65379663-65379931:-%The RIKEN Mouse Gene Encyclopaedia Project(ftp://fantom.gsc.riken.jp/FANTOM3/noncoding/ )	12.403	13.0741	13.0538	13.6664	13.4521	13.6197
RB_p_000l28467	C130021H13%AK081496%chr5:116439275-116442694:-%The RIKEN Mouse Gene Encyclopaedia Project(ftp://fantom.gsc.riken.jp/FANTOM3/noncoding/ )	9.36632	10.1194	9.92308	10.3217	10.3952	10.4141
RB_p_000l30105	6030488F16%AK077972%chrX:139992356-139998566:-%The RIKEN Mouse Gene Encyclopaedia Project(ftp://fantom.gsc.riken.jp/FANTOM3/noncoding/ )	9.27729	9.3846	8.72792	9.73047	9.79171	9.91663
RB_p_000l08080	E130008N24%AK143071%chr2:9977982-9983095:-%The RIKEN Mouse Gene Encyclopaedia Project(ftp://fantom.gsc.riken.jp/FANTOM3/noncoding/ )	9.18776	9.41697	8.63662	9.71367	9.7668	9.70908
RB_p_000l27572	F830012M05%AK171822%chr2:79332033-79333120:+%The RIKEN Mouse Gene Encyclopaedia Project(ftp://fantom.gsc.riken.jp/FANTOM3/noncoding/ )	13.3779	13.4952	13.2617	13.6909	13.7274	14.0688
RB_p_000l11185	A230012I08%AK138145%chr2:152694734-152696692:-%The RIKEN Mouse Gene Encyclopaedia Project(ftp://fantom.gsc.riken.jp/FANTOM3/noncoding/ )	9.57617	9.8778	9.47708	10.015	9.86805	10.081
RB_p_000l43569	G630049O22%AK090318%chr6:54628842-54630683:-%The RIKEN Mouse Gene Encyclopaedia Project(ftp://fantom.gsc.riken.jp/FANTOM3/noncoding/ )	9.51701	9.34393	8.80305	9.81378	9.70534	10.018
RB_p_000l03207	F430001G13%AK143610%chr13:70606755-70637634:-%The RIKEN Mouse Gene Encyclopaedia Project(ftp://fantom.gsc.riken.jp/FANTOM3/noncoding/ )	8.42277	8.67301	8.07771	8.37649	8.49652	8.44363
RB_p_000l16134	K230017N03%AK158582%chr2:127520682-127521367:-%The RIKEN Mouse Gene Encyclopaedia Project(ftp://fantom.gsc.riken.jp/FANTOM3/noncoding/ )	13.4722	13.8655	13.6217	13.1163	13.108	13.1263
RB_p_000l31947	NR_033432.1%2900079G21Rik% Mus musculus RIKEN cDNA 2900079G21 gene (2900079G21Rik)	10.8178	10.5589	9.88009	10.8895	10.4774	10.9549
RB_p_000l06086	3110007L03%AK160750%chr11:95308388-95310192:-%The RIKEN Mouse Gene Encyclopaedia Project(ftp://fantom.gsc.riken.jp/FANTOM3/noncoding/ )	9.60795	9.65523	9.01076	10.0045	9.87165	10.0724
RB_p_000l18489	A430092G05%AK040412%chr2:44059349-44062878:+%The RIKEN Mouse Gene Encyclopaedia Project(ftp://fantom.gsc.riken.jp/FANTOM3/noncoding/ )	11.0893	10.9887	10.5796	11.5016	11.1202	11.4997
RB_p_000l30121	D830050G04%AK052940%chr4:116357594-116358685:-%The RIKEN Mouse Gene Encyclopaedia Project(ftp://fantom.gsc.riken.jp/FANTOM3/noncoding/ )	13.2224	13.3057	13.1366	13.7877	13.3304	13.458
RB_p_000l16877	A430065I05%AK079780%chr5:102544160-102545660:+%The RIKEN Mouse Gene Encyclopaedia Project(ftp://fantom.gsc.riken.jp/FANTOM3/noncoding/ )	11.7009	11.4759	11.2086	12.1159	11.6425	12
RB_p_000l30941	D230014O03%AK142050%chr9:75094695-75097871:+%The RIKEN Mouse Gene Encyclopaedia Project(ftp://fantom.gsc.riken.jp/FANTOM3/noncoding/ )	13.1419	12.8001	12.5305	13.4186	13.0791	13.4015
RB_p_000l34929	1700084F12%AK018907%chr4:129491239-129491955:+%The RIKEN Mouse Gene Encyclopaedia Project(ftp://fantom.gsc.riken.jp/FANTOM3/noncoding/ )	9.6193	9.50532	9.54978	9.79333	9.93221	9.85383
RB_p_000l25674	E430032N19%AK088944%chr7:49554769-49556730:+%The RIKEN Mouse Gene Encyclopaedia Project(ftp://fantom.gsc.riken.jp/FANTOM3/noncoding/ )	13.6958	13.7163	13.5058	14.2547	13.7361	14.1226
RB_p_000l36704	C530014C22%AK141431%chr9:91358063-91360994:-%The RIKEN Mouse Gene Encyclopaedia Project(ftp://fantom.gsc.riken.jp/FANTOM3/noncoding/ )	10.8005	10.8647	10.5536	11.3811	10.9038	11.1266
RB_p_000l01341	A130086B15%AK038198%chr1:40493291-40500851:+%The RIKEN Mouse Gene Encyclopaedia Project(ftp://fantom.gsc.riken.jp/FANTOM3/noncoding/ )	12.1722	11.7784	11.3306	12.4614	12.0746	12.353
RB_p_000l36817	4930456A14%AK015472%chr7:126503739-126505466:+%The RIKEN Mouse Gene Encyclopaedia Project(ftp://fantom.gsc.riken.jp/FANTOM3/noncoding/ )	11.226	10.9691	10.7996	11.409	11.3261	11.5542
RB_p_000l41620	D130057I16%AK051567%chr1:129943161-129946033:+%The RIKEN Mouse Gene Encyclopaedia Project(ftp://fantom.gsc.riken.jp/FANTOM3/noncoding/ )	9.18611	9.68971	10.1026	10.2225	10.3216	10.4505
RB_p_000l19049	E330040F24%AK143436%chr15:50773899-50778011:-%The RIKEN Mouse Gene Encyclopaedia Project(ftp://fantom.gsc.riken.jp/FANTOM3/noncoding/ )	10.9319	11.0441	10.6002	11.3327	11.0513	11.3632
RB_p_000l09669	D930050F02%AK086766%chr12:73176381-73179264:+%The RIKEN Mouse Gene Encyclopaedia Project(ftp://fantom.gsc.riken.jp/FANTOM3/noncoding/ )	9.41539	9.17659	9.33502	9.54754	9.50482	9.42242
RB_p_000l41122	5830452L05%AK134146%chr7:46990706-46991624:-%The RIKEN Mouse Gene Encyclopaedia Project(ftp://fantom.gsc.riken.jp/FANTOM3/noncoding/ )	10.286	10.1922	10.0021	10.3592	10.2904	10.2086
RB_p_000l44767	73304220000%AK135625%chr11:88101630-88102678:+%The RIKEN Mouse Gene Encyclopaedia Project(ftp://fantom.gsc.riken.jp/FANTOM3/noncoding/ )	8.3873	9.038	8.79279	9.44052	9.24872	9.18405
RB_p_000l11862	9930116N10%AK020687%chr7:28788973-28789584:+%The RIKEN Mouse Gene Encyclopaedia Project(ftp://fantom.gsc.riken.jp/FANTOM3/noncoding/ )	9.04257	9.45806	9.23202	9.87319	9.48951	9.96097
RB_p_000l19060	493054700000000%AK019749%chr2:103804451-103810622:-%The RIKEN Mouse Gene Encyclopaedia Project(ftp://fantom.gsc.riken.jp/FANTOM3/noncoding/ )	13.2905	13.5237	13.1794	13.477	13.2098	13.2774
RB_p_000l11812	NR_037309.1%Mir3472% Mus musculus microRNA 3472 (Mir3472)	11.0864	10.9922	11.0276	11.1941	10.8429	10.9278
RB_p_000l39793	B930046L07%AK047297%chr7:134954742-134957878:+%The RIKEN Mouse Gene Encyclopaedia Project(ftp://fantom.gsc.riken.jp/FANTOM3/noncoding/ )	11.79	11.6415	11.3041	11.7581	11.5518	11.9747
RB_p_000l23540	4921506C07%AK076555%chr4:107830964-107837221:+%The RIKEN Mouse Gene Encyclopaedia Project(ftp://fantom.gsc.riken.jp/FANTOM3/noncoding/ )	10.9672	11.197	11.121	11.3355	11.0275	11.5258
RB_p_000l19373	E530015I20%AK143448%chr3:119743210-119746446:-%The RIKEN Mouse Gene Encyclopaedia Project(ftp://fantom.gsc.riken.jp/FANTOM3/noncoding/ )	7.88264	8.78627	8.85798	9.45155	9.26053	9.01076
RB_p_000l20560	F730023F04%AK171345%chr8:105698157-105701051:-%The RIKEN Mouse Gene Encyclopaedia Project(ftp://fantom.gsc.riken.jp/FANTOM3/noncoding/ )	8.67772	9.70578	9.54978	9.38945	9.30416	9.42906
RB_p_000l11911	5330415B06%AK030459%chr18:16672409-16674900:-%The RIKEN Mouse Gene Encyclopaedia Project(ftp://fantom.gsc.riken.jp/FANTOM3/noncoding/ )	10.0914	10.2262	10.0334	10.4345	10.0933	10.7669
RB_p_000l21554	5930400G18%AK031060%chr4:127114876-127116643:+%The RIKEN Mouse Gene Encyclopaedia Project(ftp://fantom.gsc.riken.jp/FANTOM3/noncoding/ )	8.56796	9.41996	8.92234	9.16909	8.97537	9.56891
RB_p_000l21358	7420453L22%AK136084%chr6:8419677-8428234:+%The RIKEN Mouse Gene Encyclopaedia Project(ftp://fantom.gsc.riken.jp/FANTOM3/noncoding/ )	8.74203	9.73104	9.52291	9.30035	9.19311	9.24714
RB_p_000l06243	A130039B13%AK037705%chr6:95620007-95622829:-%The RIKEN Mouse Gene Encyclopaedia Project(ftp://fantom.gsc.riken.jp/FANTOM3/noncoding/ )	7.71425	7.90889	8.28579	8.22882	8.31967	8.41785
RB_p_000l46045	2410071A13%AK019121%chr19:23134899-23135708:+%The RIKEN Mouse Gene Encyclopaedia Project(ftp://fantom.gsc.riken.jp/FANTOM3/noncoding/ )	10.9612	11.2064	11.507	11.33	11.3315	11.6934
RB_p_000l28236	A230088E03%AK039030%chr1:37865298-37871388:+%The RIKEN Mouse Gene Encyclopaedia Project(ftp://fantom.gsc.riken.jp/FANTOM3/noncoding/ )	8.40868	9.2009	9.4381	9.33427	9.51898	9.41996
RB_p_000l27839	D930028I16%AK086434%chr1:63060134-63063561:-%The RIKEN Mouse Gene Encyclopaedia Project(ftp://fantom.gsc.riken.jp/FANTOM3/noncoding/ )	9.79577	10.2654	9.97692	10.1476	10.0675	10.2713
RB_p_000l26711	5830459C16%AK018022%chr11:117849306-117850910:+%The RIKEN Mouse Gene Encyclopaedia Project(ftp://fantom.gsc.riken.jp/FANTOM3/noncoding/ )	10.8495	11.1648	11.2489	10.9514	10.6445	10.9205
RB_p_000l24876	4930566F21%AK016234%chr5:31486632-31495179:-%The RIKEN Mouse Gene Encyclopaedia Project(ftp://fantom.gsc.riken.jp/FANTOM3/noncoding/ )	8.17576	8.49785	8.72167	8.86882	8.88315	9.08636
RB_p_000l11675	1810034M08%AK007695%chr6:85915737-85927383:+%The RIKEN Mouse Gene Encyclopaedia Project(ftp://fantom.gsc.riken.jp/FANTOM3/noncoding/ )	10.5935	11.3299	11.2962	10.8382	10.7222	11.1326
RB_p_000l27919	1110018F16%AK003775%chr3:137915424-137916557:+%The RIKEN Mouse Gene Encyclopaedia Project(ftp://fantom.gsc.riken.jp/FANTOM3/noncoding/ )	7.66059	9.2009	9.51208	8.71882	8.63239	8.89986
RB_p_000l34482	F830049I02%AK089910%chr6:69778127-69780314:+%The RIKEN Mouse Gene Encyclopaedia Project(ftp://fantom.gsc.riken.jp/FANTOM3/noncoding/ )	9.9508	10.7423	10.5343	10.7971	10.5358	10.6995
RB_p_000l05338	0710001D09%AK002942%chr2:26059009-26060064:-%The RIKEN Mouse Gene Encyclopaedia Project(ftp://fantom.gsc.riken.jp/FANTOM3/noncoding/ )	8.24357	9.18281	9.36413	9.25542	8.97154	9.28463
RB_p_000l28569	A130072O03%AK038033%chr1:86801074-86804027:+%The RIKEN Mouse Gene Encyclopaedia Project(ftp://fantom.gsc.riken.jp/FANTOM3/noncoding/ )	10.3298	10.6256	10.8087	10.9447	10.8283	11.1295
RB_p_000l25692	C130043L18%AK081569%chr5:90314664-90317435:-%The RIKEN Mouse Gene Encyclopaedia Project(ftp://fantom.gsc.riken.jp/FANTOM3/noncoding/ )	11.0032	11.3813	11.5852	11.6964	11.4612	11.3909
RB_p_000l23779	G530010H02%AK149691%chr7:40077404-40080681:-%The RIKEN Mouse Gene Encyclopaedia Project(ftp://fantom.gsc.riken.jp/FANTOM3/noncoding/ )	9.13955	9.52029	9.91439	10.1029	10.1297	10.2013
RB_p_000l27404	D930030L23%AK086465%chr13:107008125-107011592:-%The RIKEN Mouse Gene Encyclopaedia Project(ftp://fantom.gsc.riken.jp/FANTOM3/noncoding/ )	9.15945	9.18281	9.58747	9.80252	9.79469	9.83157
RB_p_000l43437	3.110009E+24%AK014026%chr1:120121186-120188182:+%The RIKEN Mouse Gene Encyclopaedia Project(ftp://fantom.gsc.riken.jp/FANTOM3/noncoding/ )	10.5035	10.9663	10.886	10.7194	10.5714	10.7924
RB_p_000l37694	2010107G12%AK008337%chr6:34945288-34974518:-%The RIKEN Mouse Gene Encyclopaedia Project(ftp://fantom.gsc.riken.jp/FANTOM3/noncoding/ )	8.74203	9.09891	9.18776	9.01076	9.33613	9.34467
RB_p_000l06567	NR_015373.1%Gm5485% Mus musculus predicted gene 5485 (Gm5485)	8.92778	8.69232	8.79279	9.17866	9.39963	9.44674
RB_p_000l10723	A130062I07%AK079495%chr13:76941667-76944077:+%The RIKEN Mouse Gene Encyclopaedia Project(ftp://fantom.gsc.riken.jp/FANTOM3/noncoding/ )	12.146	12.2825	12.7594	12.6405	12.7531	12.8833
RB_p_000l05465	0610007N19%AK002304%chr15:32240568-32244662:-%The RIKEN Mouse Gene Encyclopaedia Project(ftp://fantom.gsc.riken.jp/FANTOM3/noncoding/ )	9.51701	9.99624	10.0161	9.97633	10.128	10.123
RB_p_000l18898	D330017J19%AK084585%chr5:33418391-33419751:+%The RIKEN Mouse Gene Encyclopaedia Project(ftp://fantom.gsc.riken.jp/FANTOM3/noncoding/ )	4.62427	8.02514	7.75377	7.14296	7.49252	7.53138
RB_p_000l21504	A630035G04%AK041758%chr14:62691888-62693629:-%The RIKEN Mouse Gene Encyclopaedia Project(ftp://fantom.gsc.riken.jp/FANTOM3/noncoding/ )	11.3481	12.0499	11.9145	11.9608	11.8349	11.9185
RB_p_000l07396	D930018M10%AK086291%chr5:124390256-124390904:-%The RIKEN Mouse Gene Encyclopaedia Project(ftp://fantom.gsc.riken.jp/FANTOM3/noncoding/ )	11.7422	12.5773	12.4014	12.3608	12.3075	12.3348
RB_p_000l25688	I420031K02%AK159802%chr19:41213794-41214968:-%The RIKEN Mouse Gene Encyclopaedia Project(ftp://fantom.gsc.riken.jp/FANTOM3/noncoding/ )	10.5264	11.4015	11.1792	10.9334	11.0614	11.0428
RB_p_000l05290	D030035K24%AK083502%chr2:125304982-125306522:-%The RIKEN Mouse Gene Encyclopaedia Project(ftp://fantom.gsc.riken.jp/FANTOM3/noncoding/ )	9.24911	9.62662	9.93246	9.41186	9.81911	9.90011
RB_p_000l18640	XR_142329.1%Gm10687% PREDICTED: Mus musculus predicted gene 10687 (Gm10687)	6.49452	8.30682	8.3091	8.26991	8.60486	8.52748
RB_p_000l32932	NR_029540.1%Mir125b-2% Mus musculus microRNA 125b-2 (Mir125b-2)	4.23461	8.45052	8.29539	7.72792	7.74034	7.87652
RB_p_000l27239	B130042J08%AK045167%chr5:65391597-65408950:+%The RIKEN Mouse Gene Encyclopaedia Project(ftp://fantom.gsc.riken.jp/FANTOM3/noncoding/ )	9.09276	10.0634	9.91861	9.68912	9.79577	9.81885
RB_p_000l33968	A530097G05%AK041289%chr12:32919383-32953789:-%The RIKEN Mouse Gene Encyclopaedia Project(ftp://fantom.gsc.riken.jp/FANTOM3/noncoding/ )	10.0286	10.8979	10.6677	10.4821	10.5691	10.723
RB_p_000l16399	K230305F09%%%The RIKEN Mouse Gene Encyclopaedia Project(ftp://fantom.gsc.riken.jp/FANTOM3/noncoding/ )	11.476	11.4659	12.1563	12.0969	12.3238	12.2701
RB_p_000l09602	NR_015567.2%A930007I19Rik% Mus musculus RIKEN cDNA A930007I19 gene (A930007I19Rik)	4.94642	8.30682	7.90789	7.00375	7.71425	7.28848
RB_p_000l36099	B930020C23%AK163685%chr16:32471476-32474653:+%The RIKEN Mouse Gene Encyclopaedia Project(ftp://fantom.gsc.riken.jp/FANTOM3/noncoding/ )	9.69494	10.0921	10.2226	10.1971	10.1946	10.3104
RB_p_000l35534	1500038I17%AK131634%chr4:34951157-34952453:-%The RIKEN Mouse Gene Encyclopaedia Project(ftp://fantom.gsc.riken.jp/FANTOM3/noncoding/ )	13.3941	13.5018	13.7181	13.3508	13.8137	13.354
RB_p_000l38056	6430547G23%AK032441%chr19:10545276-10548819:-%The RIKEN Mouse Gene Encyclopaedia Project(ftp://fantom.gsc.riken.jp/FANTOM3/noncoding/ )	6.73245	8.10504	8.33316	8.42626	8.70678	8.51373
RB_p_000l28311	7420420P04%AK135812%chr12:110802613-110804259:+%The RIKEN Mouse Gene Encyclopaedia Project(ftp://fantom.gsc.riken.jp/FANTOM3/noncoding/ )	7.72224	9.61991	9.10678	8.78681	9.05257	9.00516
RB_p_000l40031	NR_028021.1%Ppifos% Mus musculus peptidylprolyl isomerase F	5.3339	8.36413	7.98868	8.01216	7.93172	8.13528
RB_p_000l27080	XR_141159.1%5033430I15Rik% PREDICTED: Mus musculus RIKEN cDNA 5033430I15 gene (5033430I15Rik)	9.05664	9.4108	9.46693	9.59432	9.57396	9.81672
RB_p_000l16984	D630019D02%AK085385%chrX:11481631-11483716:-%The RIKEN Mouse Gene Encyclopaedia Project(ftp://fantom.gsc.riken.jp/FANTOM3/noncoding/ )	7.99765	9.44122	9.33502	9.32793	9.5951	9.4308
RB_p_000l08793	G730038I02%AK144823%chr2:122708042-122721454:+%The RIKEN Mouse Gene Encyclopaedia Project(ftp://fantom.gsc.riken.jp/FANTOM3/noncoding/ )	9.62845	9.82337	10.2588	10.2106	10.383	10.5571
RB_p_000l07855	NR_045429.1%2010308F09Rik% Mus musculus RIKEN cDNA 2010308F09 gene (2010308F09Rik)	6.13614	8.50846	8.15566	8.26053	8.44398	8.49119
RB_p_000l23319	6430501N10%AK078201%chr5:108363852-108364974:-%The RIKEN Mouse Gene Encyclopaedia Project(ftp://fantom.gsc.riken.jp/FANTOM3/noncoding/ )	9.17783	9.63844	10.0921	10.2748	10.1474	10.195
RB_p_000l02002	C230064O14%AK082574%chr7:45330156-45333740:-%The RIKEN Mouse Gene Encyclopaedia Project(ftp://fantom.gsc.riken.jp/FANTOM3/noncoding/ )	5.5597	9.04166	8.44225	8.78136	8.54368	8.43115
RB_p_000l12838	D530005K21%AK052557%chr6:13922913-13925633:+%The RIKEN Mouse Gene Encyclopaedia Project(ftp://fantom.gsc.riken.jp/FANTOM3/noncoding/ )	10.5071	10.461	11.262	11.2385	11.1267	11.1634
RB_p_000l19003	2610300B05%AK011941%chr12:69211102-69213042:-%The RIKEN Mouse Gene Encyclopaedia Project(ftp://fantom.gsc.riken.jp/FANTOM3/noncoding/ )	9.10852	9.71682	9.98608	10.0138	9.73188	9.63511
RB_p_000l05487	5.830469E+22%AK134189%%The RIKEN Mouse Gene Encyclopaedia Project(ftp://fantom.gsc.riken.jp/FANTOM3/noncoding/ )	7.93664	8.97441	9.38622	9.65255	9.62662	9.50746
RB_p_000l26436	D930049G20%AK086751%chr2:145229822-145231204:+%The RIKEN Mouse Gene Encyclopaedia Project(ftp://fantom.gsc.riken.jp/FANTOM3/noncoding/ )	6.36923	8.79062	9.12842	8.89077	9.22661	8.93982
RB_p_000l22197	C230069K01%AK141143%chr10:45656954-45661912:+%The RIKEN Mouse Gene Encyclopaedia Project(ftp://fantom.gsc.riken.jp/FANTOM3/noncoding/ )	11.8389	11.8236	11.9687	11.965	11.7456	11.8638
RB_p_000l04539	XR_105789.2;XR_106993.2%2810407A14Rik;2810407A14Rik% PREDICTED: Mus musculus RIKEN cDNA 2810407A14 gene (2810407A14Rik)	5.6677	8.02514	8.1404	8.04075	8.36851	8.3819
RB_p_000l32118	9330141K23%AK034020%chr5:144209474-144223552:-%The RIKEN Mouse Gene Encyclopaedia Project(ftp://fantom.gsc.riken.jp/FANTOM3/noncoding/ )	5.20945	7.74034	8.04985	7.76266	8.17243	8.1404
RB_p_000l36030	D130054G24%AK051519%chr1:88275120-88277273:-%The RIKEN Mouse Gene Encyclopaedia Project(ftp://fantom.gsc.riken.jp/FANTOM3/noncoding/ )	6.71195	8.72224	8.75099	8.67831	8.96	8.81645
RB_p_000l33060	C430010C20%AK049436%chr5:3744398-3747020:-%The RIKEN Mouse Gene Encyclopaedia Project(ftp://fantom.gsc.riken.jp/FANTOM3/noncoding/ )	9.56542	10.3198	10.3059	10.0472	9.83999	9.68883
RB_p_000l03496	A130077E10%AK038084%chr5:144158877-144160351:+%The RIKEN Mouse Gene Encyclopaedia Project(ftp://fantom.gsc.riken.jp/FANTOM3/noncoding/ )	6.17991	8.03434	8.3634	8.26601	8.67301	8.3819
RB_p_000l35373	A130081A02%AK138058%chr11:22964493-22969385:-%The RIKEN Mouse Gene Encyclopaedia Project(ftp://fantom.gsc.riken.jp/FANTOM3/noncoding/ )	7.03159	7.82867	8.52552	8.29997	8.86882	8.59681
RB_p_000l24733	F830021K11%AK089791%chr4:11758192-11811486:+%The RIKEN Mouse Gene Encyclopaedia Project(ftp://fantom.gsc.riken.jp/FANTOM3/noncoding/ )	10.1855	10.8275	11.3142	10.8313	10.9847	9.61655
RB_p_000l41855	C530001L05%AK049600%chr1:178326736-178328990:-%The RIKEN Mouse Gene Encyclopaedia Project(ftp://fantom.gsc.riken.jp/FANTOM3/noncoding/ )	9.24159	9.81752	10.1295	9.52487	10.1211	9.78245
RB_p_000l09553	B930096F14%AK081172%chr1:134642253-134646520:-%The RIKEN Mouse Gene Encyclopaedia Project(ftp://fantom.gsc.riken.jp/FANTOM3/noncoding/ )	12.6766	13.0286	13.0988	13.0353	12.9269	12.8721
RB_p_000l35980	A630078F23%AK042281%chr3:97761529-97762772:-%The RIKEN Mouse Gene Encyclopaedia Project(ftp://fantom.gsc.riken.jp/FANTOM3/noncoding/ )	9.6987	9.40762	9.90087	9.73922	10.0217	10.3454
RB_p_000l36192	C130040L09%AK048213%chr11:3643267-3647526:-%The RIKEN Mouse Gene Encyclopaedia Project(ftp://fantom.gsc.riken.jp/FANTOM3/noncoding/ )	8.98774	9.17284	9.62996	8.86212	9.5581	9.86251
RB_p_000l29922	4930461L14%AK015494%chr18:26916730-26918097:-%The RIKEN Mouse Gene Encyclopaedia Project(ftp://fantom.gsc.riken.jp/FANTOM3/noncoding/ )	12.9058	13.2092	13.3584	13.2489	13.1492	13.3466
RB_p_000l19899	9.130014E+26%AK018618%chr10:100443902-100444809:-%The RIKEN Mouse Gene Encyclopaedia Project(ftp://fantom.gsc.riken.jp/FANTOM3/noncoding/ )	11.0944	11.6277	11.6911	11.3703	11.429	11.5902
RB_p_000l28232	NR_027010.1%ROSA% Mus musculus gene trap ROSA 26	8.14551	9.30872	9.29653	9.26249	9.31099	9.52258
RB_p_000l08126	NR_015580.1%Sox2ot% Mus musculus SOX2 overlapping transcript (non-protein coding) (Sox2ot)	7.89986	9.21957	9.20986	8.92333	9.0634	9.29271
RB_p_000l08990	9830166K08%AK036720%chr7:142553699-142558596:-%The RIKEN Mouse Gene Encyclopaedia Project(ftp://fantom.gsc.riken.jp/FANTOM3/noncoding/ )	11.9508	12.7567	12.6578	12.4578	12.4077	12.6003
RB_p_000l25543	5730419M06%AK161637%chr12:98233237-98237008:-%The RIKEN Mouse Gene Encyclopaedia Project(ftp://fantom.gsc.riken.jp/FANTOM3/noncoding/ )	9.67066	10.6042	10.2366	9.78899	10.025	10.0143
RB_p_000l28566	G630012H20%AK090180%chr18:72039957-72042420:-%The RIKEN Mouse Gene Encyclopaedia Project(ftp://fantom.gsc.riken.jp/FANTOM3/noncoding/ )	4.89077	7.65045	8.5485	7.66415	8.60486	8.24397
RB_p_000l46800	B130008O15%AK044864%chr9:45051423-45055161:-%The RIKEN Mouse Gene Encyclopaedia Project(ftp://fantom.gsc.riken.jp/FANTOM3/noncoding/ )	-1.66108	-1.48926	-0.49955	-2.16893	-0.381684	-1.22664
RB_p_000l23482	C130037I01%AK048145%chr3:141686552-141689164:+%The RIKEN Mouse Gene Encyclopaedia Project(ftp://fantom.gsc.riken.jp/FANTOM3/noncoding/ )	10.3757	11.111	10.9587	11.0888	10.9015	11.0655
RB_p_000l21286	D130080F22%AK051785%chr18:58055706-58057913:-%The RIKEN Mouse Gene Encyclopaedia Project(ftp://fantom.gsc.riken.jp/FANTOM3/noncoding/ )	9.89885	10.5414	10.5242	10.4129	10.7464	10.5398
RB_p_000l07436	6720443L07%AK135241%chr8:61606837-61610292:+%The RIKEN Mouse Gene Encyclopaedia Project(ftp://fantom.gsc.riken.jp/FANTOM3/noncoding/ )	8.83289	10.1607	9.15987	9.038	9.47404	9.36669
RB_p_000l21238	E530011L22%AK089135%chr9:121757206-121759788:-%The RIKEN Mouse Gene Encyclopaedia Project(ftp://fantom.gsc.riken.jp/FANTOM3/noncoding/ )	9.134	9.82098	9.41574	9.72252	9.90288	10.1398
RB_p_000l43894	NR_040748.1%Gm6639% Mus musculus predicted gene 6639 (Gm6639)	9.38766	10.1393	10.0442	10.0647	10.3386	10.2554
RB_p_000l27497	2810047C21%AK012911%chr7:9868879-9874201:-%The RIKEN Mouse Gene Encyclopaedia Project(ftp://fantom.gsc.riken.jp/FANTOM3/noncoding/ )	9.08614	10.0471	9.77231	9.50151	10.0047	9.83552
RB_p_000l39727	9.630028E+25%AK079336%chr2:57367713-57370719:+%The RIKEN Mouse Gene Encyclopaedia Project(ftp://fantom.gsc.riken.jp/FANTOM3/noncoding/ )	8.87754	10.4398	9.7521	10.015	10.2566	10.3305
RB_p_000l20073	C630002N23%AK083095%chr1:93015465-93018221:-%The RIKEN Mouse Gene Encyclopaedia Project(ftp://fantom.gsc.riken.jp/FANTOM3/noncoding/ )	10.5845	11.5953	10.9151	10.9984	11.4418	11.4241
RB_p_000l04760	NR_045739.1%D330022K07Rik% Mus musculus RIKEN cDNA D330022K07 gene (D330022K07Rik)	7.55842	9.11135	8.58684	8.74819	8.95056	8.88111
RB_p_000l18581	E430029I03%AK088874%chr1:52119569-52137852:+%The RIKEN Mouse Gene Encyclopaedia Project(ftp://fantom.gsc.riken.jp/FANTOM3/noncoding/ )	11.9189	12.5057	12.3311	12.3434	12.6792	12.6156
RB_p_000l40545	A130020K16%AK037473%chr6:98992680-98997596:-%The RIKEN Mouse Gene Encyclopaedia Project(ftp://fantom.gsc.riken.jp/FANTOM3/noncoding/ )	7.54561	9.0954	8.99341	8.99341	9.44156	9.51373
RB_p_000l32378	D230036N06%AK142106%chr12:41063133-41066469:+%The RIKEN Mouse Gene Encyclopaedia Project(ftp://fantom.gsc.riken.jp/FANTOM3/noncoding/ )	10.3165	11.2064	10.9257	11.0973	11.5636	11.4488
RB_p_000l16067	2900046F13%AK013655%chr2:7045553-7046619:-%The RIKEN Mouse Gene Encyclopaedia Project(ftp://fantom.gsc.riken.jp/FANTOM3/noncoding/ )	10.4678	11.2784	10.9399	10.9175	11.4447	11.2976
RB_p_000l06751	9030412M04%AK018504%chr2:131992851-131994167:-%The RIKEN Mouse Gene Encyclopaedia Project(ftp://fantom.gsc.riken.jp/FANTOM3/noncoding/ )	8.49319	10.2406	9.72934	9.70621	10.102	10.2364
RB_p_000l22079	NR_004417.1%Snord73a% Mus musculus small nucleolar RNA	9.54593	10.2072	9.96482	9.97895	10.5799	10.6817
RB_p_000l40854	XR_033633.3%2310006M14Rik% PREDICTED: Mus musculus RIKEN cDNA 2310006M14 gene (2310006M14Rik)	8.72792	10.3354	9.60239	9.73753	10.3064	10.1869
RB_p_000l25995	2010315B03%AK008571%chr9:124291815-124292568:-%The RIKEN Mouse Gene Encyclopaedia Project(ftp://fantom.gsc.riken.jp/FANTOM3/noncoding/ )	8.11027	9.70578	8.85435	8.84392	9.51898	9.51373
RB_p_000l04048	G630016I04%AK090201%chr12:56628983-56630262:+%The RIKEN Mouse Gene Encyclopaedia Project(ftp://fantom.gsc.riken.jp/FANTOM3/noncoding/ )	6.96771	9.19394	8.80305	8.9525	9.86135	9.43567
RB_p_000l41848	9830107L10%AK079399%chr1:138062860-138064210:-%The RIKEN Mouse Gene Encyclopaedia Project(ftp://fantom.gsc.riken.jp/FANTOM3/noncoding/ )	6.95226	8.37214	7.77698	8.48382	8.56033	8.40372
RB_p_000l12413	D430001F15%AK084846%chr3:119738721-119742768:-%The RIKEN Mouse Gene Encyclopaedia Project(ftp://fantom.gsc.riken.jp/FANTOM3/noncoding/ )	6.74819	8.84392	7.77698	7.83289	8.60115	8.40868
RB_p_000l37417	XR_140698.1;XR_142125.1%Gm2545;Gm2545% PREDICTED: Mus musculus predicted gene 2545 (Gm2545)	7.51964	9.24317	8.59991	9.2127	9.68767	9.48951
RB_p_000l17938	A630032J15%AK041725%chr8:25596527-25597488:-%The RIKEN Mouse Gene Encyclopaedia Project(ftp://fantom.gsc.riken.jp/FANTOM3/noncoding/ )	10.6378	11.732	10.884	11.1799	11.6712	11.596
RB_p_000l13772	9930027D07%AK036931%chr7:67345399-67349868:-%The RIKEN Mouse Gene Encyclopaedia Project(ftp://fantom.gsc.riken.jp/FANTOM3/noncoding/ )	8.86625	9.77259	9.66593	9.61548	9.82337	9.88849
RB_p_000l12135	D230017G06%AK084279%chr5:131884782-131885938:-%The RIKEN Mouse Gene Encyclopaedia Project(ftp://fantom.gsc.riken.jp/FANTOM3/noncoding/ )	8.33762	9.55938	8.81325	9.39839	9.58465	9.56256
RB_p_000l30839	F830215J17%AK172574%chr5:123962627-123964521:+%The RIKEN Mouse Gene Encyclopaedia Project(ftp://fantom.gsc.riken.jp/FANTOM3/noncoding/ )	7.54561	9.19024	8.4457	8.50912	8.8933	8.77808
RB_p_000l06360	D130037L24%AK141865%chr16:67530405-67534880:-%The RIKEN Mouse Gene Encyclopaedia Project(ftp://fantom.gsc.riken.jp/FANTOM3/noncoding/ )	8.38154	9.58903	8.71825	9.37649	9.4754	9.41996
RB_p_000l18975	NR_029650.1%Mir299% Mus musculus microRNA 299 (Mir299)	7.66059	9.17659	8.14551	8.62753	8.81698	8.89381
RB_p_000l37798	A730074K21%AK139224%chr10:105340248-105342314:-%The RIKEN Mouse Gene Encyclopaedia Project(ftp://fantom.gsc.riken.jp/FANTOM3/noncoding/ )	5.22882	8.40372	7.44432	8.06878	7.99435	8.37721
RB_p_000l00939	G730028I12%AK144738%chr9:82028581-82029183:+%The RIKEN Mouse Gene Encyclopaedia Project(ftp://fantom.gsc.riken.jp/FANTOM3/noncoding/ )	9.40443	10.3216	9.93982	10.5379	10.8881	10.8784
RB_p_000l24948	1110007H22%AK003543%chr19:29348701-29361873:-%The RIKEN Mouse Gene Encyclopaedia Project(ftp://fantom.gsc.riken.jp/FANTOM3/noncoding/ )	10.3905	11.6006	10.9978	11.3364	11.3016	11.4426
RB_p_000l22419	D930022C23%AK086337%chr1:162234183-162235902:-%The RIKEN Mouse Gene Encyclopaedia Project(ftp://fantom.gsc.riken.jp/FANTOM3/noncoding/ )	8.85591	10.3104	9.51208	9.8829	10.343	10.2116
RB_p_000l10942	9330184L24%AK034378%chrX:119932217-119934683:+%The RIKEN Mouse Gene Encyclopaedia Project(ftp://fantom.gsc.riken.jp/FANTOM3/noncoding/ )	12.5859	13.2647	12.7181	13.2897	13.7988	13.4294
RB_p_000l34132	6720418I03%AK078403%chr15:13165973-13167583:-%The RIKEN Mouse Gene Encyclopaedia Project(ftp://fantom.gsc.riken.jp/FANTOM3/noncoding/ )	9.19024	10.2627	10.0755	10.3592	10.4842	10.2821
RB_p_000l46267	2610301N02%AK011961%chr11:51995250-51997428:-%The RIKEN Mouse Gene Encyclopaedia Project(ftp://fantom.gsc.riken.jp/FANTOM3/noncoding/ )	12.0495	12.7188	12.4343	12.8127	13.0725	12.9035
RB_p_000l02242	2610034N15%AK011675%chr3:115941362-115942106:-%The RIKEN Mouse Gene Encyclopaedia Project(ftp://fantom.gsc.riken.jp/FANTOM3/noncoding/ )	11.7094	12.1938	12.3047	11.8287	11.8536	11.8975
RB_p_000l18718	5830434F19%AK017969%chr2:34415740-34417275:+%The RIKEN Mouse Gene Encyclopaedia Project(ftp://fantom.gsc.riken.jp/FANTOM3/noncoding/ )	12.3675	13.0134	12.6652	13.5553	13.4075	13.2204
RB_p_000l33695	D230043N15%AK052078%chr1:129494908-129501768:+%The RIKEN Mouse Gene Encyclopaedia Project(ftp://fantom.gsc.riken.jp/FANTOM3/noncoding/ )	9.99129	10.7374	10.3599	10.8079	10.7288	10.8053
RB_p_000l26685	4732477F15%AK028979%chr11:51404486-51407441:+%The RIKEN Mouse Gene Encyclopaedia Project(ftp://fantom.gsc.riken.jp/FANTOM3/noncoding/ )	8.73075	9.94958	9.70073	9.90124	9.95565	10.0569
RB_p_000l14116	2010204J23%AK008436%chr7:100963735-100964366:-%The RIKEN Mouse Gene Encyclopaedia Project(ftp://fantom.gsc.riken.jp/FANTOM3/noncoding/ )	10.0896	10.6386	10.6138	10.9116	10.8575	10.9744
RB_p_000l11423	A530014K09%AK040684%chr5:74702598-74728605:+%The RIKEN Mouse Gene Encyclopaedia Project(ftp://fantom.gsc.riken.jp/FANTOM3/noncoding/ )	7.633	9.19763	9.08614	9.32418	9.44777	9.33465
RB_p_000l16363	3110004A20%AK019415%chr11:40474717-40475677:-%The RIKEN Mouse Gene Encyclopaedia Project(ftp://fantom.gsc.riken.jp/FANTOM3/noncoding/ )	11.7962	12.0458	11.8493	12.2406	12.263	12.4626
RB_p_000l40037	E130008O17%AK053305%chr1:128171629-128173411:+%The RIKEN Mouse Gene Encyclopaedia Project(ftp://fantom.gsc.riken.jp/FANTOM3/noncoding/ )	7.90789	8.66888	8.47911	8.96386	8.73753	8.89986
RB_p_000l01577	D430035E22%AK085089%chr3:104473764-104476726:-%The RIKEN Mouse Gene Encyclopaedia Project(ftp://fantom.gsc.riken.jp/FANTOM3/noncoding/ )	12.0205	12.6245	12.3978	12.8641	12.82	12.916
RB_p_000l22365	NR_029570.1%Mir184% Mus musculus microRNA 184 (Mir184)	10.314	11.0591	10.679	10.7522	10.9124	10.8053
RB_p_000l07752	4022416H10%AK160963%chr16:33056481-33060175:+%The RIKEN Mouse Gene Encyclopaedia Project(ftp://fantom.gsc.riken.jp/FANTOM3/noncoding/ )	9.86805	9.7211	9.34152	10.0396	10.0719	10.4322
RB_p_000l28034	D030062G07%AK051053%chr16:34035915-34038136:-%The RIKEN Mouse Gene Encyclopaedia Project(ftp://fantom.gsc.riken.jp/FANTOM3/noncoding/ )	12.3063	12.3299	11.7934	12.4579	12.1795	12.7243
RB_p_000l43426	7330406M14%AK135607%chr11:61781344-61783349:-%The RIKEN Mouse Gene Encyclopaedia Project(ftp://fantom.gsc.riken.jp/FANTOM3/noncoding/ )	11.8435	12.1127	11.7492	12.4233	12.1656	12.3972
RB_p_000l14115	I0C0039D14%AK145410%%The RIKEN Mouse Gene Encyclopaedia Project(ftp://fantom.gsc.riken.jp/FANTOM3/noncoding/ )	8.99058	9.40088	9.05257	9.47404	9.39071	9.3819
RB_p_000l25146	D930005H14%AK086094%chr7:25671196-25675118:-%The RIKEN Mouse Gene Encyclopaedia Project(ftp://fantom.gsc.riken.jp/FANTOM3/noncoding/ )	10.1161	10.134	9.7316	10.4737	10.1179	10.5413
RB_p_000l23244	B230220N19%AK045674%chr4_JH584293_random:186313-188937:-%The RIKEN Mouse Gene Encyclopaedia Project(ftp://fantom.gsc.riken.jp/FANTOM3/noncoding/ )	14.3843	14.04	13.958	14.9419	14.5951	14.9208
RB_p_000l42759	4930547H19%AK076906%chr5:100910002-100913707:-%The RIKEN Mouse Gene Encyclopaedia Project(ftp://fantom.gsc.riken.jp/FANTOM3/noncoding/ )	7.84654	8.00609	7.28386	8.16407	8.7955	8.80843
RB_p_000l29090	2310061D13%AK009996%chr12:79493257-79493637:-%The RIKEN Mouse Gene Encyclopaedia Project(ftp://fantom.gsc.riken.jp/FANTOM3/noncoding/ )	12.8546	12.5463	12.304	13.2847	12.855	13.2378
RB_p_000l07182	G730035L02%AK144797%chr4:52489290-52490911:+%The RIKEN Mouse Gene Encyclopaedia Project(ftp://fantom.gsc.riken.jp/FANTOM3/noncoding/ )	9.59743	9.78572	9.29653	10.5155	10.1155	10.2587
RB_p_000l14386	C730023K03%AK050157%chr14:34724713-34728035:+%The RIKEN Mouse Gene Encyclopaedia Project(ftp://fantom.gsc.riken.jp/FANTOM3/noncoding/ )	11.3441	11.5334	11.5731	11.791	11.4918	11.6494
RB_p_000l37530	4930404L07%AK029584%chr4:141652169-141654920:+%The RIKEN Mouse Gene Encyclopaedia Project(ftp://fantom.gsc.riken.jp/FANTOM3/noncoding/ )	11.1792	11.3631	11.4271	11.3992	11.3541	11.3151
RB_p_000l14704	4930428D18%AK132827%chrX:76393349-76397979:+%The RIKEN Mouse Gene Encyclopaedia Project(ftp://fantom.gsc.riken.jp/FANTOM3/noncoding/ )	-1.12758	9.71682	8.39946	9.74259	9.20294	9.59028
RB_p_000l33714	XR_141967.1%Gm13884% PREDICTED: Mus musculus predicted gene 13884 (Gm13884)	10.7801	11.0122	10.6578	11.2385	10.897	11.0597
RB_p_000l00801	XR_105447.1;XR_106689.1%9930038B18Rik;9930038B18Rik% PREDICTED: Mus musculus RIKEN cDNA 9930038B18 gene (9930038B18Rik)	12.87	12.5305	12.2799	13.0647	12.8539	13.0573
RB_p_000l27447	NR_029564.1%Mir154% Mus musculus microRNA 154 (Mir154)	11.3546	11.3982	11.1196	11.8766	11.4633	11.8838
RB_p_000l21211	A930004B04%AK044258%chr5:105470225-105472026:+%The RIKEN Mouse Gene Encyclopaedia Project(ftp://fantom.gsc.riken.jp/FANTOM3/noncoding/ )	10.2693	10.3801	9.81911	10.7286	10.2724	10.7552
RB_p_000l31124	9330022G03%AK136811%chr4:19616478-19620359:+%The RIKEN Mouse Gene Encyclopaedia Project(ftp://fantom.gsc.riken.jp/FANTOM3/noncoding/ )	8.12412	8.20864	7.69232	8.12584	8.37649	8.35682
RB_p_000l01489	B130019A08%AK157755%chr11:93893625-93894628:+%The RIKEN Mouse Gene Encyclopaedia Project(ftp://fantom.gsc.riken.jp/FANTOM3/noncoding/ )	9.39767	9.60594	8.86882	10.0096	10.0063	10.0587
RB_p_000l18011	A830040I06%AK080652%%The RIKEN Mouse Gene Encyclopaedia Project(ftp://fantom.gsc.riken.jp/FANTOM3/noncoding/ )	9.81378	9.8087	9.63844	10.2796	10.308	10.364
RB_p_000l44825	A130012N23%AK037381%chr10:12399284-12400952:-%The RIKEN Mouse Gene Encyclopaedia Project(ftp://fantom.gsc.riken.jp/FANTOM3/noncoding/ )	9.87036	9.60594	8.90238	9.90288	9.91002	10.1451
RB_p_000l41664	B020047L16%AK139962%chr12:50623539-50626810:+%The RIKEN Mouse Gene Encyclopaedia Project(ftp://fantom.gsc.riken.jp/FANTOM3/noncoding/ )	11.5481	11.2166	10.8459	11.7446	11.4571	11.9984
RB_p_000l11041	1500032O14%AK005350%chr13:74349172-74350222:-%The RIKEN Mouse Gene Encyclopaedia Project(ftp://fantom.gsc.riken.jp/FANTOM3/noncoding/ )	8.90739	9.39767	8.81325	9.07592	8.93467	9.10329
RB_p_000l20080	4.932434E+21%AK016545%chr2:173295532-173298984:+%The RIKEN Mouse Gene Encyclopaedia Project(ftp://fantom.gsc.riken.jp/FANTOM3/noncoding/ )	10.9409	10.5226	10.7084	11.1654	10.9934	11.3007
RB_p_000l43885	G930003N06%AK166375%chr11:96746551-96747329:-%The RIKEN Mouse Gene Encyclopaedia Project(ftp://fantom.gsc.riken.jp/FANTOM3/noncoding/ )	10.1306	9.87319	9.47708	10.4235	10.3939	10.563
RB_p_000l46510	F830303P05%AK157685%chr13:24577706-24583733:-%The RIKEN Mouse Gene Encyclopaedia Project(ftp://fantom.gsc.riken.jp/FANTOM3/noncoding/ )	10.4969	10.6812	10.3477	10.5242	10.4909	10.7197
RB_p_000l33332	I920178P20%AK147121%chr14:119098964-119115074:+%The RIKEN Mouse Gene Encyclopaedia Project(ftp://fantom.gsc.riken.jp/FANTOM3/noncoding/ )	11.5436	11.8091	11.8219	12.0811	11.7682	12.0543
RB_p_000l41499	E330007M18%AK165097%chr10:117350635-117352238:-%The RIKEN Mouse Gene Encyclopaedia Project(ftp://fantom.gsc.riken.jp/FANTOM3/noncoding/ )	10.353	9.8434	9.33017	10.4595	10.1491	10.4773
RB_p_000l13421	6720474O18%AK032934%chr11:75161379-75164507:-%The RIKEN Mouse Gene Encyclopaedia Project(ftp://fantom.gsc.riken.jp/FANTOM3/noncoding/ )	13.692	13.683	13.646	14.3591	13.9162	14.2783
RB_p_000l16249	6430577P16%AK135082%chr13:24904044-24905365:+%The RIKEN Mouse Gene Encyclopaedia Project(ftp://fantom.gsc.riken.jp/FANTOM3/noncoding/ )	11.2335	11.5889	11.3423	11.6764	11.3275	11.7122
RB_p_000l44819	A530039L02%AK079984%chr16:19212659-19236776:-%The RIKEN Mouse Gene Encyclopaedia Project(ftp://fantom.gsc.riken.jp/FANTOM3/noncoding/ )	10.386	10.6839	10.3839	10.7104	10.3535	10.8765
RB_p_000l41404	F830001P21%AK089561%chr12:85985396-85987993:+%The RIKEN Mouse Gene Encyclopaedia Project(ftp://fantom.gsc.riken.jp/FANTOM3/noncoding/ )	10.7282	11.0745	10.8027	10.8005	10.4252	10.9408
RB_p_000l40434	D630012D24%AK085328%chr2:91709909-91710537:-%The RIKEN Mouse Gene Encyclopaedia Project(ftp://fantom.gsc.riken.jp/FANTOM3/noncoding/ )	7.37649	8.20864	7.93172	8.52095	8.17825	8.0625
RB_p_000l40181	F430213J10%AK143874%chr13:49524834-49525605:-%The RIKEN Mouse Gene Encyclopaedia Project(ftp://fantom.gsc.riken.jp/FANTOM3/noncoding/ )	8.00562	8.78191	8.43741	8.88264	8.75433	8.90939
RB_p_000l35176	3010018A18%AK028257%chr14:55116326-55116597:-%The RIKEN Mouse Gene Encyclopaedia Project(ftp://fantom.gsc.riken.jp/FANTOM3/noncoding/ )	9.33427	9.93517	10.0105	9.97501	9.75739	9.97561
RB_p_000l08491	XR_168538.1;XR_168736.1%Gm10926;Gm10926% PREDICTED: Mus musculus predicted gene 10926 (Gm10926)	7.95226	9.19763	8.80305	9.13143	8.89026	9.26249
RB_p_000l11275	492150900000%AK076559%chr13:21421851-21441058:-%The RIKEN Mouse Gene Encyclopaedia Project(ftp://fantom.gsc.riken.jp/FANTOM3/noncoding/ )	4.91488	7.54946	7.67831	7.56605	7.73019	7.59743
RB_p_000l02273	9530022G22%AK079193%chr7:44463109-44464461:-%The RIKEN Mouse Gene Encyclopaedia Project(ftp://fantom.gsc.riken.jp/FANTOM3/noncoding/ )	11.0404	10.4082	10.435	10.353	10.2093	10.1555
RB_p_000l17616	3110039K04%AK014149%chr6:64898522-64899440:+%The RIKEN Mouse Gene Encyclopaedia Project(ftp://fantom.gsc.riken.jp/FANTOM3/noncoding/ )	7.55203	9.2769	9.47708	9.14253	9.224	9.35057
RB_p_000l40032	C330017B10%AK049251%chr17:26283953-26285504:+%The RIKEN Mouse Gene Encyclopaedia Project(ftp://fantom.gsc.riken.jp/FANTOM3/noncoding/ )	8.87088	9.47911	9.22159	9.5411	9.46216	9.40479
RB_p_000l35503	G630026G10%AK090249%chr13:92844759-92848412:+%The RIKEN Mouse Gene Encyclopaedia Project(ftp://fantom.gsc.riken.jp/FANTOM3/noncoding/ )	12.351	12.7443	12.7627	12.8028	12.6987	12.9726
RB_p_000l43662	NR_015519.1%AI662270% Mus musculus expressed sequence AI662270 (AI662270)	9.82257	10.0492	9.31779	9.00843	8.99883	8.83025
RB_p_000l25822	F730011P09%AK089349%chr9:21184100-21193498:+%The RIKEN Mouse Gene Encyclopaedia Project(ftp://fantom.gsc.riken.jp/FANTOM3/noncoding/ )	9.20457	9.93762	9.87319	9.87741	9.88849	10.0526
RB_p_000l07010	5830455I16%AK018014%chr6:41059420-41544098:+%The RIKEN Mouse Gene Encyclopaedia Project(ftp://fantom.gsc.riken.jp/FANTOM3/noncoding/ )	8.21027	9.24317	9.15693	9.12369	9.16491	9.36486
RB_p_000l04152	A230106A15%AK020715%chr13:63508952-63510176:-%The RIKEN Mouse Gene Encyclopaedia Project(ftp://fantom.gsc.riken.jp/FANTOM3/noncoding/ )	10.8395	10.9975	11.4839	11.3676	11.3845	11.5684
RB_p_000l08455	F830213D04%AK157389%chrX:55267158-55269786:-%The RIKEN Mouse Gene Encyclopaedia Project(ftp://fantom.gsc.riken.jp/FANTOM3/noncoding/ )	9.80628	10.1393	10.0205	9.97728	9.95141	10.199
RB_p_000l09771	A130095C03%AK038312%chr10:4375147-4378659:-%The RIKEN Mouse Gene Encyclopaedia Project(ftp://fantom.gsc.riken.jp/FANTOM3/noncoding/ )	9.76127	10.4831	10.4939	10.3803	10.5691	10.8722
RB_p_000l40910	NR_015471.1%3830408C21Rik% Mus musculus RIKEN cDNA 3830408C21 gene (3830408C21Rik)	4.01404	6.65583	7.3634	6.98299	7.41222	7.68533
RB_p_000l38691	9530078K20%AK035628%chr9:56416698-56418029:-%The RIKEN Mouse Gene Encyclopaedia Project(ftp://fantom.gsc.riken.jp/FANTOM3/noncoding/ )	13.9219	13.8625	13.8041	14.0532	13.8394	14.1161
RB_p_000l39470	A430004I23%AK079672%chr10:59408985-59409728:+%The RIKEN Mouse Gene Encyclopaedia Project(ftp://fantom.gsc.riken.jp/FANTOM3/noncoding/ )	7.87344	8.65225	8.21998	8.09979	8.18322	8.57617
RB_p_000l28582	1700129C20%AK018997%chr2:30237199-30237519:-%The RIKEN Mouse Gene Encyclopaedia Project(ftp://fantom.gsc.riken.jp/FANTOM3/noncoding/ )	8.99953	9.54045	9.49386	9.61686	9.43567	9.58371
RB_p_000l38404	3200001K08%AK014288%chr11:74844877-74845533:+%The RIKEN Mouse Gene Encyclopaedia Project(ftp://fantom.gsc.riken.jp/FANTOM3/noncoding/ )	10.9467	11.7526	11.2788	11.1799	11.3091	11.5275
RB_p_000l42056	C730045O03%AK050409%chr1:60520813-60522291:-%The RIKEN Mouse Gene Encyclopaedia Project(ftp://fantom.gsc.riken.jp/FANTOM3/noncoding/ )	11.719	12.3725	12.2424	12.2812	11.9689	12.3079
RB_p_000l03540	D630001G14%AK085256%chr13:4380768-4381681:-%The RIKEN Mouse Gene Encyclopaedia Project(ftp://fantom.gsc.riken.jp/FANTOM3/noncoding/ )	6.92481	7.6061	8.75099	8.29997	8.72224	8.77534
RB_p_000l19586	F830103F24%AK156854%chr11:54778698-54781273:-%The RIKEN Mouse Gene Encyclopaedia Project(ftp://fantom.gsc.riken.jp/FANTOM3/noncoding/ )	-0.173447	6.37214	6.03709	5.37504	6.11201	6.04075
RB_p_000l45047	B230031A21%AK163433%chr3:17790047-17800071:+%The RIKEN Mouse Gene Encyclopaedia Project(ftp://fantom.gsc.riken.jp/FANTOM3/noncoding/ )	8.44018	9.2127	9.25188	8.85902	9.33818	9.65255
RB_p_000l41457	5330440N16%AK133700%chr7:13192116-13197215:-%The RIKEN Mouse Gene Encyclopaedia Project(ftp://fantom.gsc.riken.jp/FANTOM3/noncoding/ )	7.36194	9.10329	8.95589	8.9525	8.89785	8.99058
RB_p_000l43584	NR_028571.1%Snora17% Mus musculus small nucleolar RNA	11.4834	11.659	11.8499	11.6364	11.5263	11.766
RB_p_000l07894	NR_040529.1%Gm13807% Mus musculus predicted gene 13807 (Gm13807)	3.85686	7.79333	7.45396	7.21432	7.49852	7.94349
RB_p_000l25039	6820403L24%AK135350%chr4:126174127-126174883:-%The RIKEN Mouse Gene Encyclopaedia Project(ftp://fantom.gsc.riken.jp/FANTOM3/noncoding/ )	-0.197684	7.84967	7.23042	6.43741	6.43463	6.23522
RB_p_000l25527	8130401B22%AK136348%chr16:38712451-38713255:-%The RIKEN Mouse Gene Encyclopaedia Project(ftp://fantom.gsc.riken.jp/FANTOM3/noncoding/ )	13.7158	13.6406	14.1592	14.5176	14.5144	14.7131
RB_p_000l16675	NR_030153.1%Mir470% Mus musculus microRNA 470 (Mir470)	4.80728	7.28848	6.79442	6.43741	4.48077	7.38658
RB_p_000l13305	4832436F24%AK029334%chr4:35127598-35130595:-%The RIKEN Mouse Gene Encyclopaedia Project(ftp://fantom.gsc.riken.jp/FANTOM3/noncoding/ )	11.2438	11.1306	11.142	11.9322	11.8249	11.6998
RB_p_000l45432	A230020L22%AK038504%chr8:94326011-94327654:+%The RIKEN Mouse Gene Encyclopaedia Project(ftp://fantom.gsc.riken.jp/FANTOM3/noncoding/ )	10.0184	10.5699	9.75433	10.0219	9.7333	9.52029
RB_p_000l19807	D430003M24%AK084863%chr16:7007610-7010852:+%The RIKEN Mouse Gene Encyclopaedia Project(ftp://fantom.gsc.riken.jp/FANTOM3/noncoding/ )	5.92481	8.31967	7.84235	7.78354	8.54818	8.63904
RB_p_000l03090	C130078B06%AK081795%chr7:76000823-76002880:+%The RIKEN Mouse Gene Encyclopaedia Project(ftp://fantom.gsc.riken.jp/FANTOM3/noncoding/ )	7.02237	8.52095	8.39589	8.18982	8.07146	8.44018
RB_p_000l29761	4.933407E+30%AK160260%chr4:124569189-124575538:+%The RIKEN Mouse Gene Encyclopaedia Project(ftp://fantom.gsc.riken.jp/FANTOM3/noncoding/ )	11.3056	11.7337	11.6575	11.6802	11.5458	11.5373
RB_p_000l14979	2900036K02%AK076140%chr13:41274620-41276567:+%The RIKEN Mouse Gene Encyclopaedia Project(ftp://fantom.gsc.riken.jp/FANTOM3/noncoding/ )	7.77698	8.99765	8.59308	8.38298	8.85928	8.80843
RB_p_000l41102	A730013D09%AK139070%chr5:45724453-45726116:-%The RIKEN Mouse Gene Encyclopaedia Project(ftp://fantom.gsc.riken.jp/FANTOM3/noncoding/ )	9.46455	10.6272	9.86548	9.67713	9.6932	9.68446
RB_p_000l05086	B330013B20%AK046528%chr6:59020134-59024443:-%The RIKEN Mouse Gene Encyclopaedia Project(ftp://fantom.gsc.riken.jp/FANTOM3/noncoding/ )	9.65165	10.0768	10.3941	10.1626	10.2376	10.3706
RB_p_000l00719	9430096M08%AK079166%chr10:105556614-105557787:-%The RIKEN Mouse Gene Encyclopaedia Project(ftp://fantom.gsc.riken.jp/FANTOM3/noncoding/ )	13.7048	13.8978	14.1405	14.4638	14.3675	14.6506
RB_p_000l32769	NR_015537.2%9230114K14Rik% Mus musculus RIKEN cDNA 9230114K14 gene (9230114K14Rik)	8.78572	9.09891	9.78572	9.75544	9.91501	10.0921
RB_p_000l10487	C330036J04%AK141245%chr10:63319058-63320690:-%The RIKEN Mouse Gene Encyclopaedia Project(ftp://fantom.gsc.riken.jp/FANTOM3/noncoding/ )	8.93024	9.23402	9.54303	9.73922	10.0217	9.79874
RB_p_000l20739	4631423A05%AK076252%chr12:91555915-91557922:-%The RIKEN Mouse Gene Encyclopaedia Project(ftp://fantom.gsc.riken.jp/FANTOM3/noncoding/ )	7.39518	9.49985	9.20742	9.15903	9.29462	9.134
RB_p_000l01991	A330015G10%AK079584%%The RIKEN Mouse Gene Encyclopaedia Project(ftp://fantom.gsc.riken.jp/FANTOM3/noncoding/ )	10.1843	10.3563	10.22	10.7875	10.4882	10.6548
RB_p_000l41330	4930545G21%AK132990%chr1:178186328-178187884:-%The RIKEN Mouse Gene Encyclopaedia Project(ftp://fantom.gsc.riken.jp/FANTOM3/noncoding/ )	7.22721	8.65762	8.88009	8.69697	9.07459	8.91239
RB_p_000l05380	1700014L14%AK005981%chr8:18319522-18334338:-%The RIKEN Mouse Gene Encyclopaedia Project(ftp://fantom.gsc.riken.jp/FANTOM3/noncoding/ )	7.05889	8.44432	8.35828	8.23282	8.51043	8.29079
RB_p_000l34411	C230068E04%AK082601%chr4:97567874-97584591:-%The RIKEN Mouse Gene Encyclopaedia Project(ftp://fantom.gsc.riken.jp/FANTOM3/noncoding/ )	5.45943	8.44432	8.15566	8.28386	8.74034	8.45258
RB_p_000l39029	9530014F03%AK035316%chr5:30147083-30149543:-%The RIKEN Mouse Gene Encyclopaedia Project(ftp://fantom.gsc.riken.jp/FANTOM3/noncoding/ )	8.54882	8.73697	9.11981	8.63783	9.0954	9.23362
RB_p_000l45687	5730407I07%AK017515%chr15:33597589-33599582:+%The RIKEN Mouse Gene Encyclopaedia Project(ftp://fantom.gsc.riken.jp/FANTOM3/noncoding/ )	6.87652	8.52683	8.27457	8.31439	8.70966	8.73866
RB_p_000l43602	4930458K08%AK015485%chr12:77683060-77689491:+%The RIKEN Mouse Gene Encyclopaedia Project(ftp://fantom.gsc.riken.jp/FANTOM3/noncoding/ )	10.6239	11.3619	11.0944	11.4757	11.5448	11.2713
RB_p_000l02484	A830085C13%AK044057%chr2:121289729-121292842:+%The RIKEN Mouse Gene Encyclopaedia Project(ftp://fantom.gsc.riken.jp/FANTOM3/noncoding/ )	6.13614	8.30682	8.48382	8.65821	8.89026	8.56859
RB_p_000l16050	A630024B12%AK041601%chr6:129045900-129057181:+%The RIKEN Mouse Gene Encyclopaedia Project(ftp://fantom.gsc.riken.jp/FANTOM3/noncoding/ )	6.89885	8.41574	8.52095	8.38658	8.58871	8.42696
RB_p_000l42099	2610027K22%AK160211%chr2:174098188-174099661:+%The RIKEN Mouse Gene Encyclopaedia Project(ftp://fantom.gsc.riken.jp/FANTOM3/noncoding/ )	9.17617	10.4127	10.2163	10.081	10.038	10.0933
RB_p_000l30630	6430511K02%AK134895%chr7:62047500-62049299:-%The RIKEN Mouse Gene Encyclopaedia Project(ftp://fantom.gsc.riken.jp/FANTOM3/noncoding/ )	2.2126	8.27224	7.75377	8.26991	8.37649	8.01216
RB_p_000l08269	A230028I03%AK138190%chr5:101810491-101812075:+%The RIKEN Mouse Gene Encyclopaedia Project(ftp://fantom.gsc.riken.jp/FANTOM3/noncoding/ )	6.71195	9.74735	9.038	9.06699	9.25069	8.88111
RB_p_000l46138	6430532D13%AK032387%chr8:48855416-48869901:+%The RIKEN Mouse Gene Encyclopaedia Project(ftp://fantom.gsc.riken.jp/FANTOM3/noncoding/ )	7.76266	9.00516	8.85435	8.783	8.94739	8.7131
RB_p_000l12875	E030041I08%AK087279%chr9:54917346-54919240:+%The RIKEN Mouse Gene Encyclopaedia Project(ftp://fantom.gsc.riken.jp/FANTOM3/noncoding/ )	10.5643	11.1399	11.4193	11.5093	11.3613	11.4142
RB_p_000l27525	2810402A17%AK012963%chrX:137002632-137038302:-%The RIKEN Mouse Gene Encyclopaedia Project(ftp://fantom.gsc.riken.jp/FANTOM3/noncoding/ )	8.33985	9.47337	9.44294	9.40974	9.7265	9.46011
RB_p_000l41876	D830007O21%AK085782%chr2:74517780-74519194:-%The RIKEN Mouse Gene Encyclopaedia Project(ftp://fantom.gsc.riken.jp/FANTOM3/noncoding/ )	11.5493	11.996	12.0665	12.0996	11.6692	11.541
RB_p_000l36812	B130052C06%AK045253%chr14:99870649-99873629:-%The RIKEN Mouse Gene Encyclopaedia Project(ftp://fantom.gsc.riken.jp/FANTOM3/noncoding/ )	7.50383	8.65762	8.59681	8.53592	8.74819	8.76155
RB_p_000l04709	A430082A11%AK040272%chr8:27159827-27170691:+%The RIKEN Mouse Gene Encyclopaedia Project(ftp://fantom.gsc.riken.jp/FANTOM3/noncoding/ )	8.62449	9.7535	9.74875	9.65762	9.50482	9.47235
RB_p_000l40779	A130052M21%AK037827%%The RIKEN Mouse Gene Encyclopaedia Project(ftp://fantom.gsc.riken.jp/FANTOM3/noncoding/ )	11.3389	11.1981	11.6176	11.5319	11.539	11.5946
RB_p_000l06865	9.830164E+22%AK079419%chr19:21393056-21440859:-%The RIKEN Mouse Gene Encyclopaedia Project(ftp://fantom.gsc.riken.jp/FANTOM3/noncoding/ )	6.81592	8.0786	8.14551	7.92085	8.07146	8.08392
RB_p_000l08442	D930019G21%%%The RIKEN Mouse Gene Encyclopaedia Project(ftp://fantom.gsc.riken.jp/FANTOM3/noncoding/ )	11.3103	11.6301	11.5622	11.5527	11.5693	11.4877
RB_p_000l34403	6030439K06%AK031488%chr19:57780550-57784292:+%The RIKEN Mouse Gene Encyclopaedia Project(ftp://fantom.gsc.riken.jp/FANTOM3/noncoding/ )	-0.146112	6.26679	7.60115	7.3966	7.93172	7.41363
RB_p_000l14949	A430108M13%AK020785%chr12:105685417-105699083:+%The RIKEN Mouse Gene Encyclopaedia Project(ftp://fantom.gsc.riken.jp/FANTOM3/noncoding/ )	7.05889	9.13143	8.92679	8.83552	9.29232	8.91588
RB_p_000l37069	8330401L09%AK136361%chr12:75821406-75821985:+%The RIKEN Mouse Gene Encyclopaedia Project(ftp://fantom.gsc.riken.jp/FANTOM3/noncoding/ )	5.75489	8.28617	7.86625	7.98489	8.35462	8.65821
RB_p_000l37816	F830029F03%AK156549%chr6:134037749-134040037:+%The RIKEN Mouse Gene Encyclopaedia Project(ftp://fantom.gsc.riken.jp/FANTOM3/noncoding/ )	11.0535	11.8427	11.9673	11.6044	11.688	11.6154
RB_p_000l46414	1810035I16%AK007697%chr4:141844320-141846990:+%The RIKEN Mouse Gene Encyclopaedia Project(ftp://fantom.gsc.riken.jp/FANTOM3/noncoding/ )	12.1073	12.5002	12.5885	12.4582	12.1541	11.6424
RB_p_000l04883	F830010J05%AK089719%%The RIKEN Mouse Gene Encyclopaedia Project(ftp://fantom.gsc.riken.jp/FANTOM3/noncoding/ )	3.43546	7.37504	7.19147	7.14296	7.5216	7.45121
RB_p_000l18595	6330500C23%AK031927%chr1:173336004-173336819:-%The RIKEN Mouse Gene Encyclopaedia Project(ftp://fantom.gsc.riken.jp/FANTOM3/noncoding/ )	12.8873	13.0378	13.421	13.4672	13.4775	13.7208
RB_p_000l35623	XR_106078.2%Gm20253% PREDICTED: Mus musculus predicted gene	9.49652	10.5571	10.3654	10.0433	10.2994	9.97561
RB_p_000l18612	2900017C10%AK132032%chr2:91236486-91237646:+%The RIKEN Mouse Gene Encyclopaedia Project(ftp://fantom.gsc.riken.jp/FANTOM3/noncoding/ )	6.77479	7.61961	8.33316	8.88264	8.87754	9.08923
RB_p_000l05354	NR_033585.1%Cyp4f41-ps% Mus musculus cytochrome P450	9.19024	9.79008	9.74875	9.79333	9.87831	9.87601
RB_p_000l31833	D130037M23%AK083877%chr13:103921259-103924178:+%The RIKEN Mouse Gene Encyclopaedia Project(ftp://fantom.gsc.riken.jp/FANTOM3/noncoding/ )	8.56415	9.65821	9.34836	9.33017	9.50746	9.7936
RB_p_000l20465	B230374K23%AK046354%chr7:98588935-98590758:-%The RIKEN Mouse Gene Encyclopaedia Project(ftp://fantom.gsc.riken.jp/FANTOM3/noncoding/ )	5.5597	7.39375	1.47532	-0.184285	8.03526	7.82867
RB_p_000l14415	G630077L06%AK144485%chr2:116067967-116085910:+%The RIKEN Mouse Gene Encyclopaedia Project(ftp://fantom.gsc.riken.jp/FANTOM3/noncoding/ )	11.1021	11.3111	11.3014	11.3408	11.3208	11.0492
RB_p_000l10242	A630054C05%AK042041%chr2:150667800-150668932:+%The RIKEN Mouse Gene Encyclopaedia Project(ftp://fantom.gsc.riken.jp/FANTOM3/noncoding/ )	12.004	12.7196	12.537	12.1775	12.358	12.3735
RB_p_000l12701	C330019G23%%%The RIKEN Mouse Gene Encyclopaedia Project(ftp://fantom.gsc.riken.jp/FANTOM3/noncoding/ )	12.9072	12.0563	12.9463	13.1047	12.4077	12.9995
RB_p_000l03672	2.210409E+24%AK131893%chr15:89367475-89368935:-%The RIKEN Mouse Gene Encyclopaedia Project(ftp://fantom.gsc.riken.jp/FANTOM3/noncoding/ )	10.2687	11.0356	10.4537	10.2633	10.3278	10.1575
RB_p_000l23544	A130098P13%AK038364%chr2:94355048-94362817:-%The RIKEN Mouse Gene Encyclopaedia Project(ftp://fantom.gsc.riken.jp/FANTOM3/noncoding/ )	8.72508	10.3289	9.24436	9.56542	9.79333	9.89406
RB_p_000l41161	C130022G24%AK047935%chr2:165017009-165019932:-%The RIKEN Mouse Gene Encyclopaedia Project(ftp://fantom.gsc.riken.jp/FANTOM3/noncoding/ )	8.95323	9.97035	9.27418	9.64506	10.0364	9.90137
RB_p_000l43302	A230046C18%AK138258%chr12:86049172-86051795:+%The RIKEN Mouse Gene Encyclopaedia Project(ftp://fantom.gsc.riken.jp/FANTOM3/noncoding/ )	8.51373	9.53544	8.97776	8.79387	8.97154	8.96627
RB_p_000l26853	I830081F14%AK152621%chr1:173905472-173907648:-%The RIKEN Mouse Gene Encyclopaedia Project(ftp://fantom.gsc.riken.jp/FANTOM3/noncoding/ )	11.7994	12.8409	12.1627	11.9255	12.2032	12.1329
RB_p_000l36713	F630005A12%AK169940%chr9:7764703-7766599:+%The RIKEN Mouse Gene Encyclopaedia Project(ftp://fantom.gsc.riken.jp/FANTOM3/noncoding/ )	8.81432	9.37287	9.2392	9.30264	9.60301	9.63723
RB_p_000l14918	6720427M09%AK032749%chr16:38635440-38636637:-%The RIKEN Mouse Gene Encyclopaedia Project(ftp://fantom.gsc.riken.jp/FANTOM3/noncoding/ )	9.79874	9.86805	10.154	10.2485	10.6606	10.506
RB_p_000l40633	C730026D23%AK050194%chr3:98758587-98760249:-%The RIKEN Mouse Gene Encyclopaedia Project(ftp://fantom.gsc.riken.jp/FANTOM3/noncoding/ )	7.3837	9.42592	8.37214	8.83236	9.66563	9.53981
RB_p_000l41543	F930015I05%AK158001%chr10:80406877-80409654:+%The RIKEN Mouse Gene Encyclopaedia Project(ftp://fantom.gsc.riken.jp/FANTOM3/noncoding/ )	11.0152	11.6119	11.1519	11.1169	11.4873	11.2731
RB_p_000l00610	6820417N05%AK135417%chr7:137410809-137414750:+%The RIKEN Mouse Gene Encyclopaedia Project(ftp://fantom.gsc.riken.jp/FANTOM3/noncoding/ )	10.1699	11.1372	10.97	10.8179	11.1877	11.0169
RB_p_000l29545	C130060L08%AK140890%chr13:28694000-28698966:-%The RIKEN Mouse Gene Encyclopaedia Project(ftp://fantom.gsc.riken.jp/FANTOM3/noncoding/ )	9.32624	10.471	9.96314	9.82297	10.6515	10.5129
RB_p_000l43020	1110055N21%AK075663%chr19:8896247-8897881:+%The RIKEN Mouse Gene Encyclopaedia Project(ftp://fantom.gsc.riken.jp/FANTOM3/noncoding/ )	7.65344	9.58308	9.19476	9.20416	9.71339	9.54946
RB_p_000l19647	9830133F24%AK162636%chr9:81632357-81645085:+%The RIKEN Mouse Gene Encyclopaedia Project(ftp://fantom.gsc.riken.jp/FANTOM3/noncoding/ )	10.3217	11.3968	11.0702	10.9694	11.3234	11.168
RB_p_000l20397	4930483P17%AK019653%chr16:18213648-18215250:+%The RIKEN Mouse Gene Encyclopaedia Project(ftp://fantom.gsc.riken.jp/FANTOM3/noncoding/ )	9.55491	10.5571	10.1995	10.3493	10.8803	10.7868
RB_p_000l38742	A330016B08%AK039289%chr18:7004962-7006405:+%The RIKEN Mouse Gene Encyclopaedia Project(ftp://fantom.gsc.riken.jp/FANTOM3/noncoding/ )	10.4582	11.528	10.8254	10.8656	11.4653	11.5766
RB_p_000l20218	A130070I07%AK138014%chr5:108163729-108168778:+%The RIKEN Mouse Gene Encyclopaedia Project(ftp://fantom.gsc.riken.jp/FANTOM3/noncoding/ )	5.91488	8.74875	8.20049	8.295	8.2617	8.49852
RB_p_000l39763	D430009M07%AK084909%chrX:41800049-41801590:-%The RIKEN Mouse Gene Encyclopaedia Project(ftp://fantom.gsc.riken.jp/FANTOM3/noncoding/ )	11.5971	12.5305	11.7956	11.9839	12.242	12.3711
RB_p_000l11743	2310058F05%AK009978%chrX:130000156-130001225:+%The RIKEN Mouse Gene Encyclopaedia Project(ftp://fantom.gsc.riken.jp/FANTOM3/noncoding/ )	4.48077	8.13014	7.67831	7.67831	8.35462	8.33762
RB_p_000l13020	NR_029545.1%Mir9-2% Mus musculus microRNA 9-2 (Mir9-2)	8.20049	9.48935	8.09891	8.50482	9.41186	9.24436
RB_p_000l27890	A730037H10%AK042906%chr3:141491524-141491993:+%The RIKEN Mouse Gene Encyclopaedia Project(ftp://fantom.gsc.riken.jp/FANTOM3/noncoding/ )	7.84654	8.88722	8.65762	8.85591	9.17159	9.15945
RB_p_000l42556	A730018A16%AK139091%chr8:67870430-67871996:-%The RIKEN Mouse Gene Encyclopaedia Project(ftp://fantom.gsc.riken.jp/FANTOM3/noncoding/ )	10.691	11.8215	11.2526	11.3623	12.0724	11.9785
RB_p_000l01567	1110050N17%AK004222%chr11:97328599-97329102:+%The RIKEN Mouse Gene Encyclopaedia Project(ftp://fantom.gsc.riken.jp/FANTOM3/noncoding/ )	10.7986	11.9617	11.2283	11.5042	11.7577	11.784
RB_p_000l20264	3110040M04%AK014162%chr1:151210127-151211801:+%The RIKEN Mouse Gene Encyclopaedia Project(ftp://fantom.gsc.riken.jp/FANTOM3/noncoding/ )	11.6632	12.3144	11.7017	12.0468	12.4583	12.4585
RB_p_000l00294	9430061H22%AK034913%chr10:74865481-74866898:-%The RIKEN Mouse Gene Encyclopaedia Project(ftp://fantom.gsc.riken.jp/FANTOM3/noncoding/ )	11.0504	11.7698	11.2788	11.6216	12.0017	11.7316
RB_p_000l45241	3110069K09%AK014244%chr1:16130501-16132547:+%The RIKEN Mouse Gene Encyclopaedia Project(ftp://fantom.gsc.riken.jp/FANTOM3/noncoding/ )	11.006	12.0521	11.4959	11.8818	12.0306	12.0369
RB_p_000l42073	A430081F14%AK040263%chr7:67246456-67248994:-%The RIKEN Mouse Gene Encyclopaedia Project(ftp://fantom.gsc.riken.jp/FANTOM3/noncoding/ )	10.3361	10.9558	10.6092	10.9706	11.1117	11.2694
RB_p_000l15511	6720406K03%AK032705%chr11:32095260-32101228:-%The RIKEN Mouse Gene Encyclopaedia Project(ftp://fantom.gsc.riken.jp/FANTOM3/noncoding/ )	10.392	10.6883	10.7322	11.0708	11.1685	11.3441
RB_p_000l11707	G730039H19%AK166107%chr6:86985270-86988038:+%The RIKEN Mouse Gene Encyclopaedia Project(ftp://fantom.gsc.riken.jp/FANTOM3/noncoding/ )	9.0546	9.55011	9.93982	10.3687	10.6009	10.2904
RB_p_000l36923	A130021M17%AK137825%chrX:23804582-23808583:+%The RIKEN Mouse Gene Encyclopaedia Project(ftp://fantom.gsc.riken.jp/FANTOM3/noncoding/ )	12.0168	12.8194	12.2672	12.6165	13.2019	12.861
RB_p_000l46318	1700017P17%AK006075%chr3:95386625-95402782:-%The RIKEN Mouse Gene Encyclopaedia Project(ftp://fantom.gsc.riken.jp/FANTOM3/noncoding/ )	11.9611	12.588	12.3314	12.7743	13.1552	12.9506
RB_p_000l14472	C030011F20%AK047690%chr1:66384613-66386307:+%The RIKEN Mouse Gene Encyclopaedia Project(ftp://fantom.gsc.riken.jp/FANTOM3/noncoding/ )	9.13955	9.99624	10.131	10.2883	10.408	10.2977
RB_p_000l37176	A830085J11%AK139443%chr2:49754712-49758584:+%The RIKEN Mouse Gene Encyclopaedia Project(ftp://fantom.gsc.riken.jp/FANTOM3/noncoding/ )	11.1877	11.7508	11.6313	11.7794	11.9576	11.9603
RB_p_000l38175	9230111H06%AK033802%chr5:19288714-19290327:+%The RIKEN Mouse Gene Encyclopaedia Project(ftp://fantom.gsc.riken.jp/FANTOM3/noncoding/ )	11.8562	12.3579	12.1394	12.4849	12.4962	12.6306
RB_p_000l27509	A430082O03%AK040276%chr11:88059065-88067476:+%The RIKEN Mouse Gene Encyclopaedia Project(ftp://fantom.gsc.riken.jp/FANTOM3/noncoding/ )	9.4407	10.3276	9.92901	10.3579	10.4067	10.3476
RB_p_000l43281	E330033P04%AK143423%chr12:87449074-87454157:-%The RIKEN Mouse Gene Encyclopaedia Project(ftp://fantom.gsc.riken.jp/FANTOM3/noncoding/ )	13.1451	13.4662	13.3588	13.9102	14.0377	13.9913
RB_p_000l00197	D330011B05%AK084517%chr10:116950566-116959304:+%The RIKEN Mouse Gene Encyclopaedia Project(ftp://fantom.gsc.riken.jp/FANTOM3/noncoding/ )	11.3986	11.8215	11.7373	12.2825	12.2307	12.3473
RB_p_000l25345	9930035N15%AK037003%chr2:169679196-169683045:+%The RIKEN Mouse Gene Encyclopaedia Project(ftp://fantom.gsc.riken.jp/FANTOM3/noncoding/ )	11.4454	12.0447	11.7882	12.1357	12.2351	12.1312
RB_p_000l03607	A130083G05%AK038160%chr12:73126946-73129459:+%The RIKEN Mouse Gene Encyclopaedia Project(ftp://fantom.gsc.riken.jp/FANTOM3/noncoding/ )	8.88315	9.4381	9.3467	9.75377	9.65284	9.5884
RB_p_000l18426	3110043O21%AK014175%chr4:35191286-35225834:-%The RIKEN Mouse Gene Encyclopaedia Project(ftp://fantom.gsc.riken.jp/FANTOM3/noncoding/ )	11.4883	11.9766	12.1027	12.4643	12.4532	12.6486
RB_p_000l44480	B930003G01%AK046924%chr9:53341083-53368955:+%The RIKEN Mouse Gene Encyclopaedia Project(ftp://fantom.gsc.riken.jp/FANTOM3/noncoding/ )	7.73132	8.64716	7.82124	7.53138	8.96241	8.93982
RB_p_000l09001	A330052O08%AK039510%chr9:83426761-83441099:-%The RIKEN Mouse Gene Encyclopaedia Project(ftp://fantom.gsc.riken.jp/FANTOM3/noncoding/ )	11.4849	11.4435	11.0815	11.8088	11.5883	11.9854
RB_p_000l36706	K430339O10%AK158828%chr6:61292550-61295171:+%The RIKEN Mouse Gene Encyclopaedia Project(ftp://fantom.gsc.riken.jp/FANTOM3/noncoding/ )	12.3065	12.4486	11.9011	12.7677	12.0661	12.4689
RB_p_000l37807	D030053E17%AK083603%chr4:129167116-129170002:-%The RIKEN Mouse Gene Encyclopaedia Project(ftp://fantom.gsc.riken.jp/FANTOM3/noncoding/ )	10.4947	10.1739	9.64175	10.5024	10.2576	10.5552
RB_p_000l36247	E430022D12%AK169781%chr5:110860880-110864257:+%The RIKEN Mouse Gene Encyclopaedia Project(ftp://fantom.gsc.riken.jp/FANTOM3/noncoding/ )	12.3456	11.8756	11.5952	12.89	12.2717	12.6215
RB_p_000l03891	2610016F01%AK011414%chr1:87327029-87355722:+%The RIKEN Mouse Gene Encyclopaedia Project(ftp://fantom.gsc.riken.jp/FANTOM3/noncoding/ )	10.2392	10.2576	9.96963	10.9099	10.6137	10.8488
RB_p_000l06051	9430040M02%AK034799%chr17:8913526-8916383:+%The RIKEN Mouse Gene Encyclopaedia Project(ftp://fantom.gsc.riken.jp/FANTOM3/noncoding/ )	8.10504	8.21594	7.99435	8.04894	8.27922	8.3819
RB_p_000l39804	4732447I11%AK028729%chr16:78340755-78343468:-%The RIKEN Mouse Gene Encyclopaedia Project(ftp://fantom.gsc.riken.jp/FANTOM3/noncoding/ )	7.06609	8.43254	8.26601	9.20864	8.83025	9.17159
RB_p_000l45747	A530026G17%AK040806%chr15:5047354-5063748:-%The RIKEN Mouse Gene Encyclopaedia Project(ftp://fantom.gsc.riken.jp/FANTOM3/noncoding/ )	10.6798	10.5387	10.1376	11.1696	10.7339	10.987
RB_p_000l16841	I830084N05%AK152771%chr1:125392908-125394013:-%The RIKEN Mouse Gene Encyclopaedia Project(ftp://fantom.gsc.riken.jp/FANTOM3/noncoding/ )	10.4039	12.1059	11.372	11.4601	11.0691	11.4508
RB_p_000l28543	B230209G02%AK045536%chr9:122847018-122848416:-%The RIKEN Mouse Gene Encyclopaedia Project(ftp://fantom.gsc.riken.jp/FANTOM3/noncoding/ )	10.7107	11.0262	10.4191	11.5977	10.9841	11.5196
RB_p_000l41773	I1C0043A17%AK145784%chr4:59128542-59131536:-%The RIKEN Mouse Gene Encyclopaedia Project(ftp://fantom.gsc.riken.jp/FANTOM3/noncoding/ )	6.79442	8.08746	7.943	8.19722	8.01309	8.59308
RB_p_000l06385	D130047L09%AK051419%chr7:92734165-92737676:-%The RIKEN Mouse Gene Encyclopaedia Project(ftp://fantom.gsc.riken.jp/FANTOM3/noncoding/ )	11.2107	11.0454	10.3966	11.3479	10.9896	11.2094
RB_p_000l41594	B930062A13%AK163723%chr8:119937665-119941404:+%The RIKEN Mouse Gene Encyclopaedia Project(ftp://fantom.gsc.riken.jp/FANTOM3/noncoding/ )	8.11027	9.46998	9.22159	9.11699	8.97537	8.97537
RB_p_000l15094	311008000000000000%AK014263%chr8:16912723-16913988:-%The RIKEN Mouse Gene Encyclopaedia Project(ftp://fantom.gsc.riken.jp/FANTOM3/noncoding/ )	-0.147078	8.80036	8.95589	6.9725	-0.255371	8.89077
RB_p_000l12978	C130052E22%AK081619%chrX:168942895-168945147:+%The RIKEN Mouse Gene Encyclopaedia Project(ftp://fantom.gsc.riken.jp/FANTOM3/noncoding/ )	8.30758	8.27224	8.26991	8.48717	8.7039	8.7131
RB_p_000l37119	B930080N15%AK081074%chr1:93308769-93317413:-%The RIKEN Mouse Gene Encyclopaedia Project(ftp://fantom.gsc.riken.jp/FANTOM3/noncoding/ )	10.1573	9.66356	9.00843	10.0694	10.189	10.3954
RB_p_000l35834	6.720466E+29%AK135306%chr7:70355688-70357488:-%The RIKEN Mouse Gene Encyclopaedia Project(ftp://fantom.gsc.riken.jp/FANTOM3/noncoding/ )	12.4214	12.8917	12.747	13.3086	12.8292	13.4409
RB_p_000l18035	XR_105225.1%Gm3643% PREDICTED: Mus musculus predicted gene 3643 (Gm3643)	8.82284	8.85279	8.45396	9.19311	9.55139	9.33204
RB_p_000l46551	E230021E14%AK087597%chr2:132571317-132574164:-%The RIKEN Mouse Gene Encyclopaedia Project(ftp://fantom.gsc.riken.jp/FANTOM3/noncoding/ )	9.64325	9.27961	8.37721	9.77588	9.58151	9.81378
RB_p_000l37968	F830209F04%AK157283%chr2:23571037-23572078:-%The RIKEN Mouse Gene Encyclopaedia Project(ftp://fantom.gsc.riken.jp/FANTOM3/noncoding/ )	12.3	12.3833	11.9857	12.3624	12.0887	12.2687
RB_p_000l45616	E030027J04%AK053184%chr1:121491216-121499477:+%The RIKEN Mouse Gene Encyclopaedia Project(ftp://fantom.gsc.riken.jp/FANTOM3/noncoding/ )	9.32042	9.44777	9.25188	9.67713	9.89532	9.72764
RB_p_000l39544	C230073L03%AK048831%chr9:54472695-54501626:-%The RIKEN Mouse Gene Encyclopaedia Project(ftp://fantom.gsc.riken.jp/FANTOM3/noncoding/ )	9.5411	9.97489	10.4729	10.4398	10.4221	10.3153
RB_p_000l44414	A130048F23%AK037768%chr3:95194353-95198583:-%The RIKEN Mouse Gene Encyclopaedia Project(ftp://fantom.gsc.riken.jp/FANTOM3/noncoding/ )	8.62022	9.36267	9.0786	9.05257	9.10416	8.76487
RB_p_000l43170	6430575J02%AK135079%chr7:128474217-128475570:+%The RIKEN Mouse Gene Encyclopaedia Project(ftp://fantom.gsc.riken.jp/FANTOM3/noncoding/ )	10.1607	10.1904	9.50267	10.5387	10.0002	10.5538
RB_p_000l16786	NR_028528.1%Snord57% Mus musculus small nucleolar RNA	3.90584	3.90584	7.10504	7.67831	7.74707	7.79008
RB_p_000l32281	D030030C05%AK083494%chr7:6767137-6770139:+%The RIKEN Mouse Gene Encyclopaedia Project(ftp://fantom.gsc.riken.jp/FANTOM3/noncoding/ )	9.70765	10.134	9.80252	10.4423	9.90889	10.2697
RB_p_000l46998	6430505D04%AK032222%chr16:28333687-28336219:-%The RIKEN Mouse Gene Encyclopaedia Project(ftp://fantom.gsc.riken.jp/FANTOM3/noncoding/ )	5.5597	6.79874	7.69232	7.4457	7.66059	7.59121
RB_p_000l29284	E230014M20%AK054048%chr9:8942174-8943887:+%The RIKEN Mouse Gene Encyclopaedia Project(ftp://fantom.gsc.riken.jp/FANTOM3/noncoding/ )	7.69116	8.10504	8.00749	8.93713	8.49652	8.783
RB_p_000l02990	D230009G03%AK084211%chr19:43086739-43089205:-%The RIKEN Mouse Gene Encyclopaedia Project(ftp://fantom.gsc.riken.jp/FANTOM3/noncoding/ )	10.7254	10.5273	9.99129	10.9151	10.2773	11.0246
RB_p_000l43862	A530073B15%AK080162%chr17:51859915-51861493:+%The RIKEN Mouse Gene Encyclopaedia Project(ftp://fantom.gsc.riken.jp/FANTOM3/noncoding/ )	9.34688	9.42592	9.16846	9.91164	9.5101	10.0724
RB_p_000l19450	E330020P21%AK054376%chr16:21655697-21659129:-%The RIKEN Mouse Gene Encyclopaedia Project(ftp://fantom.gsc.riken.jp/FANTOM3/noncoding/ )	12.0115	12.4011	12.0221	12.201	11.7641	12.3303
RB_p_000l43740	1810048G21%AK131843%chr17:42793199-42796081:-%The RIKEN Mouse Gene Encyclopaedia Project(ftp://fantom.gsc.riken.jp/FANTOM3/noncoding/ )	9.04894	9.64896	9.68781	9.62144	9.53268	9.6736
RB_p_000l23906	4632428D17%AK028549%chr1:91798528-91801284:-%The RIKEN Mouse Gene Encyclopaedia Project(ftp://fantom.gsc.riken.jp/FANTOM3/noncoding/ )	8.87088	8.82284	8.98157	8.81111	9.01356	9.13614
RB_p_000l01011	6720439H05%AK135227%chr2:20402010-20405240:+%The RIKEN Mouse Gene Encyclopaedia Project(ftp://fantom.gsc.riken.jp/FANTOM3/noncoding/ )	8.62144	9.51701	9.35755	9.40052	9.26952	9.48951
RB_p_000l21378	G730008M08%AK165865%chrM:6152-6865:+%The RIKEN Mouse Gene Encyclopaedia Project(ftp://fantom.gsc.riken.jp/FANTOM3/noncoding/ )	15.9911	15.9864	15.6633	15.9939	15.6807	15.8953
RB_p_000l03059	E630012H01%AK143462%chr12:25026852-25028177:+%The RIKEN Mouse Gene Encyclopaedia Project(ftp://fantom.gsc.riken.jp/FANTOM3/noncoding/ )	12.2002	12.7173	12.5672	12.4831	12.4554	12.5897
RB_p_000l21853	B930081O06%AK140671%chr4:65406693-65409767:-%The RIKEN Mouse Gene Encyclopaedia Project(ftp://fantom.gsc.riken.jp/FANTOM3/noncoding/ )	7.66948	8.40372	8.33316	7.86109	8.14551	8.1404
RB_p_000l09316	9630024B01%AK137355%chr5:30815619-30818477:+%The RIKEN Mouse Gene Encyclopaedia Project(ftp://fantom.gsc.riken.jp/FANTOM3/noncoding/ )	9.60301	10.3509	10.2819	10.2711	10.1321	10.3744
RB_p_000l03997	D930022J02%AK086342%chr2:140497368-140498931:+%The RIKEN Mouse Gene Encyclopaedia Project(ftp://fantom.gsc.riken.jp/FANTOM3/noncoding/ )	9.27341	9.46046	9.82098	10.1053	9.98014	10.0881
RB_p_000l30157	A430004K15%AK039810%chr6:41568921-41570079:+%The RIKEN Mouse Gene Encyclopaedia Project(ftp://fantom.gsc.riken.jp/FANTOM3/noncoding/ )	7.35168	8.58871	8.07771	8.30682	8.41292	8.44018
RB_p_000l39723	E230008N10%AK053980%chr2:181418607-181422075:-%The RIKEN Mouse Gene Encyclopaedia Project(ftp://fantom.gsc.riken.jp/FANTOM3/noncoding/ )	9.68416	10.0587	10.0698	10.2976	9.91089	10.3305
RB_p_000l43140	A130039D10%AK137918%chr17:52314627-52317044:+%The RIKEN Mouse Gene Encyclopaedia Project(ftp://fantom.gsc.riken.jp/FANTOM3/noncoding/ )	8.54077	9.00235	8.76432	8.55459	8.66089	8.91588
RB_p_000l35618	I830072L22%AK152451%chr8:72565923-72571047:-%The RIKEN Mouse Gene Encyclopaedia Project(ftp://fantom.gsc.riken.jp/FANTOM3/noncoding/ )	10.6246	11.0892	11.1946	11.337	11.3442	10.8244
RB_p_000l45610	NR_045075.1%A330102I10Rik% Mus musculus RIKEN cDNA A330102I10 gene (A330102I10Rik)	7.7016	8.64205	8.67301	8.74091	8.83025	8.87498
RB_p_000l46403	NR_028316.1%Mdp1% Mus musculus magnesium-dependent phosphatase 1 (Mdp1)	8.83763	10.0063	10.0054	9.93602	9.97274	10.0161
RB_p_000l27994	4921520J07%AK014930%chr7:128522562-128523148:-%The RIKEN Mouse Gene Encyclopaedia Project(ftp://fantom.gsc.riken.jp/FANTOM3/noncoding/ )	9.31326	10.0544	10.3119	10.2292	10.3732	10.4187
RB_p_000l00890	4933400C23%AK077069%chr9:92718715-92795711:+%The RIKEN Mouse Gene Encyclopaedia Project(ftp://fantom.gsc.riken.jp/FANTOM3/noncoding/ )	2.61918	7.24951	7.01123	7.12584	6.62449	7.50912
RB_p_000l05295	3110082J19%AK132122%chr3:102145398-102146502:+%The RIKEN Mouse Gene Encyclopaedia Project(ftp://fantom.gsc.riken.jp/FANTOM3/noncoding/ )	6.73922	8.36413	8.3502	7.92085	8.41292	8.66178
RB_p_000l06074	B020012L12%AK139712%chr10:20214029-20215285:+%The RIKEN Mouse Gene Encyclopaedia Project(ftp://fantom.gsc.riken.jp/FANTOM3/noncoding/ )	7.29768	8.60856	8.80521	8.39089	8.87754	9.11201
RB_p_000l44746	E430010E16%AK088286%chr11:5966246-5967776:+%The RIKEN Mouse Gene Encyclopaedia Project(ftp://fantom.gsc.riken.jp/FANTOM3/noncoding/ )	9.02975	10.2856	10.3707	10.1192	10.3783	10.2821
RB_p_000l11898	B230380D18%AK046405%chr3:17795743-17797836:+%The RIKEN Mouse Gene Encyclopaedia Project(ftp://fantom.gsc.riken.jp/FANTOM3/noncoding/ )	7.08746	8.67772	8.21027	8.44915	8.46148	8.92234
RB_p_000l23978	D330044E18%AK164559%chr2:106867198-106868351:+%The RIKEN Mouse Gene Encyclopaedia Project(ftp://fantom.gsc.riken.jp/FANTOM3/noncoding/ )	10.0945	10.2676	10.089	10.1465	10.2163	10.471
RB_p_000l13937	A130022C14%AK037500%chr11:54445375-54447787:+%The RIKEN Mouse Gene Encyclopaedia Project(ftp://fantom.gsc.riken.jp/FANTOM3/noncoding/ )	3.4793	7.99482	7.45943	6.99058	7.80198	7.70736
RB_p_000l44323	D930029P10%AK086450%chr3:130592120-130594949:+%The RIKEN Mouse Gene Encyclopaedia Project(ftp://fantom.gsc.riken.jp/FANTOM3/noncoding/ )	10.7663	11.3335	11.5489	11.3152	11.4489	11.5902
RB_p_000l36758	D230019L22%AK142067%chr18:5588042-5589866:-%The RIKEN Mouse Gene Encyclopaedia Project(ftp://fantom.gsc.riken.jp/FANTOM3/noncoding/ )	11.1081	11.2603	11.0451	10.8501	10.8853	10.8901
RB_p_000l34837	A830029C10%AK139359%chr15:102657694-102660402:+%The RIKEN Mouse Gene Encyclopaedia Project(ftp://fantom.gsc.riken.jp/FANTOM3/noncoding/ )	8.49052	9.35719	9.36413	9.42242	9.57175	9.5651
RB_p_000l06613	B230337G05%AK046042%chr6:105674754-105677581:-%The RIKEN Mouse Gene Encyclopaedia Project(ftp://fantom.gsc.riken.jp/FANTOM3/noncoding/ )	6.74819	8.75767	8.42976	8.04894	7.74034	8.28617
RB_p_000l13308	D030014C21%AK050742%chr19:57359184-57360679:-%The RIKEN Mouse Gene Encyclopaedia Project(ftp://fantom.gsc.riken.jp/FANTOM3/noncoding/ )	10.1843	10.8134	10.7391	10.8914	10.8575	11.0366
RB_p_000l11997	A730024B17%AK042782%chr8:27168839-27171012:-%The RIKEN Mouse Gene Encyclopaedia Project(ftp://fantom.gsc.riken.jp/FANTOM3/noncoding/ )	9.10678	10.1453	9.93835	9.42766	9.68065	9.87601
RB_p_000l10824	1110029G12%AK003959%chr7:143458349-143458989:-%The RIKEN Mouse Gene Encyclopaedia Project(ftp://fantom.gsc.riken.jp/FANTOM3/noncoding/ )	10.1563	10.3801	10.9978	11.0903	10.9767	11.077
RB_p_000l20757	A230052J08%AK038654%chr12:109596662-109598096:+%The RIKEN Mouse Gene Encyclopaedia Project(ftp://fantom.gsc.riken.jp/FANTOM3/noncoding/ )	9.49652	9.82098	9.87036	10.1029	10.1573	10.3005
RB_p_000l39741	A730081C06%AK139254%chr17:5404120-5419650:+%The RIKEN Mouse Gene Encyclopaedia Project(ftp://fantom.gsc.riken.jp/FANTOM3/noncoding/ )	11.6479	11.2017	11.9445	11.989	11.8058	12.1401
RB_p_000l34177	F830225F23%AK157594%chr9:113876398-113878857:+%The RIKEN Mouse Gene Encyclopaedia Project(ftp://fantom.gsc.riken.jp/FANTOM3/noncoding/ )	1.98566	8.18405	7.87652	7.98868	7.84967	8.19147
RB_p_000l07760	5830450B03%AK134139%chr2:164120331-164121425:+%The RIKEN Mouse Gene Encyclopaedia Project(ftp://fantom.gsc.riken.jp/FANTOM3/noncoding/ )	5.16993	8.59308	8.4457	8	8.35902	8.53851
RB_p_000l20381	C130013O20%AK081397%chr2:25605126-25608467:-%The RIKEN Mouse Gene Encyclopaedia Project(ftp://fantom.gsc.riken.jp/FANTOM3/noncoding/ )	9.16742	9.54045	9.92308	9.87036	9.90413	9.90137
RB_p_000l21327	C230008K12%AK048695%chr4:119203569-119232708:-%The RIKEN Mouse Gene Encyclopaedia Project(ftp://fantom.gsc.riken.jp/FANTOM3/noncoding/ )	8.03709	8.4567	8.63239	8.91886	9.02975	9.17949
RB_p_000l42383	C230033C11%AK082290%chr1:16545887-16549526:-%The RIKEN Mouse Gene Encyclopaedia Project(ftp://fantom.gsc.riken.jp/FANTOM3/noncoding/ )	3.4793	7.56224	7.51964	6.76598	7.09452	6.90489
RB_p_000l43349	2310045L24%%%The RIKEN Mouse Gene Encyclopaedia Project(ftp://fantom.gsc.riken.jp/FANTOM3/noncoding/ )	7.29002	9.53544	8.95031	8.60301	8.85071	8.53203
RB_p_000l42133	I830065P16%AK152357%chr12:80877761-80880832:+%The RIKEN Mouse Gene Encyclopaedia Project(ftp://fantom.gsc.riken.jp/FANTOM3/noncoding/ )	9.32793	10.3259	10.1634	10.1489	10.062	9.96939
RB_p_000l32177	E130314N08%AK087533%chr5:114808209-114813916:-%The RIKEN Mouse Gene Encyclopaedia Project(ftp://fantom.gsc.riken.jp/FANTOM3/noncoding/ )	8.92234	9.79523	9.49785	9.65583	9.45841	9.71109
RB_p_000l35172	A530012N09%AK040672%chr10:25298608-25306432:+%The RIKEN Mouse Gene Encyclopaedia Project(ftp://fantom.gsc.riken.jp/FANTOM3/noncoding/ )	7.98204	8.86522	9.40088	9.65075	9.2388	9.2499
RB_p_000l21653	4933415D12%AK016816%chr6:144021907-144023778:+%The RIKEN Mouse Gene Encyclopaedia Project(ftp://fantom.gsc.riken.jp/FANTOM3/noncoding/ )	10.989	11.1806	11.4988	11.4948	11.3703	11.5021
RB_p_000l27096	I530024P10%AK167606%chr4:155398762-155421700:-%The RIKEN Mouse Gene Encyclopaedia Project(ftp://fantom.gsc.riken.jp/FANTOM3/noncoding/ )	5.51307	7.70044	8.04985	8.29079	8.11981	7.85591
RB_p_000l36965	NR_040663.1%4930509K18Rik% Mus musculus RIKEN cDNA 4930509K18 gene (4930509K18Rik)	-0.139533	7.59121	7.43741	6.96386	7.71425	7.1387
RB_p_000l09707	NR_045472.1%1810007C17Rik% Mus musculus RIKEN cDNA 1810007C17 gene (1810007C17Rik)	0.951986	2.31334	5.80305	5.77259	6.09452	5.51307
RB_p_000l08804	XR_105655.1%Gm3601% PREDICTED: Mus musculus predicted gene 3601 (Gm3601)	10.9264	12.1378	11.7456	11.2898	11.4692	11.4447
RB_p_000l18389	C330041J16%AK082847%chr8:123312282-123318560:-%The RIKEN Mouse Gene Encyclopaedia Project(ftp://fantom.gsc.riken.jp/FANTOM3/noncoding/ )	7.63904	8.08746	8.37214	8.33985	8.39732	8.41785
RB_p_000l16409	A730076J09%AK043255%chr18:47761088-47789533:-%The RIKEN Mouse Gene Encyclopaedia Project(ftp://fantom.gsc.riken.jp/FANTOM3/noncoding/ )	8.85591	9.20945	9.44087	9.49951	9.63163	9.49586
RB_p_000l35865	0610007A19%AK018709%chr11:70238125-70239800:-%The RIKEN Mouse Gene Encyclopaedia Project(ftp://fantom.gsc.riken.jp/FANTOM3/noncoding/ )	10.7017	11.5507	11.4894	11.5487	11.557	11.6201
RB_p_000l21720	NR_045920.1%4933404G15Rik% Mus musculus RIKEN cDNA 4933404G15 gene (4933404G15Rik)	10.5754	10.2576	10.2086	10.038	10.081	10.0709
RB_p_000l21414	A630035G10%AK041759%chr1:171680111-171681980:-%The RIKEN Mouse Gene Encyclopaedia Project(ftp://fantom.gsc.riken.jp/FANTOM3/noncoding/ )	9.59339	9.66563	10.0272	10.1087	9.9901	10.0933
RB_p_000l27730	G530149J17%AK150256%chr18:41554504-41556817:-%The RIKEN Mouse Gene Encyclopaedia Project(ftp://fantom.gsc.riken.jp/FANTOM3/noncoding/ )	8.41574	9.3846	9.59215	9.33204	9.48163	9.42487
RB_p_000l18165	3110001D06%AK013938%chr1:20938523-20939649:+%The RIKEN Mouse Gene Encyclopaedia Project(ftp://fantom.gsc.riken.jp/FANTOM3/noncoding/ )	1.6409	8.41574	7.49319	6.76598	7.69116	7.62449
RB_p_000l43865	6030487A22%AK031681%chrX:142692261-142693568:+%The RIKEN Mouse Gene Encyclopaedia Project(ftp://fantom.gsc.riken.jp/FANTOM3/noncoding/ )	8.69232	9.58668	9.64175	9.12842	9.38406	9.37287
RB_p_000l21745	D630021L23%AK085397%chr3:62394524-62396105:+%The RIKEN Mouse Gene Encyclopaedia Project(ftp://fantom.gsc.riken.jp/FANTOM3/noncoding/ )	9.134	9.36267	10.0005	9.95904	9.82734	9.83552
RB_p_000l38958	D130073P12%AK083993%chr1:21826785-21829000:-%The RIKEN Mouse Gene Encyclopaedia Project(ftp://fantom.gsc.riken.jp/FANTOM3/noncoding/ )	8.18982	8.42206	8.92234	8.65225	9.07191	9.58214
RB_p_000l20317	D530029G07%AK142480%%The RIKEN Mouse Gene Encyclopaedia Project(ftp://fantom.gsc.riken.jp/FANTOM3/noncoding/ )	9.45875	9.62297	10.1207	10.0444	10.0853	9.56732
RB_p_000l43622	XR_141164.1%Gm19663% PREDICTED: Mus musculus predicted gene	3.21998	7.54946	6.84967	6.9725	7.19804	7.50912
RB_p_000l00269	F730226A08%AK155815%chr4:124709147-124710596:+%The RIKEN Mouse Gene Encyclopaedia Project(ftp://fantom.gsc.riken.jp/FANTOM3/noncoding/ )	10.6531	11.4198	11.1181	10.8895	10.8487	10.8861
RB_p_000l45966	A430110J15%AK079905%chr10:12379847-12380335:-%The RIKEN Mouse Gene Encyclopaedia Project(ftp://fantom.gsc.riken.jp/FANTOM3/noncoding/ )	7.08215	8.32718	8.42976	8.16867	8.44915	8.79712
RB_p_000l22784	F730207I07%AK155708%chr2:104649959-104651462:+%The RIKEN Mouse Gene Encyclopaedia Project(ftp://fantom.gsc.riken.jp/FANTOM3/noncoding/ )	8.18322	8.87805	9.02329	8.98489	8.99577	9.04894
RB_p_000l23252	9430017A16%AK034635%chr10:128303426-128305588:+%The RIKEN Mouse Gene Encyclopaedia Project(ftp://fantom.gsc.riken.jp/FANTOM3/noncoding/ )	10.6411	12.1182	11.0745	11.7985	10.9212	11.1558
RB_p_000l16957	7030414H21%AK135579%chr1:139070212-139072684:+%The RIKEN Mouse Gene Encyclopaedia Project(ftp://fantom.gsc.riken.jp/FANTOM3/noncoding/ )	9.02375	10.3338	9.72934	9.51668	9.50283	10.0035
RB_p_000l22229	1190022A03%AK028025%chr6:137120659-137169699:-%The RIKEN Mouse Gene Encyclopaedia Project(ftp://fantom.gsc.riken.jp/FANTOM3/noncoding/ )	9.7521	10.8499	10.5097	10.4635	10.2994	10.7902
RB_p_000l24699	B230345F19%AK046151%chr12:41219419-41221303:+%The RIKEN Mouse Gene Encyclopaedia Project(ftp://fantom.gsc.riken.jp/FANTOM3/noncoding/ )	7.22721	9.26014	8.97154	8.83236	9.46046	9.30644
RB_p_000l06377	C230091D08%AK049008%chr7:59307923-59324149:-%The RIKEN Mouse Gene Encyclopaedia Project(ftp://fantom.gsc.riken.jp/FANTOM3/noncoding/ )	8.22159	9.36267	9.16491	9.20864	9.42382	9.11808
RB_p_000l09176	D930010M10%AK142783%chr13:28589312-28595126:-%The RIKEN Mouse Gene Encyclopaedia Project(ftp://fantom.gsc.riken.jp/FANTOM3/noncoding/ )	5.91488	8.84862	7.87652	7.82708	8.40372	8.02745
RB_p_000l37927	D830050E16%AK142754%chr11:59006127-59008728:+%The RIKEN Mouse Gene Encyclopaedia Project(ftp://fantom.gsc.riken.jp/FANTOM3/noncoding/ )	9.99211	10.54	10.2046	10.189	9.93074	10.2662
RB_p_000l31600	NR_028305.2%Tmem181c-ps% Mus musculus transmembrane protein 181C	9.89734	10.2448	10.1914	10.1672	10.3119	10.5328
RB_p_000l37216	K430330N23%AK158810%chr10:60931990-60940942:+%The RIKEN Mouse Gene Encyclopaedia Project(ftp://fantom.gsc.riken.jp/FANTOM3/noncoding/ )	11.3138	11.8622	11.842	12.1692	12.1434	12.283
RB_p_000l46681	E430002O04%AK088055%chr6:41533870-41539881:+%The RIKEN Mouse Gene Encyclopaedia Project(ftp://fantom.gsc.riken.jp/FANTOM3/noncoding/ )	10.4296	11.3398	10.7322	11.4095	11.6439	11.4546
RB_p_000l33177	A830007H18%AK043549%chr1:155275705-155278619:-%The RIKEN Mouse Gene Encyclopaedia Project(ftp://fantom.gsc.riken.jp/FANTOM3/noncoding/ )	12.3909	13.1347	12.6241	12.6949	13.0809	13.0438
RB_p_000l46992	B230323F08%AK045919%chr8:45553091-45555540:+%The RIKEN Mouse Gene Encyclopaedia Project(ftp://fantom.gsc.riken.jp/FANTOM3/noncoding/ )	11.5241	12.5283	12.0253	11.9816	12.238	12.1305
RB_p_000l06169	C130089L03%AK081954%chr12:36317220-36318446:+%The RIKEN Mouse Gene Encyclopaedia Project(ftp://fantom.gsc.riken.jp/FANTOM3/noncoding/ )	9.71482	10.9663	9.87856	10.1683	10.7184	10.7597
RB_p_000l23347	A630008I19%AK153591%chr2:62404812-62411859:-%The RIKEN Mouse Gene Encyclopaedia Project(ftp://fantom.gsc.riken.jp/FANTOM3/noncoding/ )	9.41186	10.714	9.87036	9.98038	10.7027	10.5446
RB_p_000l17960	7030409K12%AK078581%chr18:68427660-68429262:-%The RIKEN Mouse Gene Encyclopaedia Project(ftp://fantom.gsc.riken.jp/FANTOM3/noncoding/ )	9.03572	9.65195	9.47201	9.68095	9.83052	9.87036
RB_p_000l21448	XR_105610.1;XR_106853.1%Gm10873;Gm10873% PREDICTED: Mus musculus predicted gene 10873 (Gm10873)	8.85798	9.89457	9.0954	9.11699	10.1504	9.90764
RB_p_000l12979	B930042C22%AK047251%chr13:37826931-37947024:+%The RIKEN Mouse Gene Encyclopaedia Project(ftp://fantom.gsc.riken.jp/FANTOM3/noncoding/ )	8.50316	9.98892	9.31779	9.23202	10.0138	9.79035
RB_p_000l11410	3110001L18%AK132098%chrM:7765-8603:+%The RIKEN Mouse Gene Encyclopaedia Project(ftp://fantom.gsc.riken.jp/FANTOM3/noncoding/ )	15.9927	15.9943	15.9924	15.9929	15.9882	15.9939
RB_p_000l43872	G630036P13%AK090285%chr11:94601464-94603977:+%The RIKEN Mouse Gene Encyclopaedia Project(ftp://fantom.gsc.riken.jp/FANTOM3/noncoding/ )	7.95517	9.68971	8.79008	8.96915	9.51504	9.4308
RB_p_000l00721	2210401K01%AK008790%chr19:5800536-5801113:-%The RIKEN Mouse Gene Encyclopaedia Project(ftp://fantom.gsc.riken.jp/FANTOM3/noncoding/ )	10.9251	11.5542	11.1169	11.1683	11.6085	11.5223
RB_p_000l16402	D730042M07%AK021332%chr10:31372419-31373010:-%The RIKEN Mouse Gene Encyclopaedia Project(ftp://fantom.gsc.riken.jp/FANTOM3/noncoding/ )	6.36048	8.96627	8.00749	8.32418	8.99577	8.62814
RB_p_000l21188	6330419A13%AK031850%chr16:33123702-33125659:+%The RIKEN Mouse Gene Encyclopaedia Project(ftp://fantom.gsc.riken.jp/FANTOM3/noncoding/ )	6.8371	9.33427	8.16993	8.49785	9.57396	9.25267
RB_p_000l35330	9230103K20%AK078992%chr9:59472321-59473310:-%The RIKEN Mouse Gene Encyclopaedia Project(ftp://fantom.gsc.riken.jp/FANTOM3/noncoding/ )	10.494	10.885	10.4662	10.5846	11.1825	11.0756
RB_p_000l27467	483340400000%AK029356%chr4:132355929-132357773:-%The RIKEN Mouse Gene Encyclopaedia Project(ftp://fantom.gsc.riken.jp/FANTOM3/noncoding/ )	10.3966	10.9621	10.7722	10.8786	11.1377	11.1433
RB_p_000l27798	A030001D20%AK037147%chr7:45635679-45638758:-%The RIKEN Mouse Gene Encyclopaedia Project(ftp://fantom.gsc.riken.jp/FANTOM3/noncoding/ )	10.6083	11.0469	11.0326	11.308	11.678	11.714
RB_p_000l41902	7.420462E+29%AK136137%%The RIKEN Mouse Gene Encyclopaedia Project(ftp://fantom.gsc.riken.jp/FANTOM3/noncoding/ )	10.567	11.4759	10.8662	10.8754	11.0691	10.8086
RB_p_000l18173	D430023H22%AK085007%chr6:47584680-47585827:-%The RIKEN Mouse Gene Encyclopaedia Project(ftp://fantom.gsc.riken.jp/FANTOM3/noncoding/ )	9.24516	9.90325	9.40762	9.96578	10.2054	10.0304
RB_p_000l45770	A830012B05%AK043609%chr19:60788946-60790693:-%The RIKEN Mouse Gene Encyclopaedia Project(ftp://fantom.gsc.riken.jp/FANTOM3/noncoding/ )	10.1263	11.1009	10.1956	10.8549	10.9024	10.736
RB_p_000l37446	D330020A21%AK084596%chr5:25222906-25224454:+%The RIKEN Mouse Gene Encyclopaedia Project(ftp://fantom.gsc.riken.jp/FANTOM3/noncoding/ )	10.9116	11.8128	11.1311	11.4763	11.9671	11.8868
RB_p_000l13812	G530012J01%AK149715%chr13:67111014-67116263:-%The RIKEN Mouse Gene Encyclopaedia Project(ftp://fantom.gsc.riken.jp/FANTOM3/noncoding/ )	13.1522	13.7298	13.011	14.066	14.2625	13.7916
RB_p_000l09907	D330038P10%AK084753%chr2:174266428-174267057:-%The RIKEN Mouse Gene Encyclopaedia Project(ftp://fantom.gsc.riken.jp/FANTOM3/noncoding/ )	9.74455	10.276	9.93835	10.3476	10.5959	10.6333
RB_p_000l24538	XR_140591.1;XR_142029.1%Gm19816;Gm19816% PREDICTED: Mus musculus predicted gene	8.93664	9.86367	9.31099	9.83868	10.0396	9.92778
RB_p_000l27380	4930502C17%AK015676%chr3:33956199-33957147:+%The RIKEN Mouse Gene Encyclopaedia Project(ftp://fantom.gsc.riken.jp/FANTOM3/noncoding/ )	11.0084	11.5982	11.1063	11.5003	11.8249	11.5582
RB_p_000l41978	D630029M15%AK085459%chr8:124324777-124331795:-%The RIKEN Mouse Gene Encyclopaedia Project(ftp://fantom.gsc.riken.jp/FANTOM3/noncoding/ )	12.0735	12.7351	12.3443	12.6017	13.0175	12.6001
RB_p_000l09694	1110007I03%AK003545%chr15:81363668-81364543:-%The RIKEN Mouse Gene Encyclopaedia Project(ftp://fantom.gsc.riken.jp/FANTOM3/noncoding/ )	11.2989	12.4056	11.7799	12.0735	12.4873	12.2701
RB_p_000l10882	6330407P18%AK134546%chr17:34979438-34981158:-%The RIKEN Mouse Gene Encyclopaedia Project(ftp://fantom.gsc.riken.jp/FANTOM3/noncoding/ )	8.37649	9.66563	9.29883	9.67184	9.85668	9.79739
RB_p_000l06639	7120476O10%AK149023%chr14:12400697-12402230:-%The RIKEN Mouse Gene Encyclopaedia Project(ftp://fantom.gsc.riken.jp/FANTOM3/noncoding/ )	8.99058	10.0544	9.75906	10.244	10.4423	10.4594
RB_p_000l30262	E130011C12%AK053347%chr6:83870064-83872287:+%The RIKEN Mouse Gene Encyclopaedia Project(ftp://fantom.gsc.riken.jp/FANTOM3/noncoding/ )	11.4963	12.0476	11.61	11.8588	12.0292	11.9582
RB_p_000l07882	F730022A08%AK155608%chr18:54981434-54987689:-%The RIKEN Mouse Gene Encyclopaedia Project(ftp://fantom.gsc.riken.jp/FANTOM3/noncoding/ )	13.3898	13.7349	13.552	14.1592	14.4641	14.4271
RB_p_000l17868	F430208H19%AK143856%chr9:43243598-43267360:+%The RIKEN Mouse Gene Encyclopaedia Project(ftp://fantom.gsc.riken.jp/FANTOM3/noncoding/ )	9.1107	9.65195	9.43567	9.66918	9.93074	9.89406
RB_p_000l31555	K530022N05%AK158975%chr4:155072808-155074154:+%The RIKEN Mouse Gene Encyclopaedia Project(ftp://fantom.gsc.riken.jp/FANTOM3/noncoding/ )	8.17576	9.34393	8.68065	9.26601	9.24872	9.42906
RB_p_000l06892	F730024E11%AK089412%chr2:16693908-16695626:+%The RIKEN Mouse Gene Encyclopaedia Project(ftp://fantom.gsc.riken.jp/FANTOM3/noncoding/ )	7.55842	8.89482	8.59681	8.84078	8.90087	9.04075
RB_p_000l34238	9130011L11%AK018612%chr1:87453706-87455934:+%The RIKEN Mouse Gene Encyclopaedia Project(ftp://fantom.gsc.riken.jp/FANTOM3/noncoding/ )	12.2048	12.4961	12.5135	12.7584	12.9399	13.0191
RB_p_000l11068	4930507L24%AK015729%chr11:109690648-109691487:+%The RIKEN Mouse Gene Encyclopaedia Project(ftp://fantom.gsc.riken.jp/FANTOM3/noncoding/ )	9.82098	10.9746	10.304	10.2485	10.6752	10.3116
RB_p_000l14063	F630201E05%%%The RIKEN Mouse Gene Encyclopaedia Project(ftp://fantom.gsc.riken.jp/FANTOM3/noncoding/ )	11.3041	11.6049	11.451	11.9213	12.0329	12.0893
RB_p_000l23950	9630004J05%AK035792%chr5:31167130-31179909:-%The RIKEN Mouse Gene Encyclopaedia Project(ftp://fantom.gsc.riken.jp/FANTOM3/noncoding/ )	8.63904	9.11981	8.70044	9.66504	9.69523	9.85746
RB_p_000l20364	F830201E20%AK157093%chrX:86654234-86656444:-%The RIKEN Mouse Gene Encyclopaedia Project(ftp://fantom.gsc.riken.jp/FANTOM3/noncoding/ )	12.4634	12.7099	12.2376	13.0599	12.7014	13.1689
RB_p_000l37328	4933406B17%AK016680%chr8:95496446-95500948:+%The RIKEN Mouse Gene Encyclopaedia Project(ftp://fantom.gsc.riken.jp/FANTOM3/noncoding/ )	11.109	11.3216	10.7043	11.5188	11.0691	11.5332
RB_p_000l31466	9830169C15%AK036739%chr1:59488479-59492605:-%The RIKEN Mouse Gene Encyclopaedia Project(ftp://fantom.gsc.riken.jp/FANTOM3/noncoding/ )	11.9535	11.6791	11.3522	12.1391	11.6301	12.2207
RB_p_000l29403	F830212P19%AK157386%%The RIKEN Mouse Gene Encyclopaedia Project(ftp://fantom.gsc.riken.jp/FANTOM3/noncoding/ )	9.39268	9.32042	8.51701	9.66918	9.44536	9.74763
RB_p_000l08009	A130083C04%AK038157%chr4:87943324-87945757:-%The RIKEN Mouse Gene Encyclopaedia Project(ftp://fantom.gsc.riken.jp/FANTOM3/noncoding/ )	7.3159	8.76818	8.08392	8.45258	8.46693	8.58402
RB_p_000l29548	A130004G07%AK037298%chr2:105737813-105741862:-%The RIKEN Mouse Gene Encyclopaedia Project(ftp://fantom.gsc.riken.jp/FANTOM3/noncoding/ )	10.6758	10.3659	9.97525	10.9673	10.5918	11.0694
RB_p_000l31114	NR_027966.1%4930429B21Rik% Mus musculus RIKEN cDNA 4930429B21 gene (4930429B21Rik)	12.3061	12.2215	11.97	12.7576	12.2641	12.6798
RB_p_000l12473	2900045A19%AK019336%chr12:109567767-109568309:+%The RIKEN Mouse Gene Encyclopaedia Project(ftp://fantom.gsc.riken.jp/FANTOM3/noncoding/ )	10.329	10.3178	10.2917	11.0385	10.7622	11.0056
RB_p_000l10472	B930018L18%AK047092%%The RIKEN Mouse Gene Encyclopaedia Project(ftp://fantom.gsc.riken.jp/FANTOM3/noncoding/ )	7.93664	8.29232	7.98868	8.70966	8.91886	8.5597
RB_p_000l42594	F830002C21%AK089564%chr1:36922796-36926348:-%The RIKEN Mouse Gene Encyclopaedia Project(ftp://fantom.gsc.riken.jp/FANTOM3/noncoding/ )	10.9729	10.5571	10.2627	11.1941	10.8487	11.0673
RB_p_000l08965	4832408I11%AK029272%chr13:34525101-34528354:-%The RIKEN Mouse Gene Encyclopaedia Project(ftp://fantom.gsc.riken.jp/FANTOM3/noncoding/ )	13.519	13.2172	12.824	13.5052	13.4905	14.0405
RB_p_000l27673	E330033L09%AK087870%chr9:101145583-101146341:-%The RIKEN Mouse Gene Encyclopaedia Project(ftp://fantom.gsc.riken.jp/FANTOM3/noncoding/ )	9.53754	9.91861	9.52878	9.64506	9.81645	9.77259
RB_p_000l13348	4921518K17%AK019540%chr12:57585976-57618602:-%The RIKEN Mouse Gene Encyclopaedia Project(ftp://fantom.gsc.riken.jp/FANTOM3/noncoding/ )	10.6175	10.5328	9.91077	10.5796	10.5348	10.7472
RB_p_000l06116	6720404F23%AK032700%chr15:95897878-95899203:+%The RIKEN Mouse Gene Encyclopaedia Project(ftp://fantom.gsc.riken.jp/FANTOM3/noncoding/ )	12.8822	12.8422	12.4707	12.962	12.8557	13.1111
RB_p_000l38998	C230002P06%AK141019%chr5:76285568-76287367:-%The RIKEN Mouse Gene Encyclopaedia Project(ftp://fantom.gsc.riken.jp/FANTOM3/noncoding/ )	11.0829	10.5495	10.254	11.2841	11.2	11.6696
RB_p_000l31314	A830033F22%AK043793%chr6:36721691-36723713:+%The RIKEN Mouse Gene Encyclopaedia Project(ftp://fantom.gsc.riken.jp/FANTOM3/noncoding/ )	14.3616	14.1468	13.9558	14.8491	14.6314	14.7938
RB_p_000l09912	D930002H14%AK086073%chr4:48011623-48014526:-%The RIKEN Mouse Gene Encyclopaedia Project(ftp://fantom.gsc.riken.jp/FANTOM3/noncoding/ )	10.5935	10.8289	10.8678	11.2469	11.1601	11.154
RB_p_000l37282	4833409N03%AK014672%chr19:28259208-28260652:-%The RIKEN Mouse Gene Encyclopaedia Project(ftp://fantom.gsc.riken.jp/FANTOM3/noncoding/ )	11.302	11.8097	11.7664	11.7827	11.5121	12.017
RB_p_000l43763	A530065B07%AK080122%chr18:36294943-36296041:+%The RIKEN Mouse Gene Encyclopaedia Project(ftp://fantom.gsc.riken.jp/FANTOM3/noncoding/ )	8.1404	7.6061	7.91289	8.32418	8.53916	8.52454
RB_p_000l42788	C130033P17%AK048087%chr4:64028681-64031102:-%The RIKEN Mouse Gene Encyclopaedia Project(ftp://fantom.gsc.riken.jp/FANTOM3/noncoding/ )	8.27224	9.02514	9.00843	9.13998	9.05573	9.34467
RB_p_000l06680	A730011G21%AK042623%chr4:102375353-102377138:+%The RIKEN Mouse Gene Encyclopaedia Project(ftp://fantom.gsc.riken.jp/FANTOM3/noncoding/ )	7.49985	8.12024	7.58621	7.82708	7.8095	7.75266
RB_p_000l43736	E230035H12%AK054227%chr12:108370956-108508538:+%The RIKEN Mouse Gene Encyclopaedia Project(ftp://fantom.gsc.riken.jp/FANTOM3/noncoding/ )	8.50647	8.57365	8.84862	9.44777	8.96241	9.15102
RB_p_000l15440	B020015E17%AK139755%chr2:41069907-41078136:+%The RIKEN Mouse Gene Encyclopaedia Project(ftp://fantom.gsc.riken.jp/FANTOM3/noncoding/ )	11.3568	11.8146	11.7378	11.8864	11.7664	11.964
RB_p_000l25733	A230019I21%AK038482%chr12:31756744-31759121:+%The RIKEN Mouse Gene Encyclopaedia Project(ftp://fantom.gsc.riken.jp/FANTOM3/noncoding/ )	6.67478	7.94349	7.80198	8.79712	8.2854	8.81164
RB_p_000l41585	A730096A17%AK139293%chr5:120419662-120425560:-%The RIKEN Mouse Gene Encyclopaedia Project(ftp://fantom.gsc.riken.jp/FANTOM3/noncoding/ )	6.11201	-0.234846	8.23122	7.98489	7.98868	8.19147
RB_p_000l24638	9330117O12%AK033928%chr18:54611743-54639870:+%The RIKEN Mouse Gene Encyclopaedia Project(ftp://fantom.gsc.riken.jp/FANTOM3/noncoding/ )	11.395	11.5827	11.2675	11.76	11.3581	11.9726
RB_p_000l29298	A130003G20%AK137771%chr13:63210949-63214374:+%The RIKEN Mouse Gene Encyclopaedia Project(ftp://fantom.gsc.riken.jp/FANTOM3/noncoding/ )	11.2281	11.3631	11.0545	11.1616	10.8602	11.491
RB_p_000l36440	E230033H14%AK087647%chr6:13580700-13582847:-%The RIKEN Mouse Gene Encyclopaedia Project(ftp://fantom.gsc.riken.jp/FANTOM3/noncoding/ )	11.7182	11.8756	11.5912	12.1541	11.8565	11.7856
RB_p_000l35235	1700020G04%AK006159%chr9:95561270-95562052:+%The RIKEN Mouse Gene Encyclopaedia Project(ftp://fantom.gsc.riken.jp/FANTOM3/noncoding/ )	11.6863	11.996	12.0272	12.1283	11.9613	12.3258
RB_p_000l08886	G630087F13%AK144516%chr16:22857905-22872104:+%The RIKEN Mouse Gene Encyclopaedia Project(ftp://fantom.gsc.riken.jp/FANTOM3/noncoding/ )	8.22481	9.41398	10.0219	9.68912	9.93933	9.84235
RB_p_000l15970	C730043P03%AK149581%chr13:77112516-77114245:-%The RIKEN Mouse Gene Encyclopaedia Project(ftp://fantom.gsc.riken.jp/FANTOM3/noncoding/ )	5.73697	7.32193	8.44225	8.43185	8.3916	8.36705
RB_p_000l23507	7420457I09%AK136104%chr18:23892099-23893612:+%The RIKEN Mouse Gene Encyclopaedia Project(ftp://fantom.gsc.riken.jp/FANTOM3/noncoding/ )	10.2938	10.1087	9.85915	9.95613	9.80413	9.91077
RB_p_000l15986	9430015H19%AK034624%chr3:133372413-133374447:+%The RIKEN Mouse Gene Encyclopaedia Project(ftp://fantom.gsc.riken.jp/FANTOM3/noncoding/ )	8.47371	9.41398	9.57144	9.36194	9.65284	9.22842
RB_p_000l45598	9830160B12%AK137587%chr10:66912488-66920258:-%The RIKEN Mouse Gene Encyclopaedia Project(ftp://fantom.gsc.riken.jp/FANTOM3/noncoding/ )	10.8277	10.9436	11.2323	11.0598	10.8646	11.4583
RB_p_000l28340	F430213J04%AK165388%chr11:102922924-102925124:-%The RIKEN Mouse Gene Encyclopaedia Project(ftp://fantom.gsc.riken.jp/FANTOM3/noncoding/ )	9.39482	9.69842	9.63632	9.95031	9.70534	10.0748
RB_p_000l24438	D730017J02%AK142626%chr2:32283280-32286318:-%The RIKEN Mouse Gene Encyclopaedia Project(ftp://fantom.gsc.riken.jp/FANTOM3/noncoding/ )	6.89885	9.00235	8.70678	8.32418	8.56415	8.63542
RB_p_000l19776	A530078B08%AK080183%chr9:7861445-7864292:-%The RIKEN Mouse Gene Encyclopaedia Project(ftp://fantom.gsc.riken.jp/FANTOM3/noncoding/ )	6.88468	8.50846	8.43741	8.55778	8.68007	8.57238
RB_p_000l11650	9530063F23%AK137238%chr15:96073337-96079553:-%The RIKEN Mouse Gene Encyclopaedia Project(ftp://fantom.gsc.riken.jp/FANTOM3/noncoding/ )	9.19394	9.93258	10.2576	9.88544	9.78804	10.2131
RB_p_000l10822	NR_003649.1%Gm5434% Mus musculus predicted gene 5434 (Gm5434)	13.3449	13.3459	13.3527	13.4896	13.3599	13.5001
RB_p_000l28436	6.230417E+23%AK031772%chr7:30027037-30028273:+%The RIKEN Mouse Gene Encyclopaedia Project(ftp://fantom.gsc.riken.jp/FANTOM3/noncoding/ )	10.7235	10.8862	10.6773	10.5113	10.483	10.6595
RB_p_000l34033	F930039H20%AK158189%chr3:85556045-85573945:-%The RIKEN Mouse Gene Encyclopaedia Project(ftp://fantom.gsc.riken.jp/FANTOM3/noncoding/ )	9.98703	10.441	10.1233	10.0694	10.1461	10.3216
RB_p_000l37374	XR_106822.1%Gm9828% PREDICTED: Mus musculus predicted gene 9828	11.2444	11.7266	11.9378	11.8126	11.7194	11.7815
RB_p_000l23951	XR_141269.1;XR_141774.1%1700040F17Rik;1700040F17Rik% PREDICTED: Mus musculus RIKEN cDNA 1700040F17 gene (1700040F17Rik)	4.56451	7.99482	7.39518	6.95226	7.32193	7.43185
RB_p_000l15754	2510042H03%AK011091%chr16:74167221-74167989:-%The RIKEN Mouse Gene Encyclopaedia Project(ftp://fantom.gsc.riken.jp/FANTOM3/noncoding/ )	7.03159	8.86522	8.31817	8.23721	8.76515	8.7039
RB_p_000l08794	1110003M05%AK003376%chr8:105467495-105467797:-%The RIKEN Mouse Gene Encyclopaedia Project(ftp://fantom.gsc.riken.jp/FANTOM3/noncoding/ )	11.1485	11.3327	11.5649	11.5897	11.5683	11.6706
RB_p_000l21110	B130017J09%AK044981%chr7:115471339-115474773:-%The RIKEN Mouse Gene Encyclopaedia Project(ftp://fantom.gsc.riken.jp/FANTOM3/noncoding/ )	10.1861	10.6662	10.5164	10.2844	10.0035	9.96554
RB_p_000l28429	B430305C15%AK046662%chr15:76721570-76723812:-%The RIKEN Mouse Gene Encyclopaedia Project(ftp://fantom.gsc.riken.jp/FANTOM3/noncoding/ )	7.84235	8.99341	9.16239	8.87447	9.10416	8.99341
RB_p_000l32411	A530088H10%AK041183%chr14:122686315-122688378:+%The RIKEN Mouse Gene Encyclopaedia Project(ftp://fantom.gsc.riken.jp/FANTOM3/noncoding/ )	9.25069	9.39089	9.44743	9.28694	9.75377	9.92184
RB_p_000l02906	C130077N22%AK081791%chr7:76054093-76056743:+%The RIKEN Mouse Gene Encyclopaedia Project(ftp://fantom.gsc.riken.jp/FANTOM3/noncoding/ )	10.9237	10.5589	9.15355	10.7254	11.158	11.2656
RB_p_000l16658	NR_037218.1%Mir3057% Mus musculus microRNA 3057 (Mir3057)	9.6736	9.90601	10.3004	10.0045	10.3929	10.7339
RB_p_000l24194	A130077E20%AK038085%chr3:51489619-51492820:+%The RIKEN Mouse Gene Encyclopaedia Project(ftp://fantom.gsc.riken.jp/FANTOM3/noncoding/ )	5.98109	8.4567	8.00469	7.45396	7.61839	8.0786
RB_p_000l38904	NR_035447.1%Mir1901% Mus musculus microRNA 1901 (Mir1901)	6.4865	8.20864	7.57365	6.57994	7.18157	7.69116
RB_p_000l06190	D430006O15%AK084897%chr10:9803517-9806626:-%The RIKEN Mouse Gene Encyclopaedia Project(ftp://fantom.gsc.riken.jp/FANTOM3/noncoding/ )	8.51373	9.37287	9.23202	9.17493	9.42206	9.59432
RB_p_000l28862	6230425G17%AK134508%chr17:32374295-32375947:-%The RIKEN Mouse Gene Encyclopaedia Project(ftp://fantom.gsc.riken.jp/FANTOM3/noncoding/ )	3.90584	7.28848	6.77917	7.16658	6.32793	7.03342
RB_p_000l23788	F830206O18%AK157217%%The RIKEN Mouse Gene Encyclopaedia Project(ftp://fantom.gsc.riken.jp/FANTOM3/noncoding/ )	7.65344	8.44432	8.09891	7.98868	8.04985	8.29079
RB_p_000l27280	D430048L22%AK085172%chr2:156271081-156273350:+%The RIKEN Mouse Gene Encyclopaedia Project(ftp://fantom.gsc.riken.jp/FANTOM3/noncoding/ )	8.72224	9.29002	9.36194	9.53754	9.42206	9.33465
RB_p_000l04327	C530011F18%AK049642%chr19:29743039-29745287:-%The RIKEN Mouse Gene Encyclopaedia Project(ftp://fantom.gsc.riken.jp/FANTOM3/noncoding/ )	5.73697	8.5157	8.52943	7.98489	8.57238	8.46896
RB_p_000l23466	E130010O04%AK053342%chr16:22153687-22157114:-%The RIKEN Mouse Gene Encyclopaedia Project(ftp://fantom.gsc.riken.jp/FANTOM3/noncoding/ )	-0.152019	7.47168	7.43045	7.29002	7.34133	7.32193
RB_p_000l18613	G630009M09%AK090168%chr7:61832463-61833889:-%The RIKEN Mouse Gene Encyclopaedia Project(ftp://fantom.gsc.riken.jp/FANTOM3/noncoding/ )	8.72508	9.32042	9.65836	9.2236	9.59743	9.64896
RB_p_000l23001	9030623A11%AK136489%chr7:122130840-122132985:-%The RIKEN Mouse Gene Encyclopaedia Project(ftp://fantom.gsc.riken.jp/FANTOM3/noncoding/ )	7.73584	9.43532	9.3034	9.06923	9.50283	9.1211
RB_p_000l40708	D830016P21%AK052876%chr12:55140892-55143481:+%The RIKEN Mouse Gene Encyclopaedia Project(ftp://fantom.gsc.riken.jp/FANTOM3/noncoding/ )	9.93982	9.96073	10.131	10.0745	10.2178	10.4644
RB_p_000l21444	6030417A21%AK031377%chr1:14788644-14792965:+%The RIKEN Mouse Gene Encyclopaedia Project(ftp://fantom.gsc.riken.jp/FANTOM3/noncoding/ )	5.47032	8.77753	8.39089	7.74034	8.2854	8.40868
RB_p_000l44891	F830009B11%AK089694%chr11:48167934-48170405:+%The RIKEN Mouse Gene Encyclopaedia Project(ftp://fantom.gsc.riken.jp/FANTOM3/noncoding/ )	10.4016	10.3478	10.4892	10.5582	10.5587	10.7011
RB_p_000l32928	4930520O04%AK015855%chr9:114368861-114377229:+%The RIKEN Mouse Gene Encyclopaedia Project(ftp://fantom.gsc.riken.jp/FANTOM3/noncoding/ )	5.3339	8.71367	8.3502	7.633	8.32418	8.20049
RB_p_000l06026	D330037H05%AK052358%chr15:100013567-100015933:+%The RIKEN Mouse Gene Encyclopaedia Project(ftp://fantom.gsc.riken.jp/FANTOM3/noncoding/ )	8.38514	10.0989	9.6677	9.73188	9.93933	9.87036
RB_p_000l33222	F830102K16%AK172188%chr3:152234995-152236825:+%The RIKEN Mouse Gene Encyclopaedia Project(ftp://fantom.gsc.riken.jp/FANTOM3/noncoding/ )	6.96386	8.58371	8.29079	7.42906	8.09803	8.11027
RB_p_000l18962	NR_033521.1%Tpsab1% Mus musculus tryptase alpha/beta 1 (Tpsab1)	8.64686	9.51701	9.54561	9.64506	9.75739	9.60918
RB_p_000l35337	I420029B08%AK159725%chr19:3816204-3818302:+%The RIKEN Mouse Gene Encyclopaedia Project(ftp://fantom.gsc.riken.jp/FANTOM3/noncoding/ )	6.99058	8.76818	9.15355	8.96386	9.05573	8.76929
RB_p_000l34832	D330007J02%AK164489%chr11:74383484-74385615:-%The RIKEN Mouse Gene Encyclopaedia Project(ftp://fantom.gsc.riken.jp/FANTOM3/noncoding/ )	11.68	12.1911	12.2393	12.1427	12.0671	12.0918
RB_p_000l37761	7420443M22%AK135980%%The RIKEN Mouse Gene Encyclopaedia Project(ftp://fantom.gsc.riken.jp/FANTOM3/noncoding/ )	2.21253	8.01588	8.02883	7.74595	8.14551	8.11981
RB_p_000l34322	5730402G09%AK017478%chr13:59446197-59447646:-%The RIKEN Mouse Gene Encyclopaedia Project(ftp://fantom.gsc.riken.jp/FANTOM3/noncoding/ )	10.498	10.6621	10.8416	10.9212	10.7423	10.7446
RB_p_000l13128	1700013J21%AK005960%chr4:63385482-63394018:+%The RIKEN Mouse Gene Encyclopaedia Project(ftp://fantom.gsc.riken.jp/FANTOM3/noncoding/ )	6.70736	8.52095	8.90589	8.85902	8.71482	8.30454
RB_p_000l11893	2900074G08%AK013781%chr10:108773997-108774546:-%The RIKEN Mouse Gene Encyclopaedia Project(ftp://fantom.gsc.riken.jp/FANTOM3/noncoding/ )	2.57891	7.71425	5.66297	7.29002	6.86005	7.40514
RB_p_000l27018	9.530041E+26%AK020593%chr7:27282183-27283131:+%The RIKEN Mouse Gene Encyclopaedia Project(ftp://fantom.gsc.riken.jp/FANTOM3/noncoding/ )	8.22159	9.20945	9.27961	9.49951	9.40762	9.33465
RB_p_000l10641	D030047M17%AK050968%chr10:45376632-45378006:-%The RIKEN Mouse Gene Encyclopaedia Project(ftp://fantom.gsc.riken.jp/FANTOM3/noncoding/ )	8.46489	9.2232	9.45635	9.783	9.81911	9.67684
RB_p_000l40507	C130090F24%AK081968%chr16:77636452-77637230:+%The RIKEN Mouse Gene Encyclopaedia Project(ftp://fantom.gsc.riken.jp/FANTOM3/noncoding/ )	5	7.30226	8.09364	7.76818	7.67596	7.67596
RB_p_000l40745	NR_102372.1%Dmr% Mus musculus Dmrt1 related (Dmr)	2.26384	6.59495	7.71425	7.55331	7.74707	7.38658
RB_p_000l38406	1700026D11%AK006376%chr2:132490727-132524057:+%The RIKEN Mouse Gene Encyclopaedia Project(ftp://fantom.gsc.riken.jp/FANTOM3/noncoding/ )	10.089	9.20457	10.5446	10.4512	10.5311	10.5641
RB_p_000l35619	D430017D20%AK084940%chr10:58330109-58332952:+%The RIKEN Mouse Gene Encyclopaedia Project(ftp://fantom.gsc.riken.jp/FANTOM3/noncoding/ )	9.53008	9.43532	9.79577	9.39446	9.58308	9.62236
RB_p_000l46720	4732452F23%AK028747%chr17:46206478-46209650:+%The RIKEN Mouse Gene Encyclopaedia Project(ftp://fantom.gsc.riken.jp/FANTOM3/noncoding/ )	9.61164	9.70073	10.1478	9.94093	9.95662	9.82098
RB_p_000l36708	4.930428E+29%AK132828%chrX:75146056-75163751:-%The RIKEN Mouse Gene Encyclopaedia Project(ftp://fantom.gsc.riken.jp/FANTOM3/noncoding/ )	6.46216	8.01588	8.08835	7.61594	8.19311	8.11981
RB_p_000l32080	F830007K09%AK156088%chr17:85128161-85130488:+%The RIKEN Mouse Gene Encyclopaedia Project(ftp://fantom.gsc.riken.jp/FANTOM3/noncoding/ )	9.62845	9.82814	10.5187	10.3814	10.5935	10.4572
RB_p_000l07425	F830001I05%AK155941%chr1:147515725-147520264:+%The RIKEN Mouse Gene Encyclopaedia Project(ftp://fantom.gsc.riken.jp/FANTOM3/noncoding/ )	10.6461	10.9019	11.0126	10.7887	10.9553	10.9829
RB_p_000l25187	NR_028538.1%Scarna2% Mus musculus small Cajal body-specific RNA 2 (Scarna2)	5.98109	8.34577	8.0625	7.68533	8.17825	8.09891
RB_p_000l25619	A730058N18%AK043132%chr13:15699624-15701449:+%The RIKEN Mouse Gene Encyclopaedia Project(ftp://fantom.gsc.riken.jp/FANTOM3/noncoding/ )	9.66593	10.1935	10.3465	9.99694	10.3026	10.2159
RB_p_000l13795	XR_141602.1%Gm11681% PREDICTED: Mus musculus predicted gene 11681 (Gm11681)	5.89482	8.90739	8.01774	8.57932	8.44915	8.6865
RB_p_000l39103	9330014F04%AK136790%chr11:38349693-38352223:-%The RIKEN Mouse Gene Encyclopaedia Project(ftp://fantom.gsc.riken.jp/FANTOM3/noncoding/ )	10.0296	10.1573	10.4759	10.313	10.2709	10.5098
RB_p_000l31313	D630038I12%AK085533%chr19:57418292-57423494:-%The RIKEN Mouse Gene Encyclopaedia Project(ftp://fantom.gsc.riken.jp/FANTOM3/noncoding/ )	9.65851	10.0414	10.3465	10.2157	10.2452	10.36
RB_p_000l35041	4921523N12%AK029547%chr5:50838317-50840758:+%The RIKEN Mouse Gene Encyclopaedia Project(ftp://fantom.gsc.riken.jp/FANTOM3/noncoding/ )	9.12153	9.29997	9.51865	9.62845	9.44363	9.84235
RB_p_000l32543	3110038B19%AK014139%chr18:57354745-57355892:+%The RIKEN Mouse Gene Encyclopaedia Project(ftp://fantom.gsc.riken.jp/FANTOM3/noncoding/ )	3.43546	8.21594	7.76266	7.81965	7.97633	8.12498
RB_p_000l43967	F430006E05%AK143652%chr12:110502446-110505490:+%The RIKEN Mouse Gene Encyclopaedia Project(ftp://fantom.gsc.riken.jp/FANTOM3/noncoding/ )	9.20945	9.68971	9.90639	9.80063	9.87831	9.97382
RB_p_000l02190	NR_015547.1%1700009J07Rik% Mus musculus RIKEN cDNA 1700009J07 gene (1700009J07Rik)	10.7994	10.9326	11.0581	10.8606	10.8963	10.9608
RB_p_000l18268	F830014B06%AK156260%chr15:103238256-103239861:-%The RIKEN Mouse Gene Encyclopaedia Project(ftp://fantom.gsc.riken.jp/FANTOM3/noncoding/ )	10.0047	10.5604	10.7254	10.6113	10.2054	10.9549
RB_p_000l26480	A230022D02%AK138170%chr6:128532675-128533384:+%The RIKEN Mouse Gene Encyclopaedia Project(ftp://fantom.gsc.riken.jp/FANTOM3/noncoding/ )	5.58996	7.11981	8.24634	7.64746	7.90489	7.88264
RB_p_000l26928	G530122N16%AK150033%chr11:20649889-20653018:+%The RIKEN Mouse Gene Encyclopaedia Project(ftp://fantom.gsc.riken.jp/FANTOM3/noncoding/ )	10.4149	11.574	11.0756	10.7151	10.7085	10.7104
RB_p_000l40225	F830016H16%AK171878%chr11:21242629-21245238:+%The RIKEN Mouse Gene Encyclopaedia Project(ftp://fantom.gsc.riken.jp/FANTOM3/noncoding/ )	9.22922	10.0954	10.105	9.74119	9.79008	9.95638
RB_p_000l02031	A130021A06%AK037484%chr11:5790504-5793188:+%The RIKEN Mouse Gene Encyclopaedia Project(ftp://fantom.gsc.riken.jp/FANTOM3/noncoding/ )	5.51307	7.80628	7.72792	7.67537	7.69116	8.05483
RB_p_000l01497	2700018L05%AK027261%%The RIKEN Mouse Gene Encyclopaedia Project(ftp://fantom.gsc.riken.jp/FANTOM3/noncoding/ )	9.50449	10.0063	9.93074	9.85668	10.1297	10.0587
RB_p_000l03750	A630076E03%AK042258%chr3:22112657-22117176:+%The RIKEN Mouse Gene Encyclopaedia Project(ftp://fantom.gsc.riken.jp/FANTOM3/noncoding/ )	7.26679	8.88264	9.1094	9.134	9.02375	8.90614
RB_p_000l41192	C030029H02%AK021109%chr7:136268350-136276406:+%The RIKEN Mouse Gene Encyclopaedia Project(ftp://fantom.gsc.riken.jp/FANTOM3/noncoding/ )	8.81698	10.0002	9.27107	9.26249	9.55139	9.64205
RB_p_000l46360	9330195H18%AK034445%chr12:111284761-111287377:+%The RIKEN Mouse Gene Encyclopaedia Project(ftp://fantom.gsc.riken.jp/FANTOM3/noncoding/ )	8.71253	9.30568	9.69914	9.11959	9.29959	9.3819
RB_p_000l35350	D030040F20%AK141717%chr4:41246534-41249396:-%The RIKEN Mouse Gene Encyclopaedia Project(ftp://fantom.gsc.riken.jp/FANTOM3/noncoding/ )	10.9175	11.7162	11.2507	11.2344	11.1792	10.776
RB_p_000l45635	B230345P14%AK046165%chr16:74807662-74810009:-%The RIKEN Mouse Gene Encyclopaedia Project(ftp://fantom.gsc.riken.jp/FANTOM3/noncoding/ )	7.60115	8.17742	8.49586	8.471	8.47506	8.75433
RB_p_000l00872	F830001N14%AK155949%chr4:155611614-155615032:-%The RIKEN Mouse Gene Encyclopaedia Project(ftp://fantom.gsc.riken.jp/FANTOM3/noncoding/ )	10.0396	10.6297	10.425	10.4774	10.3881	10.4992
RB_p_000l41976	I830016G19%AK150864%chr4:34951157-34952146:-%The RIKEN Mouse Gene Encyclopaedia Project(ftp://fantom.gsc.riken.jp/FANTOM3/noncoding/ )	13.1066	13.232	13.2325	13.2319	13.2558	13.1572
RB_p_000l09903	2810449M14%AK013315%chr11:121307750-121308683:+%The RIKEN Mouse Gene Encyclopaedia Project(ftp://fantom.gsc.riken.jp/FANTOM3/noncoding/ )	10.2748	10.9426	10.8958	10.9157	10.9113	11.0246
RB_p_000l39900	C530034B08%AK083020%chr4:121076143-121078322:-%The RIKEN Mouse Gene Encyclopaedia Project(ftp://fantom.gsc.riken.jp/FANTOM3/noncoding/ )	1.98649	6.06967	7.85487	8.13186	7.7955	7.53138
RB_p_000l05415	C330028E02%AK082818%chr5:116438719-116462098:+%The RIKEN Mouse Gene Encyclopaedia Project(ftp://fantom.gsc.riken.jp/FANTOM3/noncoding/ )	7.67596	9.2127	8.96915	8.88264	9.22661	9.39767
RB_p_000l38802	D830041P08%AK164817%chr2:14146828-14149631:+%The RIKEN Mouse Gene Encyclopaedia Project(ftp://fantom.gsc.riken.jp/FANTOM3/noncoding/ )	9.26444	10.2975	9.85746	9.74455	10.189	10.2406
RB_p_000l07869	D430023F02%AK085004%chrX:99996795-99999827:+%The RIKEN Mouse Gene Encyclopaedia Project(ftp://fantom.gsc.riken.jp/FANTOM3/noncoding/ )	10.0987	11.5059	10.6478	10.7002	11.0188	10.9829
RB_p_000l09834	G830033F01%AK145056%chr8:72475446-72475988:+%The RIKEN Mouse Gene Encyclopaedia Project(ftp://fantom.gsc.riken.jp/FANTOM3/noncoding/ )	7.91289	9.33985	8.88773	8.77204	9.34873	9.08126
RB_p_000l32476	1110038L01%AK004162%chrX:57383347-57383799:-%The RIKEN Mouse Gene Encyclopaedia Project(ftp://fantom.gsc.riken.jp/FANTOM3/noncoding/ )	8.73075	9.91588	9.24911	9.39839	9.7646	9.89684
RB_p_000l23440	A130085P16%AK038195%chr7:89327662-89329932:-%The RIKEN Mouse Gene Encyclopaedia Project(ftp://fantom.gsc.riken.jp/FANTOM3/noncoding/ )	7.48516	9.56192	9.09232	9.03021	9.98892	9.46438
RB_p_000l31713	NR_030451.1%Mir682% Mus musculus microRNA 682 (Mir682)	15.0976	15.1097	15.461	15.3804	15.4783	15.6062
RB_p_000l34830	5830489H05%AK031011%chr16:92726410-92729511:-%The RIKEN Mouse Gene Encyclopaedia Project(ftp://fantom.gsc.riken.jp/FANTOM3/noncoding/ )	8.11027	9.55938	8.92234	9.28116	9.62845	9.40762
RB_p_000l40731	4022439B20%AK132374%chr5:151204012-151206209:-%The RIKEN Mouse Gene Encyclopaedia Project(ftp://fantom.gsc.riken.jp/FANTOM3/noncoding/ )	7.75377	9.44777	9.17659	9.09803	9.86496	9.63511
RB_p_000l04454	9930009J05%AK036784%chr5:21372707-21378372:+%The RIKEN Mouse Gene Encyclopaedia Project(ftp://fantom.gsc.riken.jp/FANTOM3/noncoding/ )	13.284	13.3418	13.4288	13.3155	13.7659	13.3993
RB_p_000l31816	A930027O03%AK080739%chr12:30911841-30916039:+%The RIKEN Mouse Gene Encyclopaedia Project(ftp://fantom.gsc.riken.jp/FANTOM3/noncoding/ )	8.48113	10.209	9.45155	9.73753	10.4347	10.4594
RB_p_000l24138	D730023M18%AK085712%chr4:150564439-150567613:-%The RIKEN Mouse Gene Encyclopaedia Project(ftp://fantom.gsc.riken.jp/FANTOM3/noncoding/ )	8.28617	9.60594	9.33502	9.60795	9.69523	10.0989
RB_p_000l31516	1700039M10%AK006644%chr14:57571623-57572368:+%The RIKEN Mouse Gene Encyclopaedia Project(ftp://fantom.gsc.riken.jp/FANTOM3/noncoding/ )	12.208	13.1554	12.4697	12.5893	13.0734	12.9417
RB_p_000l24662	D130085D21%AK084085%chr6:33846012-33848237:+%The RIKEN Mouse Gene Encyclopaedia Project(ftp://fantom.gsc.riken.jp/FANTOM3/noncoding/ )	10.8759	11.6469	11.3485	11.395	12.0781	12.0092
RB_p_000l26733	F830101I02%AK156807%chr18:64453903-64456517:+%The RIKEN Mouse Gene Encyclopaedia Project(ftp://fantom.gsc.riken.jp/FANTOM3/noncoding/ )	9.23122	10.4927	9.54303	9.95734	10.5603	10.4538
RB_p_000l36550	D030057M02%AK083637%chr17:71357085-71361192:-%The RIKEN Mouse Gene Encyclopaedia Project(ftp://fantom.gsc.riken.jp/FANTOM3/noncoding/ )	9.29194	10.3104	9.83737	9.52487	9.86651	9.64896
RB_p_000l17016	A230031I01%AK138199%chr14:38905956-38911047:-%The RIKEN Mouse Gene Encyclopaedia Project(ftp://fantom.gsc.riken.jp/FANTOM3/noncoding/ )	8.17243	9.80386	8.83605	8.95007	9.89785	9.60053
RB_p_000l37558	B230311E02%AK045795%chr5:14804900-14806559:+%The RIKEN Mouse Gene Encyclopaedia Project(ftp://fantom.gsc.riken.jp/FANTOM3/noncoding/ )	8.1404	9.33427	8.47911	8.81965	9.44536	9.10852
RB_p_000l13704	1700054C17%AK006779%chr1:91559067-91559583:+%The RIKEN Mouse Gene Encyclopaedia Project(ftp://fantom.gsc.riken.jp/FANTOM3/noncoding/ )	9.95444	11.1706	10.435	10.4761	11.1398	10.8408
RB_p_000l27737	4930539P14%AK016004%chr12:80476081-80481167:+%The RIKEN Mouse Gene Encyclopaedia Project(ftp://fantom.gsc.riken.jp/FANTOM3/noncoding/ )	6.81592	8.79604	8.52943	8.70044	9.1267	8.74931
RB_p_000l08088	C130050K11%AK048343%chr10:30839809-30842015:-%The RIKEN Mouse Gene Encyclopaedia Project(ftp://fantom.gsc.riken.jp/FANTOM3/noncoding/ )	6.33688	8.71882	8.02329	8.87447	8.88009	8.89381
RB_p_000l14005	7330410C13%AK078630%chr15:83602584-83605043:-%The RIKEN Mouse Gene Encyclopaedia Project(ftp://fantom.gsc.riken.jp/FANTOM3/noncoding/ )	11.4067	12.3843	11.8043	12.0811	12.6381	12.459
RB_p_000l42661	9530018N03%AK162493%chr3:84452846-84458009:-%The RIKEN Mouse Gene Encyclopaedia Project(ftp://fantom.gsc.riken.jp/FANTOM3/noncoding/ )	9.97728	10.892	10.2314	10.2915	10.691	10.4689
RB_p_000l37680	A930005K15%AK044286%chr16:49810094-49820586:-%The RIKEN Mouse Gene Encyclopaedia Project(ftp://fantom.gsc.riken.jp/FANTOM3/noncoding/ )	10.1004	10.3594	10.6208	11.1791	11.5924	11.5237
RB_p_000l43181	XR_168497.1;XR_168709.1%9330161L09Rik;9330161L09Rik% PREDICTED: Mus musculus RIKEN cDNA 9330161L09 gene (9330161L09Rik)	12.0651	12.9211	12.4507	12.573	12.7217	12.6302
RB_p_000l29353	C130008L17%AK047852%chr13:23618980-23621094:-%The RIKEN Mouse Gene Encyclopaedia Project(ftp://fantom.gsc.riken.jp/FANTOM3/noncoding/ )	8.91687	9.54529	9.35755	9.91899	10.2189	10.0261
RB_p_000l03537	E030046I06%AK087338%chr17:80896792-80933045:+%The RIKEN Mouse Gene Encyclopaedia Project(ftp://fantom.gsc.riken.jp/FANTOM3/noncoding/ )	10.1479	10.0105	9.34836	10.353	10.672	10.3592
RB_p_000l16829	A630026J16%AK041645%chr2:29825952-29827251:-%The RIKEN Mouse Gene Encyclopaedia Project(ftp://fantom.gsc.riken.jp/FANTOM3/noncoding/ )	10.8603	11.7815	11.2298	11.4781	12.0277	11.996
RB_p_000l45299	D930024H22%AK086375%chr12:85086373-85088228:+%The RIKEN Mouse Gene Encyclopaedia Project(ftp://fantom.gsc.riken.jp/FANTOM3/noncoding/ )	11.8588	11.515	11.9137	11.4112	11.9968	12.0855
RB_p_000l00327	A830043E05%AK043864%chr15:96401605-96404990:+%The RIKEN Mouse Gene Encyclopaedia Project(ftp://fantom.gsc.riken.jp/FANTOM3/noncoding/ )	12.075	12.6298	12.079	12.5483	12.8019	12.6559
RB_p_000l09496	B130033E05%AK045106%chr14:111732340-111734195:+%The RIKEN Mouse Gene Encyclopaedia Project(ftp://fantom.gsc.riken.jp/FANTOM3/noncoding/ )	9.90739	10.5759	10.5658	10.854	11.1034	10.8642
RB_p_000l30460	F420015M19%AK143604%chr17:80564027-80566308:+%The RIKEN Mouse Gene Encyclopaedia Project(ftp://fantom.gsc.riken.jp/FANTOM3/noncoding/ )	10.1818	10.6149	10.4332	10.5716	10.567	10.5583
RB_p_000l46179	F430013N06%AK143733%chr6:29711323-29713347:+%The RIKEN Mouse Gene Encyclopaedia Project(ftp://fantom.gsc.riken.jp/FANTOM3/noncoding/ )	10.3094	10.8873	10.7585	11.0837	11.1402	11.2105
RB_p_000l36936	NR_037255.1;NR_037259.1;NR_037260.1;NR_037264.1;NR_037266.1;NR_037268.1;NR_037250.1;NR_037251.1;NR_037253.1%Mir669a-7;Mir669a-8;Mir669a-9;Mir669a-10;Mir669a-11;Mir669a-12;Mir669a-4;Mir669a-5;Mir669a-6% Mus musculus microRNA 669a-7 (Mir669a-7)	11.1084	11.2234	11.3787	11.6995	11.7185	11.7131
RB_p_000l38982	3110039M20%AK014152%chr12:49390423-49407345:+%The RIKEN Mouse Gene Encyclopaedia Project(ftp://fantom.gsc.riken.jp/FANTOM3/noncoding/ )	10.8147	11.3208	11.1595	11.2571	11.4077	11.3307
RB_p_000l07178	A630082C19%AK153773%chrX:147409814-147414810:-%The RIKEN Mouse Gene Encyclopaedia Project(ftp://fantom.gsc.riken.jp/FANTOM3/noncoding/ )	9.77698	10.8356	10.9774	10.8459	11.0513	10.9176
RB_p_000l02515	B130020G19%AK045026%chr2:60301619-60303432:-%The RIKEN Mouse Gene Encyclopaedia Project(ftp://fantom.gsc.riken.jp/FANTOM3/noncoding/ )	10.2499	10.7312	10.8782	11.2675	10.9791	11.6106
RB_p_000l39882	C230077I18%AK141159%chr16:63668110-63673321:-%The RIKEN Mouse Gene Encyclopaedia Project(ftp://fantom.gsc.riken.jp/FANTOM3/noncoding/ )	12.6121	12.6803	12.6938	13.0511	13.3097	13.3052
RB_p_000l33428	G830011I22%AK144944%chr8:104596152-104599017:+%The RIKEN Mouse Gene Encyclopaedia Project(ftp://fantom.gsc.riken.jp/FANTOM3/noncoding/ )	9.98085	11.2109	10.8997	11.5977	11.2611	11.7414
RB_p_000l19132	D630017N12%AK085373%chr6:28240643-28241066:-%The RIKEN Mouse Gene Encyclopaedia Project(ftp://fantom.gsc.riken.jp/FANTOM3/noncoding/ )	10.4398	11.286	10.2854	10.7986	10.6926	10.8416
RB_p_000l23385	2810020A09%AK012766%chr17:40960604-40961989:+%The RIKEN Mouse Gene Encyclopaedia Project(ftp://fantom.gsc.riken.jp/FANTOM3/noncoding/ )	9.02791	9.42906	8.82655	9.4457	9.14593	9.31779
RB_p_000l16455	F830208P09%AK157269%chr10:62781758-62783187:-%The RIKEN Mouse Gene Encyclopaedia Project(ftp://fantom.gsc.riken.jp/FANTOM3/noncoding/ )	10.9474	10.7944	10.2465	11.2456	10.9143	11.3131
RB_p_000l19725	1700096C16%AK018933%chr16:11055919-11056085:-%The RIKEN Mouse Gene Encyclopaedia Project(ftp://fantom.gsc.riken.jp/FANTOM3/noncoding/ )	15.0477	14.5548	13.4252	15.2136	15.0147	15.0139
RB_p_000l20227	NR_038347.1%Gm3143% Mus musculus predicted gene 3143 (Gm3143)	8.23362	8.55906	8.71825	9.30035	9.10852	9.20457
RB_p_000l09257	4933409A18%AK016747%chr16:57291719-57292863:-%The RIKEN Mouse Gene Encyclopaedia Project(ftp://fantom.gsc.riken.jp/FANTOM3/noncoding/ )	12.404	12.3433	11.8818	12.4383	12.1041	12.4653
RB_p_000l16640	D130023H02%AK051252%chr6:39682653-39685058:-%The RIKEN Mouse Gene Encyclopaedia Project(ftp://fantom.gsc.riken.jp/FANTOM3/noncoding/ )	9.08923	9.32042	9.14211	9.46659	9.61348	9.64024
RB_p_000l22086	NR_040764.1%4932413F04Rik% Mus musculus RIKEN cDNA 4932413F04 gene (4932413F04Rik)	10.8994	10.5624	9.94666	11.0964	10.6743	11.0145
RB_p_000l11899	A530022F12%AK040744%chr4:13787645-13788469:+%The RIKEN Mouse Gene Encyclopaedia Project(ftp://fantom.gsc.riken.jp/FANTOM3/noncoding/ )	11.4895	12.0567	11.6345	12.0984	11.8224	12.1408
RB_p_000l14869	NR_003617.1%1700018B24Rik% Mus musculus RIKEN cDNA 1700018B24 gene (1700018B24Rik)	10.3371	10.0318	9.7521	10.5209	10.3995	10.3975
RB_p_000l02555	A330023D01%AK162910%chr18:3435269-3436700:+%The RIKEN Mouse Gene Encyclopaedia Project(ftp://fantom.gsc.riken.jp/FANTOM3/noncoding/ )	9.08082	8.98157	8.3091	9.52878	9.74062	9.64446
RB_p_000l34401	E330001E23%AK165078%chr4:123233850-123244744:+%The RIKEN Mouse Gene Encyclopaedia Project(ftp://fantom.gsc.riken.jp/FANTOM3/noncoding/ )	11.9753	12.0798	11.8632	12.5772	12.0376	12.5145
RB_p_000l29170	G630024F07%AK090241%chr16:25943009-25945533:-%The RIKEN Mouse Gene Encyclopaedia Project(ftp://fantom.gsc.riken.jp/FANTOM3/noncoding/ )	14.1706	14.294	13.9305	14.706	15.0884	14.3616
RB_p_000l39955	C230056K21%AK082493%chr10:64083265-64085066:-%The RIKEN Mouse Gene Encyclopaedia Project(ftp://fantom.gsc.riken.jp/FANTOM3/noncoding/ )	14.4839	14.2187	14.2091	15.011	14.834	14.9075
RB_p_000l03078	9430076K19%AK020490%chr2:38864573-38865533:+%The RIKEN Mouse Gene Encyclopaedia Project(ftp://fantom.gsc.riken.jp/FANTOM3/noncoding/ )	10.0442	9.68621	9.41186	10.1904	10.1396	10.2786
RB_p_000l25993	C230063C14%AK082555%chr9:81631550-81644627:+%The RIKEN Mouse Gene Encyclopaedia Project(ftp://fantom.gsc.riken.jp/FANTOM3/noncoding/ )	9.93982	10.2546	9.70765	10.6563	10.5603	10.9004
RB_p_000l34581	D930008J04%AK052986%chr2:62593288-62597214:-%The RIKEN Mouse Gene Encyclopaedia Project(ftp://fantom.gsc.riken.jp/FANTOM3/noncoding/ )	10	10.1699	10.038	10.6377	10.6705	10.7669
RB_p_000l13867	D130071N24%AK083984%chr10:110941589-110942420:-%The RIKEN Mouse Gene Encyclopaedia Project(ftp://fantom.gsc.riken.jp/FANTOM3/noncoding/ )	8.96145	9.59495	9.01727	9.27922	9.64356	9.633
RB_p_000l14169	9630005C22%AK137315%chr1:175075267-175078942:-%The RIKEN Mouse Gene Encyclopaedia Project(ftp://fantom.gsc.riken.jp/FANTOM3/noncoding/ )	13.1617	12.8689	12.572	13.3044	13.1173	13.3238
RB_p_000l08161	A530083F01%AK041104%chr14:64111199-64114641:-%The RIKEN Mouse Gene Encyclopaedia Project(ftp://fantom.gsc.riken.jp/FANTOM3/noncoding/ )	7.40088	5.98299	8.16993	8.77479	9.04894	8.56859
RB_p_000l00681	F730039H17%AK089491%chr11:6524552-6527055:-%The RIKEN Mouse Gene Encyclopaedia Project(ftp://fantom.gsc.riken.jp/FANTOM3/noncoding/ )	7.2062	6.47303	7.67831	7.77808	8.31061	8.0954
RB_p_000l22968	4932433A15%AK133320%chr7:40876542-40885785:+%The RIKEN Mouse Gene Encyclopaedia Project(ftp://fantom.gsc.riken.jp/FANTOM3/noncoding/ )	12.0987	11.9982	11.9792	12.5515	12.3328	12.9235
RB_p_000l07384	NR_029725.1%Mirlet7a-1% Mus musculus microRNA let7a-1 (Mirlet7a-1)	8.99953	8.77753	8.40372	9.38514	9.30644	9.69203
RB_p_000l46994	4.930579E+23%AK016317%chr12:36382179-36688592:+%The RIKEN Mouse Gene Encyclopaedia Project(ftp://fantom.gsc.riken.jp/FANTOM3/noncoding/ )	11.9563	12.0174	11.7134	11.8387	11.715	11.8054
RB_p_000l43161	NR_073181.1%Fth1% Mus musculus ferritin heavy chain 1 (Fth1)	8.16742	7.98632	8.40868	8.57554	8.71882	9.33465
RB_p_000l06636	C130077L17%AK140944%chr14:98095635-98101191:-%The RIKEN Mouse Gene Encyclopaedia Project(ftp://fantom.gsc.riken.jp/FANTOM3/noncoding/ )	9.55363	9.15355	8.61318	9.88697	9.7763	10.0761
RB_p_000l23211	2900034C19%AK013612%chr4:103711658-103712899:+%The RIKEN Mouse Gene Encyclopaedia Project(ftp://fantom.gsc.riken.jp/FANTOM3/noncoding/ )	14.9538	14.693	13.6304	15.2998	13.9041	15.1908
RB_p_000l41866	A830044P11%AK043878%chr12:89712772-89714173:+%The RIKEN Mouse Gene Encyclopaedia Project(ftp://fantom.gsc.riken.jp/FANTOM3/noncoding/ )	11.3993	11.1458	11.0672	11.7872	11.3132	11.7409
RB_p_000l13014	3110002N20%AK013983%chr18:9958179-9961077:+%The RIKEN Mouse Gene Encyclopaedia Project(ftp://fantom.gsc.riken.jp/FANTOM3/noncoding/ )	10.8936	10.6528	10.2642	11.2115	10.7197	11.3209
RB_p_000l20209	6430501G17%AK078199%chr1:162404865-162407335:-%The RIKEN Mouse Gene Encyclopaedia Project(ftp://fantom.gsc.riken.jp/FANTOM3/noncoding/ )	7.84967	8.04348	7.74091	8.62753	8.31967	8.57238
RB_p_000l28878	D330016J01%AK142234%chr1:93584609-93587783:+%The RIKEN Mouse Gene Encyclopaedia Project(ftp://fantom.gsc.riken.jp/FANTOM3/noncoding/ )	9.5727	10.5372	10.2289	10.1991	9.87958	10.1451
RB_p_000l06675	E430029I17%AK088877%chr5:23692266-23712666:-%The RIKEN Mouse Gene Encyclopaedia Project(ftp://fantom.gsc.riken.jp/FANTOM3/noncoding/ )	6.94837	7.75266	7.91886	8.55778	8.35902	8.44018
RB_p_000l23168	9830160P07%AK137591%chr5:115870143-115872434:+%The RIKEN Mouse Gene Encyclopaedia Project(ftp://fantom.gsc.riken.jp/FANTOM3/noncoding/ )	8.53722	9.07191	8.3634	9.2236	8.92432	9.24436
RB_p_000l33973	C130053L06%AK140870%chr11:96793782-96796860:+%The RIKEN Mouse Gene Encyclopaedia Project(ftp://fantom.gsc.riken.jp/FANTOM3/noncoding/ )	2.10409	7.51964	7.43741	7.29921	6.54174	7.03342
RB_p_000l25104	E030028L21%AK142987%chr4:119605325-119610548:+%The RIKEN Mouse Gene Encyclopaedia Project(ftp://fantom.gsc.riken.jp/FANTOM3/noncoding/ )	13.8112	13.774	14.0391	14.6314	14.3345	14.5342
RB_p_000l41093	3426406H11%AK160838%chr13:21513222-21514987:-%The RIKEN Mouse Gene Encyclopaedia Project(ftp://fantom.gsc.riken.jp/FANTOM3/noncoding/ )	10.4103	11.0441	10.8112	11.159	10.839	11.2233
RB_p_000l09538	4931419H13%AK016464%chr3:55055241-55084002:+%The RIKEN Mouse Gene Encyclopaedia Project(ftp://fantom.gsc.riken.jp/FANTOM3/noncoding/ )	10.5825	11.0224	10.9616	10.9373	10.5536	10.9731
RB_p_000l44618	1700041L19%AK006676%chr17:32634705-32635103:-%The RIKEN Mouse Gene Encyclopaedia Project(ftp://fantom.gsc.riken.jp/FANTOM3/noncoding/ )	10.0974	10.2202	10.2226	10.3886	10.1838	10.8061
RB_p_000l35671	A730079H05%AK163189%chr8:106079780-106082029:+%The RIKEN Mouse Gene Encyclopaedia Project(ftp://fantom.gsc.riken.jp/FANTOM3/noncoding/ )	11.6622	12.0942	11.5114	11.5958	11.3547	11.3813
RB_p_000l02927	A630084N11%AK153775%chr1:138171976-138175189:-%The RIKEN Mouse Gene Encyclopaedia Project(ftp://fantom.gsc.riken.jp/FANTOM3/noncoding/ )	13.9294	14.1092	14.1598	14.6623	14.3572	14.4436
RB_p_000l15642	NR_039554.1%Mir3473b% Mus musculus microRNA 3473b (Mir3473b)	8.17908	8.94691	8.48382	8.4567	8.53916	7.98204
RB_p_000l00635	XR_104624.1%Gm20201% PREDICTED: Mus musculus predicted gene	-0.506914	5.66297	3.73562	2.99695	2.10403	3.19388
RB_p_000l23224	C130011B08%AK081361%chr4:151042408-151043788:-%The RIKEN Mouse Gene Encyclopaedia Project(ftp://fantom.gsc.riken.jp/FANTOM3/noncoding/ )	9.90564	10.3886	10.4157	10.4122	10.2133	10.2609
RB_p_000l11897	1110030C22%AK003970%chr16:50727965-50732739:-%The RIKEN Mouse Gene Encyclopaedia Project(ftp://fantom.gsc.riken.jp/FANTOM3/noncoding/ )	11.4164	12.1076	12.1031	12.128	12.0582	11.9994
RB_p_000l09460	1810044H15%AK007775%chr6:41031537-41031649:-%The RIKEN Mouse Gene Encyclopaedia Project(ftp://fantom.gsc.riken.jp/FANTOM3/noncoding/ )	12.4939	13.0862	12.9805	13.2541	13.1163	13.2001
RB_p_000l28697	2810406B13%AK013007%chr4:34777532-34778349:-%The RIKEN Mouse Gene Encyclopaedia Project(ftp://fantom.gsc.riken.jp/FANTOM3/noncoding/ )	8.47066	9.25739	9.18776	9.47066	9.24119	9.46182
RB_p_000l43101	D030019M12%AK083454%chr2:13036125-13040104:+%The RIKEN Mouse Gene Encyclopaedia Project(ftp://fantom.gsc.riken.jp/FANTOM3/noncoding/ )	9.81965	10.4082	10.131	10.2954	10.1114	10.2713
RB_p_000l34930	B230337F21%AK163519%chr1:42701149-42702960:+%The RIKEN Mouse Gene Encyclopaedia Project(ftp://fantom.gsc.riken.jp/FANTOM3/noncoding/ )	12.1291	12.6458	12.3594	12.4778	12.0315	12.38
RB_p_000l08318	A630040M18%AK041829%chr14:52279564-52292357:+%The RIKEN Mouse Gene Encyclopaedia Project(ftp://fantom.gsc.riken.jp/FANTOM3/noncoding/ )	5.1224	8.56859	7.91886	7.24476	7.65344	7.98204
RB_p_000l01594	A330058E22%AK039542%chr8:94610776-94612697:+%The RIKEN Mouse Gene Encyclopaedia Project(ftp://fantom.gsc.riken.jp/FANTOM3/noncoding/ )	12.629	12.7844	12.7614	12.7022	12.5036	12.6548
RB_p_000l45688	A630010A05%AK041445%chr16:14562316-14609822:+%The RIKEN Mouse Gene Encyclopaedia Project(ftp://fantom.gsc.riken.jp/FANTOM3/noncoding/ )	5.14296	8.59991	8.03434	7.91588	7.08215	7.85591
RB_p_000l11805	C630023P03%AK083177%chr19:14397486-14435950:-%The RIKEN Mouse Gene Encyclopaedia Project(ftp://fantom.gsc.riken.jp/FANTOM3/noncoding/ )	8.07682	8.85279	8.61318	9.02098	8.99577	9.11808
RB_p_000l46470	9830139000%AK036601%chr4:82033311-82065890:-%The RIKEN Mouse Gene Encyclopaedia Project(ftp://fantom.gsc.riken.jp/FANTOM3/noncoding/ )	9.47607	9.65821	9.0325	9.42557	9.42382	9.86444
RB_p_000l12025	7420482H19%AK136218%chr9:33942309-34007173:+%The RIKEN Mouse Gene Encyclopaedia Project(ftp://fantom.gsc.riken.jp/FANTOM3/noncoding/ )	4.68166	7.63421	7.70736	7.3634	7.82124	7.48918
RB_p_000l21461	6330411D24%AK018156%chr4:142598440-143074837:-%The RIKEN Mouse Gene Encyclopaedia Project(ftp://fantom.gsc.riken.jp/FANTOM3/noncoding/ )	6.53916	8.25109	8.29079	8.41151	8.50117	8.52748
RB_p_000l15549	5830461D21%AK134158%chr17:18954796-18969008:-%The RIKEN Mouse Gene Encyclopaedia Project(ftp://fantom.gsc.riken.jp/FANTOM3/noncoding/ )	5.9386	8.26522	7.72792	7.54303	8.02144	8.23562
RB_p_000l15439	A430110O21%AK040637%chr11:78394483-78403718:+%The RIKEN Mouse Gene Encyclopaedia Project(ftp://fantom.gsc.riken.jp/FANTOM3/noncoding/ )	8.58934	9.15355	8.79658	8.90539	9.02144	9.16239
RB_p_000l31451	A430078C09%AK138804%chr9:7181047-7183077:-%The RIKEN Mouse Gene Encyclopaedia Project(ftp://fantom.gsc.riken.jp/FANTOM3/noncoding/ )	10.3439	10.6163	10.6478	10.3855	10.3821	10.4245
RB_p_000l34734	D930028L17%AK086437%chr7:101259783-101262353:+%The RIKEN Mouse Gene Encyclopaedia Project(ftp://fantom.gsc.riken.jp/FANTOM3/noncoding/ )	12.9815	12.9541	13.0018	13.2155	12.9478	13.1886
RB_p_000l31744	A730036H11%AK042898%chr2:152280316-152281434:+%The RIKEN Mouse Gene Encyclopaedia Project(ftp://fantom.gsc.riken.jp/FANTOM3/noncoding/ )	9.33762	10.2611	10.3599	10.2837	10.3216	10.3964
RB_p_000l30307	NR_045100.1%Gm12159% Mus musculus predicted gene 12159 (Gm12159)	7.79766	9.02929	8.85798	8.47573	8.84392	9.03388
RB_p_000l29232	6230428O10%AK031795%chr5:21024515-21026023:-%The RIKEN Mouse Gene Encyclopaedia Project(ftp://fantom.gsc.riken.jp/FANTOM3/noncoding/ )	8.52683	9.35351	9.67743	9.47404	9.64686	9.54239
RB_p_000l02482	6030451C04%AK020069%chr4:105200735-105201913:+%The RIKEN Mouse Gene Encyclopaedia Project(ftp://fantom.gsc.riken.jp/FANTOM3/noncoding/ )	6.38658	8.36413	8.31817	8.35975	8.69581	8.55523
RB_p_000l20106	XR_105866.1;XR_107088.1%Gm19696;Gm19696% PREDICTED: Mus musculus predicted gene	10.0021	10.4737	10.5901	10.5643	10.4039	10.5744
RB_p_000l08825	E130003A12%AK053264%chr5:143329307-143329974:+%The RIKEN Mouse Gene Encyclopaedia Project(ftp://fantom.gsc.riken.jp/FANTOM3/noncoding/ )	8.72792	9.32718	9.41891	9.25974	9.44984	9.62693
RB_p_000l35581	C230065H09%AK163929%chr2:158614129-158615673:+%The RIKEN Mouse Gene Encyclopaedia Project(ftp://fantom.gsc.riken.jp/FANTOM3/noncoding/ )	8.53203	8.95031	9.1927	8.97441	8.97537	8.96338
RB_p_000l18510	5033418D19%AK017179%chr3:97653067-97653710:+%The RIKEN Mouse Gene Encyclopaedia Project(ftp://fantom.gsc.riken.jp/FANTOM3/noncoding/ )	5.77259	7.99482	7.70736	6.81805	7.73019	7.48918
RB_p_000l25038	XR_141035.1;XR_141620.1%Gm10278;Gm10278% PREDICTED: Mus musculus predicted gene 10278 (Gm10278)	2.99695	7.63421	7.88874	7.34873	7.72167	7.76155
RB_p_000l13171	C630020C24%AK083161%chr3:80717773-80721757:-%The RIKEN Mouse Gene Encyclopaedia Project(ftp://fantom.gsc.riken.jp/FANTOM3/noncoding/ )	8.30758	9.07592	9.03572	9.19742	9.43775	9.49785
RB_p_000l33895	E030031M20%AK143000%chr12:56537040-56537537:-%The RIKEN Mouse Gene Encyclopaedia Project(ftp://fantom.gsc.riken.jp/FANTOM3/noncoding/ )	8.71253	9.50283	9.66	9.783	9.78654	9.74062
RB_p_000l21029	D930031C22%AK086474%chr6:32911714-32912946:-%The RIKEN Mouse Gene Encyclopaedia Project(ftp://fantom.gsc.riken.jp/FANTOM3/noncoding/ )	9.6932	10.1048	10.2501	10.1326	10.1745	10.3681
RB_p_000l43259	E230008F14%AK087569%chr18:67321208-67344103:-%The RIKEN Mouse Gene Encyclopaedia Project(ftp://fantom.gsc.riken.jp/FANTOM3/noncoding/ )	6.89381	8.77204	8.77753	8.76874	9.04371	8.88722
RB_p_000l24489	4930568P13%AK019793%chr15:103479182-103497808:+%The RIKEN Mouse Gene Encyclopaedia Project(ftp://fantom.gsc.riken.jp/FANTOM3/noncoding/ )	3.43546	8.46964	7.88264	7.94739	8.16071	8.22078
RB_p_000l03782	D030002N23%AK050680%chr2:32236612-32240137:+%The RIKEN Mouse Gene Encyclopaedia Project(ftp://fantom.gsc.riken.jp/FANTOM3/noncoding/ )	7.16825	8.75767	8.66474	8.32042	8.93172	8.17908
RB_p_000l36535	B930095M22%AK047590%chr10:86328503-86331186:-%The RIKEN Mouse Gene Encyclopaedia Project(ftp://fantom.gsc.riken.jp/FANTOM3/noncoding/ )	9.46659	9.6404	9.91712	9.71939	9.82337	9.64896
RB_p_000l31678	A130033H05%AK037652%chr12:80344633-80349065:-%The RIKEN Mouse Gene Encyclopaedia Project(ftp://fantom.gsc.riken.jp/FANTOM3/noncoding/ )	8.78027	9.34393	9.4315	9.3417	9.31326	9.40266
RB_p_000l44439	2700009F22%AK012227%chr10:95480833-95501927:-%The RIKEN Mouse Gene Encyclopaedia Project(ftp://fantom.gsc.riken.jp/FANTOM3/noncoding/ )	9.71653	11.2849	10.372	10.8635	11.0279	11.0904
RB_p_000l40217	2700073G19%AK012518%chr12:87443385-87443836:-%The RIKEN Mouse Gene Encyclopaedia Project(ftp://fantom.gsc.riken.jp/FANTOM3/noncoding/ )	10.1706	10.3979	10.3654	10.9175	10.483	10.3954
RB_p_000l01754	NR_046025.1%Gm11981% Mus musculus predicted gene 11981 (Gm11981)	7.75043	8.79604	8.97154	9.37793	9.33427	9.57774
RB_p_000l01126	C130055M18%AK081628%chr7:104109667-104111872:-%The RIKEN Mouse Gene Encyclopaedia Project(ftp://fantom.gsc.riken.jp/FANTOM3/noncoding/ )	8.85071	9.46998	9.19476	9.74119	9.48163	9.56256
RB_p_000l18383	B930083P07%AK047531%chrX:101255873-101257602:+%The RIKEN Mouse Gene Encyclopaedia Project(ftp://fantom.gsc.riken.jp/FANTOM3/noncoding/ )	10.6499	11.2264	11.8897	12.0065	11.9144	11.9618
RB_p_000l11483	9230110K08%AK020331%chr4:151862189-151863304:+%The RIKEN Mouse Gene Encyclopaedia Project(ftp://fantom.gsc.riken.jp/FANTOM3/noncoding/ )	8.26053	8.53203	9.01356	9.29232	9.29002	9.2392
RB_p_000l25224	E130317O18%AK053878%chr3:41741518-41742405:-%The RIKEN Mouse Gene Encyclopaedia Project(ftp://fantom.gsc.riken.jp/FANTOM3/noncoding/ )	2.99695	7.54946	7.26522	7.03159	8.24159	8.25582
RB_p_000l40169	C530020G14%AK164100%chr16:56075474-56099508:+%The RIKEN Mouse Gene Encyclopaedia Project(ftp://fantom.gsc.riken.jp/FANTOM3/noncoding/ )	10.227	10.3338	10.2511	10.0333	9.95783	10.2064
RB_p_000l27959	4930505I11%AK076842%chr6:147709982-147719450:-%The RIKEN Mouse Gene Encyclopaedia Project(ftp://fantom.gsc.riken.jp/FANTOM3/noncoding/ )	7.53528	8.35828	9.05528	8.86522	8.84392	8.96915
RB_p_000l02266	B930029P13%AK140563%chr18:25481418-25483117:-%The RIKEN Mouse Gene Encyclopaedia Project(ftp://fantom.gsc.riken.jp/FANTOM3/noncoding/ )	9.65255	9.668	10.1923	10.3367	10.2475	10.4005
RB_p_000l41864	B930092F14%AK047574%chr13:65302958-65304220:+%The RIKEN Mouse Gene Encyclopaedia Project(ftp://fantom.gsc.riken.jp/FANTOM3/noncoding/ )	7.44294	8.16993	9.32324	9.07592	9.24357	9.05799
RB_p_000l28342	A230035K23%AK138213%chr3:97681185-97682748:+%The RIKEN Mouse Gene Encyclopaedia Project(ftp://fantom.gsc.riken.jp/FANTOM3/noncoding/ )	8.68007	9.2392	9.57585	9.68767	9.76984	9.67684
RB_p_000l29185	A430056F05%AK040074%chr2:79318258-79320264:+%The RIKEN Mouse Gene Encyclopaedia Project(ftp://fantom.gsc.riken.jp/FANTOM3/noncoding/ )	9.5727	9.56494	9.85915	9.88849	9.71339	9.79035
RB_p_000l32210	E430010L03%AK088302%chr10:23247970-23249342:-%The RIKEN Mouse Gene Encyclopaedia Project(ftp://fantom.gsc.riken.jp/FANTOM3/noncoding/ )	9.65075	9.68416	10.1749	9.98252	10.0414	10.0471
RB_p_000l24843	9530010C24%AK079182%chr3:30349980-30351325:-%The RIKEN Mouse Gene Encyclopaedia Project(ftp://fantom.gsc.riken.jp/FANTOM3/noncoding/ )	-0.172526	6.59495	7.35315	7.51701	7.10678	7.53981
RB_p_000l07891	B930083K17%AK047528%chr9:101113804-101115838:+%The RIKEN Mouse Gene Encyclopaedia Project(ftp://fantom.gsc.riken.jp/FANTOM3/noncoding/ )	13.0356	13.2005	13.5007	13.5414	13.4612	13.6093
RB_p_000l17899	A530081A04%AK041077%chr9:55224231-55283572:-%The RIKEN Mouse Gene Encyclopaedia Project(ftp://fantom.gsc.riken.jp/FANTOM3/noncoding/ )	8.62144	8.98987	8.73075	9.00843	9.32793	9.61133
RB_p_000l08587	93301090000000000000%AK033883%chr7:88063060-88066294:+%The RIKEN Mouse Gene Encyclopaedia Project(ftp://fantom.gsc.riken.jp/FANTOM3/noncoding/ )	9.56891	9.35719	9.8392	9.67713	9.60641	9.8806
RB_p_000l05791	NR_102757.1%Farsb% Mus musculus phenylalanyl-tRNA synthetase	8.49985	9.05664	9.01727	9.2127	9.22922	9.58214
RB_p_000l25620	NR_033535.1%Gm10845% Mus musculus predicted gene 10845 (Gm10845)	10.3165	11.1785	10.4112	10.9558	10.8525	11.2217
RB_p_000l11904	A230064F22%AK038801%chr10:43880913-43901743:-%The RIKEN Mouse Gene Encyclopaedia Project(ftp://fantom.gsc.riken.jp/FANTOM3/noncoding/ )	8.30454	9.49419	9.32324	9.1626	9.28694	9.38694
RB_p_000l09863	6330565J17%AK134796%chr19:5115572-5117394:-%The RIKEN Mouse Gene Encyclopaedia Project(ftp://fantom.gsc.riken.jp/FANTOM3/noncoding/ )	10.5307	11.4816	11.0101	10.8593	10.7288	10.7064
RB_p_000l46928	D230026I04%AK084340%chr13:75777200-75778277:+%The RIKEN Mouse Gene Encyclopaedia Project(ftp://fantom.gsc.riken.jp/FANTOM3/noncoding/ )	11.7356	12.0715	11.8719	11.7235	11.5748	11.7532
RB_p_000l11368	A330063D05%AK138557%chr7:87890748-87891464:+%The RIKEN Mouse Gene Encyclopaedia Project(ftp://fantom.gsc.riken.jp/FANTOM3/noncoding/ )	6.06967	8.89077	8.37214	8.12584	8.36851	8.0954
RB_p_000l15067	1110037P09%%%The RIKEN Mouse Gene Encyclopaedia Project(ftp://fantom.gsc.riken.jp/FANTOM3/noncoding/ )	9.30682	9.8087	10.3493	10.018	10.2954	10.2868
RB_p_000l18949	NR_040425.1%Gm3925% Mus musculus predicted gene 3925 (Gm3925)	6.08392	7.78027	7.77698	7.75266	7.86212	8.2738
RB_p_000l32283	F630007H21%AK154184%chr8:122429346-122432074:-%The RIKEN Mouse Gene Encyclopaedia Project(ftp://fantom.gsc.riken.jp/FANTOM3/noncoding/ )	9.14975	9.25306	9.24674	9.21513	9.48348	9.63103
RB_p_000l45031	A730056I06%AK043109%chr8:72714926-72716877:+%The RIKEN Mouse Gene Encyclopaedia Project(ftp://fantom.gsc.riken.jp/FANTOM3/noncoding/ )	10.6752	10.8759	10.607	10.2364	10.3013	10.3415
RB_p_000l32716	17000700%AK160417%chr6:144021945-144023654:+%The RIKEN Mouse Gene Encyclopaedia Project(ftp://fantom.gsc.riken.jp/FANTOM3/noncoding/ )	7.07503	9.26288	8.54496	8.62083	8.89026	8.93982
RB_p_000l03561	A430073O05%AK079809%chr2:60206125-60209801:-%The RIKEN Mouse Gene Encyclopaedia Project(ftp://fantom.gsc.riken.jp/FANTOM3/noncoding/ )	11.9481	12.6833	12.4876	12.4103	12.3736	11.5495
RB_p_000l27936	A130050O13%AK037804%chr16:31271572-31274303:-%The RIKEN Mouse Gene Encyclopaedia Project(ftp://fantom.gsc.riken.jp/FANTOM3/noncoding/ )	10.1331	11.3376	9.96963	9.83473	10.0963	9.69726
RB_p_000l12695	2210407P21%AK008850%chr18:23543816-23544829:+%The RIKEN Mouse Gene Encyclopaedia Project(ftp://fantom.gsc.riken.jp/FANTOM3/noncoding/ )	10.4502	11.1056	10.9735	10.9199	10.9371	10.9448
RB_p_000l33402	2900046C06%AK013654%chr12:29922311-29923213:+%The RIKEN Mouse Gene Encyclopaedia Project(ftp://fantom.gsc.riken.jp/FANTOM3/noncoding/ )	11.8185	11.8743	11.8808	11.8517	11.9678	11.7733
RB_p_000l13825	1600015H23%AK005466%chr11:109344285-109344633:+%The RIKEN Mouse Gene Encyclopaedia Project(ftp://fantom.gsc.riken.jp/FANTOM3/noncoding/ )	11.2346	11.928	11.6195	11.5985	11.4404	11.3644
RB_p_000l30771	F830014H23%AK171847%chr1:173521394-173535955:-%The RIKEN Mouse Gene Encyclopaedia Project(ftp://fantom.gsc.riken.jp/FANTOM3/noncoding/ )	10.496	11.0492	10.5846	10.8324	11.0706	11.0391
RB_p_000l41423	D230009B17%AK051842%chr9:26372533-26375664:+%The RIKEN Mouse Gene Encyclopaedia Project(ftp://fantom.gsc.riken.jp/FANTOM3/noncoding/ )	8.93418	10.1087	9.25974	9.43602	9.74203	9.79577
RB_p_000l45948	5730409K12%AK017535%chr19:7087464-7088421:-%The RIKEN Mouse Gene Encyclopaedia Project(ftp://fantom.gsc.riken.jp/FANTOM3/noncoding/ )	8.17576	9.31156	8.82284	9.13143	9.5265	9.22842
RB_p_000l37349	5031425L03%AK133491%chr19:54084558-54086658:+%The RIKEN Mouse Gene Encyclopaedia Project(ftp://fantom.gsc.riken.jp/FANTOM3/noncoding/ )	9.12153	10.2546	9.95371	10.12	10.5208	10.4305
RB_p_000l46388	A530058F16%AK041000%chr16:4677451-4679693:-%The RIKEN Mouse Gene Encyclopaedia Project(ftp://fantom.gsc.riken.jp/FANTOM3/noncoding/ )	9.4555	10.2525	9.84654	9.91164	10.5641	10.4486
RB_p_000l36025	B930079L05%AK140665%chr8:123283443-123285871:+%The RIKEN Mouse Gene Encyclopaedia Project(ftp://fantom.gsc.riken.jp/FANTOM3/noncoding/ )	9.08082	10.3131	9.58747	9.90739	10.7855	10.5864
RB_p_000l11617	A130029H22%AK037609%chr12:101044134-101047080:-%The RIKEN Mouse Gene Encyclopaedia Project(ftp://fantom.gsc.riken.jp/FANTOM3/noncoding/ )	9.0954	10.3509	9.88315	9.92593	10.5509	10.2499
RB_p_000l08367	6030406J18%AK134311%chr3:27530745-27531957:-%The RIKEN Mouse Gene Encyclopaedia Project(ftp://fantom.gsc.riken.jp/FANTOM3/noncoding/ )	12.5641	13.4905	12.9215	13.0555	13.7467	13.5963
RB_p_000l09673	9230028P05%AK136716%chr2:103206209-103210357:-%The RIKEN Mouse Gene Encyclopaedia Project(ftp://fantom.gsc.riken.jp/FANTOM3/noncoding/ )	7.85902	9.7535	8.8095	9.15102	9.89658	9.55475
RB_p_000l11520	4930442A21%AK015355%chr1:51470561-51472381:-%The RIKEN Mouse Gene Encyclopaedia Project(ftp://fantom.gsc.riken.jp/FANTOM3/noncoding/ )	10.7114	11.6698	10.9598	10.9442	11.491	11.1645
RB_p_000l19162	D030012D10%AK050731%chr14:26627373-26632097:+%The RIKEN Mouse Gene Encyclopaedia Project(ftp://fantom.gsc.riken.jp/FANTOM3/noncoding/ )	8.39732	9.82602	9.14551	9.16742	9.96073	9.52878
RB_p_000l16462	A130076H08%AK038078%chr17:34211974-34214958:+%The RIKEN Mouse Gene Encyclopaedia Project(ftp://fantom.gsc.riken.jp/FANTOM3/noncoding/ )	10.0747	11.2096	10.6222	10.4791	10.5842	10.5856
RB_p_000l04015	A730010D24%AK042608%chr18:78968037-78970211:-%The RIKEN Mouse Gene Encyclopaedia Project(ftp://fantom.gsc.riken.jp/FANTOM3/noncoding/ )	9.4308	10.1209	9.99129	10.2256	10.441	10.4564
RB_p_000l05698	9230008L13%AK136623%chr11:35904628-35907915:-%The RIKEN Mouse Gene Encyclopaedia Project(ftp://fantom.gsc.riken.jp/FANTOM3/noncoding/ )	9.89406	10.8499	10.2163	10.3047	10.7538	10.9563
RB_p_000l33327	6430508H20%AK032234%chr6:99725770-99732553:+%The RIKEN Mouse Gene Encyclopaedia Project(ftp://fantom.gsc.riken.jp/FANTOM3/noncoding/ )	12.4005	12.7933	12.5819	12.7313	13.0996	12.9464
RB_p_000l08856	NR_015482.1%LOC100043315% Mus musculus uncharacterized LOC100043315 (LOC100043315)	11.207	11.8295	11.4127	11.7586	12.0345	12.0933
RB_p_000l27047	NR_027985.1%4632415L05Rik% Mus musculus RIKEN cDNA 4632415L05 gene (4632415L05Rik)	11.1021	11.9411	11.1476	11.6198	12.0345	11.5284
RB_p_000l33877	B230383N02%AK140288%chr7:55962530-55980397:+%The RIKEN Mouse Gene Encyclopaedia Project(ftp://fantom.gsc.riken.jp/FANTOM3/noncoding/ )	11.4793	12.1157	11.4894	12.0286	12.3972	12.2076
RB_p_000l30127	XR_141351.2%AA667203% PREDICTED: Mus musculus expressed sequence AA667203 (AA667203)	11.294	11.3423	11.2437	11.7259	12.017	11.9576
RB_p_000l06020	9.330172E+28%AK136897%chr14:105227101-105259282:-%The RIKEN Mouse Gene Encyclopaedia Project(ftp://fantom.gsc.riken.jp/FANTOM3/noncoding/ )	12.6508	13.3304	12.6198	13.4359	13.3987	13.5636
RB_p_000l11732	5430410000000%AK017289%chr17:35262268-35263604:-%The RIKEN Mouse Gene Encyclopaedia Project(ftp://fantom.gsc.riken.jp/FANTOM3/noncoding/ )	9.5727	10.4882	10.1956	10.7056	10.7635	10.6072
RB_p_000l13917	A830041K15%AK043855%chr9:41614236-41617772:+%The RIKEN Mouse Gene Encyclopaedia Project(ftp://fantom.gsc.riken.jp/FANTOM3/noncoding/ )	9.99577	10.5943	10.4179	10.8553	11.0168	10.762
RB_p_000l38210	9530007K08%AK035270%chr6:120439258-120440958:+%The RIKEN Mouse Gene Encyclopaedia Project(ftp://fantom.gsc.riken.jp/FANTOM3/noncoding/ )	8.75043	9.66563	9.16846	8.84654	9.544	9.30644
RB_p_000l05455	NR_039573.1%Mir5113% Mus musculus microRNA 5113 (Mir5113)	10.9689	11.8462	11.5809	11.8179	12.1837	12.1708
RB_p_000l10326	C820012G08%AK148500%chr15:100260803-100263105:+%The RIKEN Mouse Gene Encyclopaedia Project(ftp://fantom.gsc.riken.jp/FANTOM3/noncoding/ )	12.7867	13.2149	13.0478	13.5102	13.428	13.9591
RB_p_000l25808	D330035H09%AK164540%chr14:66917385-66920052:+%The RIKEN Mouse Gene Encyclopaedia Project(ftp://fantom.gsc.riken.jp/FANTOM3/noncoding/ )	9.66593	10.2202	9.8392	10.5573	10.5101	10.5191
RB_p_000l42453	F830007L19%AK156092%chrX:139970762-139974397:+%The RIKEN Mouse Gene Encyclopaedia Project(ftp://fantom.gsc.riken.jp/FANTOM3/noncoding/ )	10.0348	10.0607	9.51043	10.3028	9.9713	10.2942
RB_p_000l07498	A930014J05%AK044464%chr19:47252242-47254332:-%The RIKEN Mouse Gene Encyclopaedia Project(ftp://fantom.gsc.riken.jp/FANTOM3/noncoding/ )	13.0801	12.8753	12.2137	13.2511	13.1104	13.3807
RB_p_000l12747	NR_024599.1%Gm11346% Mus musculus predicted gene 11346 (Gm11346)	13.5079	13.5263	13.3194	14.0251	13.6376	14.1638
RB_p_000l41308	NR_040314.1%AI854517% Mus musculus expressed sequence AI854517 (AI854517)	11.1701	10.7007	10.3361	11.4572	10.9847	11.2291
RB_p_000l23567	G270123J23%AK147974%chr10:22306719-22312942:+%The RIKEN Mouse Gene Encyclopaedia Project(ftp://fantom.gsc.riken.jp/FANTOM3/noncoding/ )	11.6039	11.1257	11.0276	12.094	11.5672	12.0264
RB_p_000l07194	D130036B05%AK051336%chr8:4493452-4524051:+%The RIKEN Mouse Gene Encyclopaedia Project(ftp://fantom.gsc.riken.jp/FANTOM3/noncoding/ )	10.9124	11.0756	11.1634	11.699	11.6738	11.6346
RB_p_000l33515	A830020C10%AK043684%chrX:23776372-23781568:+%The RIKEN Mouse Gene Encyclopaedia Project(ftp://fantom.gsc.riken.jp/FANTOM3/noncoding/ )	8.71396	8.90739	8.00469	9.22922	8.96	9.038
RB_p_000l03121	A630031D23%AK041707%chr10:3765004-3768883:+%The RIKEN Mouse Gene Encyclopaedia Project(ftp://fantom.gsc.riken.jp/FANTOM3/noncoding/ )	10.386	11.0462	10.4003	10.8421	10.5641	10.563
RB_p_000l25017	XR_168875.1%LOC101056404% PREDICTED: Mus musculus uncharacterized LOC101056404 (LOC101056404)	10.2678	10.3936	10.2786	10.5836	10.244	10.4572
RB_p_000l10329	A130020E07%AK037463%chr18:60977241-60979622:+%The RIKEN Mouse Gene Encyclopaedia Project(ftp://fantom.gsc.riken.jp/FANTOM3/noncoding/ )	12.663	12.7204	12.5473	12.9532	12.5008	12.87
RB_p_000l10877	C130029J08%AK081519%chr3:51557543-51559652:-%The RIKEN Mouse Gene Encyclopaedia Project(ftp://fantom.gsc.riken.jp/FANTOM3/noncoding/ )	11.8821	11.817	11.8164	12.4185	12.1524	12.4783
RB_p_000l05383	3110041H08%AK014164%chr14:55826576-55827419:+%The RIKEN Mouse Gene Encyclopaedia Project(ftp://fantom.gsc.riken.jp/FANTOM3/noncoding/ )	12.7346	12.7928	12.8093	13.188	13.0825	13.2731
RB_p_000l10377	7120407N17%AK148563%chr1:63536966-63540473:+%The RIKEN Mouse Gene Encyclopaedia Project(ftp://fantom.gsc.riken.jp/FANTOM3/noncoding/ )	6.67478	6.26679	7.27302	7.40514	7.4567	8.16784
RB_p_000l34635	A630012N23%AK041467%chr4:149847788-149849777:-%The RIKEN Mouse Gene Encyclopaedia Project(ftp://fantom.gsc.riken.jp/FANTOM3/noncoding/ )	10.823	11.2521	10.9151	11.5081	11.0339	11.7103
RB_p_000l44364	2610034I02%AK160605%chr2:68289804-68291896:-%The RIKEN Mouse Gene Encyclopaedia Project(ftp://fantom.gsc.riken.jp/FANTOM3/noncoding/ )	7.28386	7.84025	6.77917	7.92481	7.99435	8.19147
RB_p_000l45163	NR_033219.1%BC020402% Mus musculus cDNA sequence BC020402 (BC020402)	12.052	11.8031	11.4488	12.3493	12.2517	12.6574
RB_p_000l32717	A630032B19%AK041719%chr17:24136886-24138505:-%The RIKEN Mouse Gene Encyclopaedia Project(ftp://fantom.gsc.riken.jp/FANTOM3/noncoding/ )	10.6967	9.42592	9.33985	10.2759	10.3408	10.4808
RB_p_000l13251	NR_040462.1%1700034P13Rik% Mus musculus RIKEN cDNA 1700034P13 gene (1700034P13Rik)	9.61502	9.49719	9.00047	9.72735	9.74511	10.1037
RB_p_000l21476	G630075N21%AK144473%chr19:17062045-17064397:+%The RIKEN Mouse Gene Encyclopaedia Project(ftp://fantom.gsc.riken.jp/FANTOM3/noncoding/ )	9.00703	9.05257	8.42066	9.34504	9.44984	9.68621
RB_p_000l40423	B230206N23%AK045490%chr5:20077633-20080444:+%The RIKEN Mouse Gene Encyclopaedia Project(ftp://fantom.gsc.riken.jp/FANTOM3/noncoding/ )	9.53187	9.038	8.95904	10.1039	10.1802	9.98181
RB_p_000l36841	C430041B07%AK164063%chr5:100798748-100800806:+%The RIKEN Mouse Gene Encyclopaedia Project(ftp://fantom.gsc.riken.jp/FANTOM3/noncoding/ )	13.6841	13.3639	13.3343	14.0076	13.805	14.1558
RB_p_000l46618	C820005C03%AK050503%chr2:128967401-128991208:+%The RIKEN Mouse Gene Encyclopaedia Project(ftp://fantom.gsc.riken.jp/FANTOM3/noncoding/ )	7.2127	7.93172	8.16071	8.471	8.69232	8.18405
RB_p_000l42786	2010305B15%AK008521%chr2:165825813-166073235:+%The RIKEN Mouse Gene Encyclopaedia Project(ftp://fantom.gsc.riken.jp/FANTOM3/noncoding/ )	12.0194	12.0131	11.5458	12.0525	11.9195	12.2313
RB_p_000l38752	8430417L12%AK160319%chr5:93173646-93175055:+%The RIKEN Mouse Gene Encyclopaedia Project(ftp://fantom.gsc.riken.jp/FANTOM3/noncoding/ )	9.70765	10.0724	9.61471	9.41186	9.5996	9.20008
RB_p_000l22447	8030447D18%AK136316%chr19:55879710-55881543:+%The RIKEN Mouse Gene Encyclopaedia Project(ftp://fantom.gsc.riken.jp/FANTOM3/noncoding/ )	8.36923	9.31156	8.88009	9.0786	9.1267	9.10066
RB_p_000l20270	9530001J02%AK079170%chr15:77835088-77836853:-%The RIKEN Mouse Gene Encyclopaedia Project(ftp://fantom.gsc.riken.jp/FANTOM3/noncoding/ )	9.46182	8.57365	8.09364	9.21715	8.83025	9.2703
RB_p_000l46927	XR_104877.1%9630013D21Rik% PREDICTED: Mus musculus RIKEN cDNA 9630013D21 gene (9630013D21Rik)	10.989	12.1037	11.1057	11.2931	11.2266	10.7587
RB_p_000l12542	5830408F18%AK134017%%The RIKEN Mouse Gene Encyclopaedia Project(ftp://fantom.gsc.riken.jp/FANTOM3/noncoding/ )	9.25069	9.55363	9.24436	10.0308	9.77273	9.91861
RB_p_000l35639	3000002J10%AK013862%chr4:75941459-75942786:-%The RIKEN Mouse Gene Encyclopaedia Project(ftp://fantom.gsc.riken.jp/FANTOM3/noncoding/ )	11.207	11.3327	10.93	11.6347	11.1327	11.801
RB_p_000l35470	9130203J11%AK136539%chr13:112845288-112848955:+%The RIKEN Mouse Gene Encyclopaedia Project(ftp://fantom.gsc.riken.jp/FANTOM3/noncoding/ )	6.73245	8.43948	7.81592	7.77808	8.10504	8.09011
RB_p_000l16833	A930007F05%AK044319%chr3:139017906-139020029:+%The RIKEN Mouse Gene Encyclopaedia Project(ftp://fantom.gsc.riken.jp/FANTOM3/noncoding/ )	11.2314	11.1854	10.7025	11.4493	11.1277	11.7707
RB_p_000l29148	A230020H02%AK038495%chrX:20959056-20961563:-%The RIKEN Mouse Gene Encyclopaedia Project(ftp://fantom.gsc.riken.jp/FANTOM3/noncoding/ )	9.36304	9.64386	9.33502	9.86959	9.33017	10.0398
RB_p_000l25725	E430023H09%AK154017%chr7:41481431-41482566:-%The RIKEN Mouse Gene Encyclopaedia Project(ftp://fantom.gsc.riken.jp/FANTOM3/noncoding/ )	6.77479	6.84967	6.64386	6.93664	6.45121	7.21594
RB_p_000l15532	I0C0043H22%AK145427%chr9:92609700-92613539:+%The RIKEN Mouse Gene Encyclopaedia Project(ftp://fantom.gsc.riken.jp/FANTOM3/noncoding/ )	7.79766	8.50846	8.09364	8.46828	8.13014	8.4567
RB_p_000l02179	A630006J12%AK041390%chr14:50061359-50064390:+%The RIKEN Mouse Gene Encyclopaedia Project(ftp://fantom.gsc.riken.jp/FANTOM3/noncoding/ )	11.5952	10.9558	11.0745	11.1874	10.8296	11.1582
RB_p_000l43300	NR_015460.1%1700003H04Rik% Mus musculus RIKEN cDNA 1700003H04 gene (1700003H04Rik)	11.6699	11.7076	11.6604	11.8912	11.6666	12.1521
RB_p_000l06621	A730098A19%AK043463%chr8:125897913-125899227:+%The RIKEN Mouse Gene Encyclopaedia Project(ftp://fantom.gsc.riken.jp/FANTOM3/noncoding/ )	10.4348	10.4027	10.2394	10.5846	10.2475	10.8086
RB_p_000l39524	A530092C22%AK139033%chr6:68986094-68988335:+%The RIKEN Mouse Gene Encyclopaedia Project(ftp://fantom.gsc.riken.jp/FANTOM3/noncoding/ )	9.84627	10.774	10.6807	10.6839	10.4005	10.8071
RB_p_000l24534	4930564D15%AK016219%chr3:97922672-97923273:+%The RIKEN Mouse Gene Encyclopaedia Project(ftp://fantom.gsc.riken.jp/FANTOM3/noncoding/ )	8.13614	9.20457	9.11981	9.42382	9.34467	9.44052
RB_p_000l44354	9430041B15%AK034800%chr11:60739181-60741758:-%The RIKEN Mouse Gene Encyclopaedia Project(ftp://fantom.gsc.riken.jp/FANTOM3/noncoding/ )	8.37721	9.11981	9.15355	8.75433	8.81057	9.66178
RB_p_000l16058	XR_142448.1%Gm9292% PREDICTED: Mus musculus predicted gene 9292 (Gm9292)	9.15945	9.27302	9.07191	9.00235	8.93467	9.34725
RB_p_000l33631	A430034G18%AK039941%chr8:106127677-106129711:-%The RIKEN Mouse Gene Encyclopaedia Project(ftp://fantom.gsc.riken.jp/FANTOM3/noncoding/ )	4.10076	6.44294	7.25424	6.79874	7.09452	7.55714
RB_p_000l46498	2210416B11%AK008948%chr12:21390675-21417576:-%The RIKEN Mouse Gene Encyclopaedia Project(ftp://fantom.gsc.riken.jp/FANTOM3/noncoding/ )	10.7165	11.8577	11.6749	12.0805	12.1382	12.4018
RB_p_000l17721	A130030N17%AK037633%chrX:85766964-85771527:-%The RIKEN Mouse Gene Encyclopaedia Project(ftp://fantom.gsc.riken.jp/FANTOM3/noncoding/ )	10.5974	10.3563	10.4179	10.4623	10.2226	10.5725
RB_p_000l39074	F830107I15%AK156919%chr9:10762744-10766670:-%The RIKEN Mouse Gene Encyclopaedia Project(ftp://fantom.gsc.riken.jp/FANTOM3/noncoding/ )	7.09452	7.50383	7.49319	7.31892	7.86212	7.98868
RB_p_000l30613	C430026K24%AK141311%chr2:90957861-90960899:+%The RIKEN Mouse Gene Encyclopaedia Project(ftp://fantom.gsc.riken.jp/FANTOM3/noncoding/ )	8.32118	8.87805	9.01727	8.57238	8.69232	8.99671
RB_p_000l31806	8130402C08%AK136355%chr2:94327816-94330700:-%The RIKEN Mouse Gene Encyclopaedia Project(ftp://fantom.gsc.riken.jp/FANTOM3/noncoding/ )	11.4252	11.816	11.5209	11.8992	11.4869	11.7337
RB_p_000l39703	A430096A09%AK079868%chr8:60915946-60918198:-%The RIKEN Mouse Gene Encyclopaedia Project(ftp://fantom.gsc.riken.jp/FANTOM3/noncoding/ )	7.59495	8.36413	7.943	7.69928	8.1404	8.10504
RB_p_000l06423	7120411K04%AK148584%chr8:36979509-36982349:-%The RIKEN Mouse Gene Encyclopaedia Project(ftp://fantom.gsc.riken.jp/FANTOM3/noncoding/ )	8.64085	9.23641	9.0954	9.24079	9.14848	9.4308
RB_p_000l22729	D230039D16%AK142109%chr6:47465412-47467934:+%The RIKEN Mouse Gene Encyclopaedia Project(ftp://fantom.gsc.riken.jp/FANTOM3/noncoding/ )	7.56351	8.25739	7.84967	7.35462	7.90489	7.8371
RB_p_000l29349	7120442H05%AK148750%chr3:55112137-55114252:+%The RIKEN Mouse Gene Encyclopaedia Project(ftp://fantom.gsc.riken.jp/FANTOM3/noncoding/ )	7.91289	8.93811	8.28579	8.38658	8.83342	8.61287
RB_p_000l18075	1700040N02%AK006663%chr2:170356360-170380435:+%The RIKEN Mouse Gene Encyclopaedia Project(ftp://fantom.gsc.riken.jp/FANTOM3/noncoding/ )	9.17991	9.56732	9.60486	9.68416	9.62662	9.89532
RB_p_000l01233	1700016L04%AK006045%chr10:14705608-14759019:+%The RIKEN Mouse Gene Encyclopaedia Project(ftp://fantom.gsc.riken.jp/FANTOM3/noncoding/ )	9.60795	9.81391	10.3395	10.1517	10.0878	10.2178
RB_p_000l46174	B230352L09%AK046209%chr16:41537861-41539254:+%The RIKEN Mouse Gene Encyclopaedia Project(ftp://fantom.gsc.riken.jp/FANTOM3/noncoding/ )	9.13955	9.83868	9.98608	9.76984	9.94715	10.1155
RB_p_000l24967	B430314G15%AK046694%chr1:21253520-21256312:+%The RIKEN Mouse Gene Encyclopaedia Project(ftp://fantom.gsc.riken.jp/FANTOM3/noncoding/ )	9.55363	9.90325	9.94837	10.0333	10.0203	10.177
RB_p_000l45917	D930043H18%AK086641%chr10:82891381-82894200:+%The RIKEN Mouse Gene Encyclopaedia Project(ftp://fantom.gsc.riken.jp/FANTOM3/noncoding/ )	11.3587	11.7311	11.6242	11.5861	11.4404	11.6679
RB_p_000l18650	5830443K06%AK134117%chr9:65871815-65873689:-%The RIKEN Mouse Gene Encyclopaedia Project(ftp://fantom.gsc.riken.jp/FANTOM3/noncoding/ )	3.4793	8.32718	8.02883	7.75822	7.69116	8.03434
RB_p_000l27972	B930098A02%AK081183%chr5:75001205-75003497:-%The RIKEN Mouse Gene Encyclopaedia Project(ftp://fantom.gsc.riken.jp/FANTOM3/noncoding/ )	6.44156	8.74483	8.68416	8.53592	9.04371	9.13614
RB_p_000l04036	A730064F23%AK043176%chr19:8612227-8620900:-%The RIKEN Mouse Gene Encyclopaedia Project(ftp://fantom.gsc.riken.jp/FANTOM3/noncoding/ )	9.85746	9.94227	9.7778	9.38945	9.19763	9.28463
RB_p_000l14310	NR_033518.1%Gm16039% Mus musculus predicted gene 16039 (Gm16039)	8.38154	9.44777	9.28463	9.08879	9.2388	9.2127
RB_p_000l11823	2610319H10%AK012053%chr8:11622372-11623230:-%The RIKEN Mouse Gene Encyclopaedia Project(ftp://fantom.gsc.riken.jp/FANTOM3/noncoding/ )	12.0339	11.7189	11.6253	11.6811	11.3525	11.3587
RB_p_000l09159	4930544G13%AK132987%chr1:133835188-133838372:+%The RIKEN Mouse Gene Encyclopaedia Project(ftp://fantom.gsc.riken.jp/FANTOM3/noncoding/ )	7.64566	8.77753	8.52095	8.28617	8.24159	8.49119
RB_p_000l00189	F830035H14%AK172085%chr11:121456920-121458558:+%The RIKEN Mouse Gene Encyclopaedia Project(ftp://fantom.gsc.riken.jp/FANTOM3/noncoding/ )	12.137	12.6462	12.6122	12.8518	12.6878	12.8505
RB_p_000l26023	9530045K08%AK035434%chr2:102550069-102558026:+%The RIKEN Mouse Gene Encyclopaedia Project(ftp://fantom.gsc.riken.jp/FANTOM3/noncoding/ )	7.7955	9.15017	8.42557	8.57238	8.60856	8.81965
RB_p_000l40469	4732427F18%AK028654%chr12:80018414-80081434:-%The RIKEN Mouse Gene Encyclopaedia Project(ftp://fantom.gsc.riken.jp/FANTOM3/noncoding/ )	7.07503	8.37649	7.65344	7.62693	7.78136	7.92481
RB_p_000l10521	NR_015571.1%4930471G03Rik% Mus musculus RIKEN cDNA 4930471G03 gene (4930471G03Rik)	10.7372	12.0297	11.451	11.5071	11.0682	11.0391
RB_p_000l18133	XR_141508.2%LOC100038987% PREDICTED: Mus musculus nuclear body protein SP140-like protein-like (LOC100038987)	7.2062	8.90739	9.38622	9.48784	9.5581	9.2392
RB_p_000l24911	XR_105875.3%BC002059% PREDICTED: Mus musculus cDNA sequence BC002059 (BC002059)	11.3674	11.8016	12.025	11.9816	11.8822	12.0216
RB_p_000l15464	F830043I22%AK172129%chr4:14518624-14519690:-%The RIKEN Mouse Gene Encyclopaedia Project(ftp://fantom.gsc.riken.jp/FANTOM3/noncoding/ )	7.19147	8.64716	8.4567	8.26053	8.44398	8.69058
RB_p_000l16840	I1C0001G18%AK145469%chr15:59153950-59155988:+%The RIKEN Mouse Gene Encyclopaedia Project(ftp://fantom.gsc.riken.jp/FANTOM3/noncoding/ )	11.8525	12.2253	12.4693	12.6001	12.5814	12.4413
RB_p_000l09344	C430014B12%AK049449%chr1:82721770-82725147:-%The RIKEN Mouse Gene Encyclopaedia Project(ftp://fantom.gsc.riken.jp/FANTOM3/noncoding/ )	8.49319	9.14211	8.87703	8.87754	9.29959	9.56033
RB_p_000l31885	D230012B01%AK051863%chr14:97811405-97814118:-%The RIKEN Mouse Gene Encyclopaedia Project(ftp://fantom.gsc.riken.jp/FANTOM3/noncoding/ )	9.42906	10.2676	10.2029	10.1626	10.0748	10.081
RB_p_000l31832	B230033G16%AK139988%%The RIKEN Mouse Gene Encyclopaedia Project(ftp://fantom.gsc.riken.jp/FANTOM3/noncoding/ )	10.845	11.0441	11.041	10.6214	10.548	10.5463
RB_p_000l08942	A730096N07%AK080572%chr10:58573623-58576241:+%The RIKEN Mouse Gene Encyclopaedia Project(ftp://fantom.gsc.riken.jp/FANTOM3/noncoding/ )	7.10154	8.57932	8.65344	8.30682	8.52095	8.51701
RB_p_000l30298	4921513H07%AK014881%chr6:127776083-127778321:-%The RIKEN Mouse Gene Encyclopaedia Project(ftp://fantom.gsc.riken.jp/FANTOM3/noncoding/ )	10.9689	11.6791	11.9326	11.6185	11.6692	11.8128
RB_p_000l32794	C230015D15%AK048712%chr15:55595859-55598586:+%The RIKEN Mouse Gene Encyclopaedia Project(ftp://fantom.gsc.riken.jp/FANTOM3/noncoding/ )	10.6292	10.9247	11.5088	11.4774	11.3938	11.6787
RB_p_000l17498	2310043M15%AK009785%chr16:93792149-93794888:-%The RIKEN Mouse Gene Encyclopaedia Project(ftp://fantom.gsc.riken.jp/FANTOM3/noncoding/ )	7.89583	8.74875	8.98774	9.12842	9.31779	9.29577
RB_p_000l02687	6030462N12%AK031618%chr1:138968509-138971851:+%The RIKEN Mouse Gene Encyclopaedia Project(ftp://fantom.gsc.riken.jp/FANTOM3/noncoding/ )	9.47911	9.34725	9.68621	9.90739	9.93664	10.128
RB_p_000l39218	E030007N05%AK086881%chr17:29705353-29705971:+%The RIKEN Mouse Gene Encyclopaedia Project(ftp://fantom.gsc.riken.jp/FANTOM3/noncoding/ )	10.7921	11.1798	11.3439	11.3152	11.2065	11.2914
RB_p_000l07727	K530042K01%AK159042%chr9:45887903-45890254:-%The RIKEN Mouse Gene Encyclopaedia Project(ftp://fantom.gsc.riken.jp/FANTOM3/noncoding/ )	5.80735	8.4567	7.86625	7.46761	7.98204	7.89583
RB_p_000l05021	A230048G09%AK038589%chr6:55684570-55694574:+%The RIKEN Mouse Gene Encyclopaedia Project(ftp://fantom.gsc.riken.jp/FANTOM3/noncoding/ )	9.89734	10.2839	10.2588	10.1607	10.2123	10.4657
RB_p_000l10165	A330095A10%AK079645%chr6:126612490-126614649:-%The RIKEN Mouse Gene Encyclopaedia Project(ftp://fantom.gsc.riken.jp/FANTOM3/noncoding/ )	8.27224	9.00235	9.37576	9.0954	9.27612	9.32042
RB_p_000l35442	F930023C11%AK158055%chr6:35252731-35262022:+%The RIKEN Mouse Gene Encyclopaedia Project(ftp://fantom.gsc.riken.jp/FANTOM3/noncoding/ )	10.4067	10.892	11.4545	11.2552	11.2291	11.2905
RB_p_000l23590	9430030D14%AK034735%chr10:68272760-68275224:-%The RIKEN Mouse Gene Encyclopaedia Project(ftp://fantom.gsc.riken.jp/FANTOM3/noncoding/ )	10.4678	10.7254	11.2826	10.6166	10.9105	10.5691
RB_p_000l12433	2610507N02%AK012069%chr2:120732818-120735897:-%The RIKEN Mouse Gene Encyclopaedia Project(ftp://fantom.gsc.riken.jp/FANTOM3/noncoding/ )	12.3552	12.5469	12.6934	12.7531	12.5003	12.6026
RB_p_000l41504	9430078I07%AK079138%chr2:167298450-167300960:-%The RIKEN Mouse Gene Encyclopaedia Project(ftp://fantom.gsc.riken.jp/FANTOM3/noncoding/ )	10.615	11.5645	11.5996	11.3888	11.8897	11.9563
RB_p_000l03425	E030018G17%AK086989%chr1:73911886-73913701:-%The RIKEN Mouse Gene Encyclopaedia Project(ftp://fantom.gsc.riken.jp/FANTOM3/noncoding/ )	11.0553	11.4092	11.7076	11.7928	11.5493	11.5837
RB_p_000l42198	B020024L18%AK139836%chr9:81383871-81989096:-%The RIKEN Mouse Gene Encyclopaedia Project(ftp://fantom.gsc.riken.jp/FANTOM3/noncoding/ )	6.50515	8.70506	8.40372	8.471	8.51701	8.42277
RB_p_000l29748	B230345M08%AK046159%chr1:176031078-176032723:-%The RIKEN Mouse Gene Encyclopaedia Project(ftp://fantom.gsc.riken.jp/FANTOM3/noncoding/ )	8.10329	8.82655	9.08392	9.30035	9.8087	9.26249
RB_p_000l46739	XR_107876.1%Gm4673% PREDICTED: Mus musculus predicted gene 4673 (Gm4673)	7.27922	8.18405	8.16658	8.11981	7.97059	7.93172
RB_p_000l31016	C230034I15%AK163901%chr11:30830241-30833059:+%The RIKEN Mouse Gene Encyclopaedia Project(ftp://fantom.gsc.riken.jp/FANTOM3/noncoding/ )	7.79766	8.44432	8.3091	8.17908	8.6254	8.65105
RB_p_000l22923	E030007A22%AK086870%chr13:49259043-49261793:+%The RIKEN Mouse Gene Encyclopaedia Project(ftp://fantom.gsc.riken.jp/FANTOM3/noncoding/ )	7.76266	8.91638	8.66888	8.88722	8.90589	8.96915
RB_p_000l15850	C130062E03%AK140895%chrX:167591985-167597323:-%The RIKEN Mouse Gene Encyclopaedia Project(ftp://fantom.gsc.riken.jp/FANTOM3/noncoding/ )	5.51307	5.83078	6.99812	6.92679	7.50515	7.37649
RB_p_000l21943	C430004I09%AK049409%chr14:120399038-120401579:+%The RIKEN Mouse Gene Encyclopaedia Project(ftp://fantom.gsc.riken.jp/FANTOM3/noncoding/ )	7.39089	8.82655	9.09891	9.4168	9.32005	9.2127
RB_p_000l41387	0610006L08%AK002255%chr7:74823614-74853810:-%The RIKEN Mouse Gene Encyclopaedia Project(ftp://fantom.gsc.riken.jp/FANTOM3/noncoding/ )	11.8856	12.4499	11.9326	12.2829	11.7485	11.8429
RB_p_000l09505	4430401P03%AK014468%chr17:80431252-80433497:-%The RIKEN Mouse Gene Encyclopaedia Project(ftp://fantom.gsc.riken.jp/FANTOM3/noncoding/ )	9.12885	9.31779	9.65404	9.31628	9.37069	9.43567
RB_p_000l22385	5730598G08%AK030779%chr6:72430034-72432306:+%The RIKEN Mouse Gene Encyclopaedia Project(ftp://fantom.gsc.riken.jp/FANTOM3/noncoding/ )	9.02375	9.24317	9.65075	9.53754	9.60795	9.60918
RB_p_000l39290	1700121K18%AK160429%chr7:118937122-118971766:+%The RIKEN Mouse Gene Encyclopaedia Project(ftp://fantom.gsc.riken.jp/FANTOM3/noncoding/ )	7.22078	8.40868	8.4567	8.39089	8.40372	8.49852
RB_p_000l38091	A730086D15%AK043334%chr1:180281013-180688867:+%The RIKEN Mouse Gene Encyclopaedia Project(ftp://fantom.gsc.riken.jp/FANTOM3/noncoding/ )	10.1368	9.90137	10.1847	10.1087	10.1662	10.2406
RB_p_000l38040	F830001C16%AK089552%chr2:139999676-140001751:-%The RIKEN Mouse Gene Encyclopaedia Project(ftp://fantom.gsc.riken.jp/FANTOM3/noncoding/ )	9.18776	9.25739	9.70908	9.44052	9.68767	9.71109
RB_p_000l44508	K230309L08%AK158742%chrX:38571804-38635116:-%The RIKEN Mouse Gene Encyclopaedia Project(ftp://fantom.gsc.riken.jp/FANTOM3/noncoding/ )	11.3558	11.7644	11.8322	11.802	11.7516	11.8128
RB_p_000l07058	D030015E08%AK164218%chr13:3541794-3543083:+%The RIKEN Mouse Gene Encyclopaedia Project(ftp://fantom.gsc.riken.jp/FANTOM3/noncoding/ )	8.18982	8.69697	8.80036	8.47978	8.76155	8.79008
RB_p_000l28627	XR_142069.1%Gm10604% PREDICTED: Mus musculus predicted gene 10604 (Gm10604)	11.3771	11.5232	11.6774	11.5093	11.3887	11.3909
RB_p_000l06200	E430035E23%AK089002%chr10:67226888-67227840:+%The RIKEN Mouse Gene Encyclopaedia Project(ftp://fantom.gsc.riken.jp/FANTOM3/noncoding/ )	7.71425	7.82867	8.22481	7.98014	8.22521	8.2062
RB_p_000l45758	D930008M03%AK086156%chr2:17482057-17484776:-%The RIKEN Mouse Gene Encyclopaedia Project(ftp://fantom.gsc.riken.jp/FANTOM3/noncoding/ )	7.50912	8.25109	8.57238	8.46828	8.97871	9.04667
RB_p_000l22636	XR_104835.1%A830029E22Rik% PREDICTED: Mus musculus RIKEN cDNA A830029E22 gene (A830029E22Rik)	7.23122	8.61961	8.55267	8.33613	8.60486	8.49852
RB_p_000l23795	A730063H07%AK043172%chr3:28324356-28326094:+%The RIKEN Mouse Gene Encyclopaedia Project(ftp://fantom.gsc.riken.jp/FANTOM3/noncoding/ )	4.18255	7.59121	7.71425	8.14551	7.97059	8.16784
RB_p_000l46325	9230019H11%AK136660%chr10:3119840-3129546:+%The RIKEN Mouse Gene Encyclopaedia Project(ftp://fantom.gsc.riken.jp/FANTOM3/noncoding/ )	10.2759	10.9772	10.5071	10.393	10.3797	10.2075
RB_p_000l29489	D330032J01%AK052342%chr4:148960359-148963804:+%The RIKEN Mouse Gene Encyclopaedia Project(ftp://fantom.gsc.riken.jp/FANTOM3/noncoding/ )	8.54882	9.01029	9.56161	9.33985	9.63163	9.63103
RB_p_000l18860	F730047E07%AK089531%chr4:24508402-24599984:+%The RIKEN Mouse Gene Encyclopaedia Project(ftp://fantom.gsc.riken.jp/FANTOM3/noncoding/ )	9.32305	9.67654	9.89355	9.65075	9.78313	9.6677
RB_p_000l28683	B020023A21%AK139818%chr6:136464031-136465858:+%The RIKEN Mouse Gene Encyclopaedia Project(ftp://fantom.gsc.riken.jp/FANTOM3/noncoding/ )	9.783	10.081	10.3326	10.471	10.5784	10.6499
RB_p_000l30472	6330404M03%AK031813%chr17:26860286-26886175:-%The RIKEN Mouse Gene Encyclopaedia Project(ftp://fantom.gsc.riken.jp/FANTOM3/noncoding/ )	8.62144	9.70333	9.32793	9.2062	9.45155	9.86083
RB_p_000l20012	C130048D21%AK081590%chr7:123282936-123286241:-%The RIKEN Mouse Gene Encyclopaedia Project(ftp://fantom.gsc.riken.jp/FANTOM3/noncoding/ )	1.78862	7.10154	7.64746	7.23042	7.2384	7.79008
RB_p_000l07611	E330009H19%AK143337%chr5:90832327-90835951:+%The RIKEN Mouse Gene Encyclopaedia Project(ftp://fantom.gsc.riken.jp/FANTOM3/noncoding/ )	8.74483	9.65821	9.13656	9.41539	9.39464	9.55171
RB_p_000l36752	2.900018E+27%AK013549%chr10:90597632-90599161:+%The RIKEN Mouse Gene Encyclopaedia Project(ftp://fantom.gsc.riken.jp/FANTOM3/noncoding/ )	8.783	9.67889	9.45155	9.2503	9.36923	9.33762
RB_p_000l13918	G630007A06%AK090150%chr1:23391748-23397772:-%The RIKEN Mouse Gene Encyclopaedia Project(ftp://fantom.gsc.riken.jp/FANTOM3/noncoding/ )	7.25424	8.84392	7.9725	8.13186	8.35462	8.4818
RB_p_000l15361	NR_040554.1%1700007P06Rik% Mus musculus RIKEN cDNA 1700007P06 gene (1700007P06Rik)	8.08392	9.2127	9.39268	9.24674	9.37757	9.33204
RB_p_000l10580	9230104J12%AK020312%chr14:68533000-68533741:-%The RIKEN Mouse Gene Encyclopaedia Project(ftp://fantom.gsc.riken.jp/FANTOM3/noncoding/ )	5.61961	7.89986	7.32193	6.32793	7.88264	7.76818
RB_p_000l46039	D430030D24%AK085048%chrX:134360392-134363980:+%The RIKEN Mouse Gene Encyclopaedia Project(ftp://fantom.gsc.riken.jp/FANTOM3/noncoding/ )	11.8845	12.2938	12.3165	12.276	12.3072	12.4582
RB_p_000l01540	D330045N23%AK052379%chr11:22111980-22115824:-%The RIKEN Mouse Gene Encyclopaedia Project(ftp://fantom.gsc.riken.jp/FANTOM3/noncoding/ )	11.9324	12.4416	12.4718	12.5135	12.4982	12.785
RB_p_000l47045	NR_036451.1%Gm4814% Mus musculus predicted gene 4814 (Gm4814)	10.5678	11.0756	10.7946	10.7789	10.7288	10.6199
RB_p_000l00339	A630047C20%AK041923%chr1:86575230-86578320:-%The RIKEN Mouse Gene Encyclopaedia Project(ftp://fantom.gsc.riken.jp/FANTOM3/noncoding/ )	10.8952	11.9333	11.4888	11.4685	11.8413	11.823
RB_p_000l18670	9430060I03%AK162459%chr1:92931809-92934610:-%The RIKEN Mouse Gene Encyclopaedia Project(ftp://fantom.gsc.riken.jp/FANTOM3/noncoding/ )	11.3225	12.0395	11.6613	11.6446	12.0687	11.942
RB_p_000l08591	XR_104939.1;XR_107680.1%Gm20052;Gm20052% PREDICTED: Mus musculus predicted gene	9.31137	10.7971	9.77424	9.9386	10.7697	10.566
RB_p_000l45530	4930417C18%AK076703%chr6:38720881-38780262:+%The RIKEN Mouse Gene Encyclopaedia Project(ftp://fantom.gsc.riken.jp/FANTOM3/noncoding/ )	7.10154	9.2769	8.99741	9.14763	8.86522	9.34725
RB_p_000l14975	5330421N21%AK133632%chr1:153889742-153892297:-%The RIKEN Mouse Gene Encyclopaedia Project(ftp://fantom.gsc.riken.jp/FANTOM3/noncoding/ )	10.3339	11.1316	10.6916	10.7453	11.2266	11.0154
RB_p_000l31215	D330010O12%AK142198%chrX:75413173-75416568:-%The RIKEN Mouse Gene Encyclopaedia Project(ftp://fantom.gsc.riken.jp/FANTOM3/noncoding/ )	10.1799	10.9591	10.4644	10.2352	10.6871	10.4505
RB_p_000l16385	C230023N21%AK163892%chr13:100018455-100019909:-%The RIKEN Mouse Gene Encyclopaedia Project(ftp://fantom.gsc.riken.jp/FANTOM3/noncoding/ )	7.53528	9.70333	9.01356	8.83815	9.64536	9.31137
RB_p_000l09969	A130013O22%AK037391%chr2:152727707-152730799:+%The RIKEN Mouse Gene Encyclopaedia Project(ftp://fantom.gsc.riken.jp/FANTOM3/noncoding/ )	7.16323	9.2232	8.55267	7.93074	8.90589	8.76929
RB_p_000l20354	F830034K01%AK156643%chrX:22380920-22384702:-%The RIKEN Mouse Gene Encyclopaedia Project(ftp://fantom.gsc.riken.jp/FANTOM3/noncoding/ )	6.9386	9.44122	8.21998	8.42626	9.30416	8.77204
RB_p_000l12604	A230079H24%AK138364%chr8:50383170-50385216:-%The RIKEN Mouse Gene Encyclopaedia Project(ftp://fantom.gsc.riken.jp/FANTOM3/noncoding/ )	11.7889	12.0651	12.0928	11.9729	12.7841	12.3177
RB_p_000l07172	9530084J17%AK035672%chr2:73831722-73833393:-%The RIKEN Mouse Gene Encyclopaedia Project(ftp://fantom.gsc.riken.jp/FANTOM3/noncoding/ )	6.22882	9.11591	8.36705	8.50482	9.01076	8.60856
RB_p_000l20345	NR_045299.1%2900076A07Rik% Mus musculus RIKEN cDNA 2900076A07 gene (2900076A07Rik)	8.20416	9.93762	9.10372	9.08614	10.2452	9.55651
RB_p_000l05158	F630113J04%AK154977%chr18:65306431-65309876:+%The RIKEN Mouse Gene Encyclopaedia Project(ftp://fantom.gsc.riken.jp/FANTOM3/noncoding/ )	9.20457	10.4161	9.4608	9.60022	10.3511	9.85383
RB_p_000l31125	F930118D11%AK158455%chr8:71912039-71913282:+%The RIKEN Mouse Gene Encyclopaedia Project(ftp://fantom.gsc.riken.jp/FANTOM3/noncoding/ )	9.51241	10.3478	9.83025	10.0002	10.6377	10.6485
RB_p_000l14093	A130002E19%AK037270%chr10:21034303-21048899:-%The RIKEN Mouse Gene Encyclopaedia Project(ftp://fantom.gsc.riken.jp/FANTOM3/noncoding/ )	7.27922	8.89785	8.55267	8.50482	9.2854	9.01356
RB_p_000l18930	C230065P16%AK048783%chr9:28965138-28968807:-%The RIKEN Mouse Gene Encyclopaedia Project(ftp://fantom.gsc.riken.jp/FANTOM3/noncoding/ )	9.57774	10.9599	10.0161	10.4378	10.81	10.7734
RB_p_000l07268	F830016D22%AK156314%chr6:46134101-46138470:+%The RIKEN Mouse Gene Encyclopaedia Project(ftp://fantom.gsc.riken.jp/FANTOM3/noncoding/ )	11.0804	11.8479	11.5507	11.7112	12.1986	12.0369
RB_p_000l29235	A730098I17%AK043468%chr13:99497546-99499022:-%The RIKEN Mouse Gene Encyclopaedia Project(ftp://fantom.gsc.riken.jp/FANTOM3/noncoding/ )	9.62525	10.4582	9.79928	10.3413	10.9672	10.8728
RB_p_000l05053	XR_140481.2;XR_141936.2%D730003I15Rik;D730003I15Rik% PREDICTED: Mus musculus RIKEN cDNA D730003I15 gene (D730003I15Rik)	10.6371	11.5362	10.8813	11.057	11.2687	11.2077
RB_p_000l39879	C230056K24%AK082494%chr7:4983482-4996055:-%The RIKEN Mouse Gene Encyclopaedia Project(ftp://fantom.gsc.riken.jp/FANTOM3/noncoding/ )	9.71367	10.6001	10.2576	10.704	10.9823	11.05
RB_p_000l44600	1500031M19%AK005327%chr7:109973489-109974539:-%The RIKEN Mouse Gene Encyclopaedia Project(ftp://fantom.gsc.riken.jp/FANTOM3/noncoding/ )	10.6024	11.4221	11.0399	11.3581	11.6415	11.6353
RB_p_000l14314	K230003K16%AK158505%chr15:8254461-8255044:+%The RIKEN Mouse Gene Encyclopaedia Project(ftp://fantom.gsc.riken.jp/FANTOM3/noncoding/ )	10.3992	11.3057	10.3672	10.9868	11.3375	11.0983
RB_p_000l04990	6430523D04%AK134940%chr14:108844263-108845393:-%The RIKEN Mouse Gene Encyclopaedia Project(ftp://fantom.gsc.riken.jp/FANTOM3/noncoding/ )	10.4337	11.2469	10.7105	10.9694	11.2236	11.4136
RB_p_000l26184	F830201J05%AK157102%chr13:92925352-92927413:-%The RIKEN Mouse Gene Encyclopaedia Project(ftp://fantom.gsc.riken.jp/FANTOM3/noncoding/ )	12.0459	12.7176	12.6365	12.6081	12.8884	12.8682
RB_p_000l28573	5730591J02%AK019984%chr4:9770678-9780707:+%The RIKEN Mouse Gene Encyclopaedia Project(ftp://fantom.gsc.riken.jp/FANTOM3/noncoding/ )	7.14296	8.67301	8.03892	8.53916	8.76155	8.76929
RB_p_000l23117	A230070E24%AK138334%chr14:77438587-77440976:-%The RIKEN Mouse Gene Encyclopaedia Project(ftp://fantom.gsc.riken.jp/FANTOM3/noncoding/ )	11.8981	12.6845	12.0684	12.4434	12.8271	12.6292
RB_p_000l28430	6430406M23%AK134854%chr13:48511143-48513433:-%The RIKEN Mouse Gene Encyclopaedia Project(ftp://fantom.gsc.riken.jp/FANTOM3/noncoding/ )	10.8471	11.726	11.201	-0.972119	11.9949	11.9147
RB_p_000l35051	E330014B09%%%The RIKEN Mouse Gene Encyclopaedia Project(ftp://fantom.gsc.riken.jp/FANTOM3/noncoding/ )	8.77204	9.37576	9.08923	9.33204	9.75015	9.41186
RB_p_000l11346	7120459I04%AK148886%chr3:152817081-152819342:-%The RIKEN Mouse Gene Encyclopaedia Project(ftp://fantom.gsc.riken.jp/FANTOM3/noncoding/ )	13.1505	13.4408	13.2048	13.8184	14.0788	13.5079
RB_p_000l07389	E430004N23%AK088139%chr14:75702351-75707951:-%The RIKEN Mouse Gene Encyclopaedia Project(ftp://fantom.gsc.riken.jp/FANTOM3/noncoding/ )	10.9372	11.9982	11.4474	11.7942	11.9339	11.9298
RB_p_000l03841	C130048F06%AK048313%chr3:32362201-32366014:-%The RIKEN Mouse Gene Encyclopaedia Project(ftp://fantom.gsc.riken.jp/FANTOM3/noncoding/ )	10.7525	10.8027	11.0953	11.2514	11.4307	11.2296
RB_p_000l10853	D230002L23%AK051806%chrX:143823677-143827289:-%The RIKEN Mouse Gene Encyclopaedia Project(ftp://fantom.gsc.riken.jp/FANTOM3/noncoding/ )	8.96145	9.78054	9.63632	9.94349	10.0483	9.92778
RB_p_000l03189	B930079D21%AK047494%chr13:119724573-119727579:-%The RIKEN Mouse Gene Encyclopaedia Project(ftp://fantom.gsc.riken.jp/FANTOM3/noncoding/ )	8.96915	9.81391	9.3837	9.89153	9.75015	9.65538
RB_p_000l07501	C230008B04%AK141029%chr16:41607892-41611644:+%The RIKEN Mouse Gene Encyclopaedia Project(ftp://fantom.gsc.riken.jp/FANTOM3/noncoding/ )	11.9251	12.3316	12.2629	12.474	12.5898	12.769
RB_p_000l01852	4930430F03%AK132832%chr8:46162089-46163246:+%The RIKEN Mouse Gene Encyclopaedia Project(ftp://fantom.gsc.riken.jp/FANTOM3/noncoding/ )	13.5798	13.1161	13.3774	14.2562	13.9038	14.3225
RB_p_000l25780	D130064D05%AK141923%chr5:53918443-53920213:+%The RIKEN Mouse Gene Encyclopaedia Project(ftp://fantom.gsc.riken.jp/FANTOM3/noncoding/ )	10.542	10.3767	9.84104	10.6368	10.3337	10.784
RB_p_000l03791	F830006G18%AK171719%chr15:67127439-67176882:-%The RIKEN Mouse Gene Encyclopaedia Project(ftp://fantom.gsc.riken.jp/FANTOM3/noncoding/ )	9.74062	10.1956	9.84235	10.4016	10.0828	10.3216
RB_p_000l24789	9830132M16%AK036547%chr5:149282751-149287868:-%The RIKEN Mouse Gene Encyclopaedia Project(ftp://fantom.gsc.riken.jp/FANTOM3/noncoding/ )	12.5786	12.7425	12.2661	12.9222	12.5258	12.9147
RB_p_000l31843	A930003G23%AK020804%chr7:12803545-12804596:+%The RIKEN Mouse Gene Encyclopaedia Project(ftp://fantom.gsc.riken.jp/FANTOM3/noncoding/ )	12.793	12.7196	11.9525	13.3502	12.8902	13.3143
RB_p_000l05949	2310038G18%AK009674%chr15:100575320-100577317:-%The RIKEN Mouse Gene Encyclopaedia Project(ftp://fantom.gsc.riken.jp/FANTOM3/noncoding/ )	10.5442	10.089	9.82098	11.0753	10.3758	10.6038
RB_p_000l31208	A430022O16%AK039864%chr18:6269864-6271729:-%The RIKEN Mouse Gene Encyclopaedia Project(ftp://fantom.gsc.riken.jp/FANTOM3/noncoding/ )	8.68767	8.89077	8.58371	8.88722	9.15355	9.24714
RB_p_000l32144	4732421C11%AK076320%chr14:55664220-55667070:-%The RIKEN Mouse Gene Encyclopaedia Project(ftp://fantom.gsc.riken.jp/FANTOM3/noncoding/ )	10.6928	10.6528	10.2501	10.8677	10.6853	10.9182
RB_p_000l15620	49215150000%AK014898%chr15:18357385-18368238:-%The RIKEN Mouse Gene Encyclopaedia Project(ftp://fantom.gsc.riken.jp/FANTOM3/noncoding/ )	11.2139	11.1706	10.8035	11.699	11.3635	11.5134
RB_p_000l22064	2700098C24%AK012622%chr3:87971083-87973391:+%The RIKEN Mouse Gene Encyclopaedia Project(ftp://fantom.gsc.riken.jp/FANTOM3/noncoding/ )	10.9998	10.4567	10.1325	11.0858	10.6169	10.9124
RB_p_000l35892	9130017H03%AK033590%chr15:68242428-68246297:-%The RIKEN Mouse Gene Encyclopaedia Project(ftp://fantom.gsc.riken.jp/FANTOM3/noncoding/ )	8.56033	9.04166	8.56033	9.33985	9.14083	9.134
RB_p_000l30602	9430050D20%AK162449%chr16:38085491-38088292:-%The RIKEN Mouse Gene Encyclopaedia Project(ftp://fantom.gsc.riken.jp/FANTOM3/noncoding/ )	8.26053	9.05257	8.67301	9.70793	9.27224	9.44674
RB_p_000l43628	4933426C09%AK016925%chr1:136216073-136225071:+%The RIKEN Mouse Gene Encyclopaedia Project(ftp://fantom.gsc.riken.jp/FANTOM3/noncoding/ )	13.6742	13.5346	13.2454	13.8258	13.6007	13.8821
RB_p_000l45261	2900072M03%AK013768%chr6:86122408-86124402:+%The RIKEN Mouse Gene Encyclopaedia Project(ftp://fantom.gsc.riken.jp/FANTOM3/noncoding/ )	11.1634	10.8289	10.7704	11.4601	11.2456	11.3999
RB_p_000l05188	F830011C06%AK156187%chr1:178191086-178194151:+%The RIKEN Mouse Gene Encyclopaedia Project(ftp://fantom.gsc.riken.jp/FANTOM3/noncoding/ )	11.0838	10.5209	10.1364	11.2855	11.1815	11.3649
RB_p_000l24310	5730519L10%AK017779%chr10:37137527-37138924:-%The RIKEN Mouse Gene Encyclopaedia Project(ftp://fantom.gsc.riken.jp/FANTOM3/noncoding/ )	11.2535	11.0599	10.93	11.3936	11.2922	11.7235
RB_p_000l17704	9330121K16%AK033941%chr8:55073248-55077138:+%The RIKEN Mouse Gene Encyclopaedia Project(ftp://fantom.gsc.riken.jp/FANTOM3/noncoding/ )	11.2449	10.8313	10.5776	11.4582	11.2498	11.528
RB_p_000l18100	F830221A10%AK157523%chr14:123450468-123453260:+%The RIKEN Mouse Gene Encyclopaedia Project(ftp://fantom.gsc.riken.jp/FANTOM3/noncoding/ )	10.9284	10.8437	10.4157	11.3654	11.0815	11.6547
RB_p_000l34329	2610100L23%AK011788%chr1:42707071-42708052:-%The RIKEN Mouse Gene Encyclopaedia Project(ftp://fantom.gsc.riken.jp/FANTOM3/noncoding/ )	9.71768	9.57491	9.0954	9.9927	9.99412	10.3964
RB_p_000l44427	A430084H02%AK040299%chr1:157347898-157350043:-%The RIKEN Mouse Gene Encyclopaedia Project(ftp://fantom.gsc.riken.jp/FANTOM3/noncoding/ )	10.2642	9.86367	9.18198	10.12	10.0759	10.5045
RB_p_000l18659	6030497C07%AK031721%chr18:76106035-76107295:+%The RIKEN Mouse Gene Encyclopaedia Project(ftp://fantom.gsc.riken.jp/FANTOM3/noncoding/ )	9.33204	9.5265	9.38622	9.61118	9.64175	9.71109
RB_p_000l01739	D230004P19%AK142020%chr19:59308872-59312908:-%The RIKEN Mouse Gene Encyclopaedia Project(ftp://fantom.gsc.riken.jp/FANTOM3/noncoding/ )	11.5115	11.2166	10.992	11.5551	11.3767	11.7446
RB_p_000l02946	6720481I24%AK135331%chr17:29633517-29635280:+%The RIKEN Mouse Gene Encyclopaedia Project(ftp://fantom.gsc.riken.jp/FANTOM3/noncoding/ )	8.82655	9.51043	9.41891	9.47708	9.48516	9.76266
RB_p_000l02075	NR_073205.1%4932415M13Rik% Mus musculus RIKEN cDNA 4932415M13 gene (4932415M13Rik)	11.2823	10.804	10.5358	11.003	10.5442	10.8611
RB_p_000l03925	1110006N07%AK003505%chr6:127961399-127961847:-%The RIKEN Mouse Gene Encyclopaedia Project(ftp://fantom.gsc.riken.jp/FANTOM3/noncoding/ )	10.405	10.5053	10.1836	10.7563	10.5083	11.0492
RB_p_000l16764	7120451C16%AK148816%chr19:27787643-27789018:-%The RIKEN Mouse Gene Encyclopaedia Project(ftp://fantom.gsc.riken.jp/FANTOM3/noncoding/ )	2.31337	7.94349	7.54946	7.84967	7.61839	7.88874
RB_p_000l37514	NR_029531.1%Mir27b% Mus musculus microRNA 27b (Mir27b)	9.13143	9.61164	9.25188	9.98608	9.45841	10.1622
RB_p_000l08537	C230028I02%AK082247%chr16:72358450-72360659:+%The RIKEN Mouse Gene Encyclopaedia Project(ftp://fantom.gsc.riken.jp/FANTOM3/noncoding/ )	11.7	12.0631	11.9066	12.0919	11.8148	12.2746
RB_p_000l24648	C130082M19%AK163850%chr12:109650920-109653992:+%The RIKEN Mouse Gene Encyclopaedia Project(ftp://fantom.gsc.riken.jp/FANTOM3/noncoding/ )	7.25424	8.49185	8.13443	8.51373	8.20457	8.46148
RB_p_000l31566	D930042L22%AK086628%chr12:27598198-27614463:+%The RIKEN Mouse Gene Encyclopaedia Project(ftp://fantom.gsc.riken.jp/FANTOM3/noncoding/ )	9.83315	11.0717	10.3418	10.3072	10.1849	10.3274
RB_p_000l21507	G270135M08%AK147998%chr3:53478969-53481757:+%The RIKEN Mouse Gene Encyclopaedia Project(ftp://fantom.gsc.riken.jp/FANTOM3/noncoding/ )	8.67419	10.276	9.42696	9.30264	9.58308	9.76404
RB_p_000l37303	D430039B05%AK164617%chr2:34810659-34812271:+%The RIKEN Mouse Gene Encyclopaedia Project(ftp://fantom.gsc.riken.jp/FANTOM3/noncoding/ )	10.1647	10.9611	10.7664	10.6494	10.4686	10.6239
RB_p_000l23039	E430007A20%AK169674%chr5:67463900-67477630:+%The RIKEN Mouse Gene Encyclopaedia Project(ftp://fantom.gsc.riken.jp/FANTOM3/noncoding/ )	9.78463	10.2676	10.1923	10.4177	10.2954	10.9182
RB_p_000l15414	XR_141368.2%Gm5237% PREDICTED: Mus musculus predicted gene 5237 (Gm5237)	7.90789	8.75767	8.64656	8.58246	8.21027	8.74931
RB_p_000l41502	2810013J18%AK012738%chr17:24892154-24895059:-%The RIKEN Mouse Gene Encyclopaedia Project(ftp://fantom.gsc.riken.jp/FANTOM3/noncoding/ )	9.98797	10.5507	10.3906	10.3352	10.1542	10.4729
RB_p_000l19314	F830044H01%AK156727%chr1:37995914-37997214:-%The RIKEN Mouse Gene Encyclopaedia Project(ftp://fantom.gsc.riken.jp/FANTOM3/noncoding/ )	10.9474	11.0356	11.2397	11.0778	10.8743	11.4517
RB_p_000l20569	5033430J17%AK017208%chr15:12535526-12536733:-%The RIKEN Mouse Gene Encyclopaedia Project(ftp://fantom.gsc.riken.jp/FANTOM3/noncoding/ )	7.7016	8.69232	8.50779	8.49785	8.55203	8.74483
RB_p_000l39737	F630202E20%AK155111%chr11:80209323-80210389:+%The RIKEN Mouse Gene Encyclopaedia Project(ftp://fantom.gsc.riken.jp/FANTOM3/noncoding/ )	9.92481	9.96819	10.1063	10.2215	9.91812	10.1436
RB_p_000l01736	4833442A19%AK029468%chr3:103601942-103603202:+%The RIKEN Mouse Gene Encyclopaedia Project(ftp://fantom.gsc.riken.jp/FANTOM3/noncoding/ )	7.30226	8.52095	7.69232	7.36923	8.02791	8.26522
RB_p_000l35475	F830304N13%AK172719%chr13:56086638-56088517:-%The RIKEN Mouse Gene Encyclopaedia Project(ftp://fantom.gsc.riken.jp/FANTOM3/noncoding/ )	9.78218	10.0105	9.90889	9.91899	9.72863	10.0569
RB_p_000l44395	B930044P13%AK047281%chr18:69629354-69632237:+%The RIKEN Mouse Gene Encyclopaedia Project(ftp://fantom.gsc.riken.jp/FANTOM3/noncoding/ )	8.92778	9.27961	9.39928	9.2769	9.31099	9.56033
RB_p_000l02636	A130066O08%AK138006%chr13:91639612-91642613:+%The RIKEN Mouse Gene Encyclopaedia Project(ftp://fantom.gsc.riken.jp/FANTOM3/noncoding/ )	8.16071	9.00235	9.04621	8.60856	8.68416	8.77808
RB_p_000l08445	F830022O18%AK156467%chr18:73800900-73803160:+%The RIKEN Mouse Gene Encyclopaedia Project(ftp://fantom.gsc.riken.jp/FANTOM3/noncoding/ )	8.02698	8.81805	8.73753	8.34873	8.67301	8.21513
RB_p_000l18273	A130009N04%AK137790%chr13:108410423-108412946:+%The RIKEN Mouse Gene Encyclopaedia Project(ftp://fantom.gsc.riken.jp/FANTOM3/noncoding/ )	8.75878	9.17659	8.68065	9.17659	9.01356	9.41504
RB_p_000l02591	A630057N03%AK042097%chr5:100091896-100095273:+%The RIKEN Mouse Gene Encyclopaedia Project(ftp://fantom.gsc.riken.jp/FANTOM3/noncoding/ )	8.24634	9.16155	8.69232	8.58559	8.63662	9.09847
RB_p_000l28860	9130430P12%AK020297%chr4:105034523-105035657:-%The RIKEN Mouse Gene Encyclopaedia Project(ftp://fantom.gsc.riken.jp/FANTOM3/noncoding/ )	10.8612	11.6016	11.391	11.6193	11.4584	11.5289
RB_p_000l06279	A230052O20%AK138274%chr11:69076406-69081042:+%The RIKEN Mouse Gene Encyclopaedia Project(ftp://fantom.gsc.riken.jp/FANTOM3/noncoding/ )	9.84392	10.5387	10.2917	10.5499	10.4273	10.4781
RB_p_000l21233	A730035K02%AK163145%chr11:61807544-61809878:-%The RIKEN Mouse Gene Encyclopaedia Project(ftp://fantom.gsc.riken.jp/FANTOM3/noncoding/ )	7.34133	7.35755	7.35315	7.34282	7.49252	7.26366
RB_p_000l30756	2210417K05%AK008969%chr10:62340255-62349851:+%The RIKEN Mouse Gene Encyclopaedia Project(ftp://fantom.gsc.riken.jp/FANTOM3/noncoding/ )	12.3799	13.1148	12.9377	12.8995	12.7013	12.9369
RB_p_000l09347	F830203M04%AK157134%chr4:74127367-74129997:+%The RIKEN Mouse Gene Encyclopaedia Project(ftp://fantom.gsc.riken.jp/FANTOM3/noncoding/ )	12.2284	12.816	12.7599	12.9357	12.8018	12.9927
RB_p_000l27698	D230039E19%AK052042%chr2:3471445-3473426:-%The RIKEN Mouse Gene Encyclopaedia Project(ftp://fantom.gsc.riken.jp/FANTOM3/noncoding/ )	11.3327	11.4305	11.5588	11.4546	11.4201	11.7436
RB_p_000l46321	F830023E07%AK156477%chr10:63022551-63023889:-%The RIKEN Mouse Gene Encyclopaedia Project(ftp://fantom.gsc.riken.jp/FANTOM3/noncoding/ )	7.57365	8.45052	7.7955	7.61961	8.21998	7.94934
RB_p_000l10980	4.833413E+30%AK132594%chr15:89579815-89582056:+%The RIKEN Mouse Gene Encyclopaedia Project(ftp://fantom.gsc.riken.jp/FANTOM3/noncoding/ )	5.86625	7.74034	7.63904	7.59495	7.91787	7.91936
RB_p_000l27527	K230013L14%AK158563%chr17:8875833-9491709:+%The RIKEN Mouse Gene Encyclopaedia Project(ftp://fantom.gsc.riken.jp/FANTOM3/noncoding/ )	11.6917	12.2983	11.8694	11.7856	11.7629	11.8444
RB_p_000l01973	5033423O07%AK017189%chr19:21660511-21661573:+%The RIKEN Mouse Gene Encyclopaedia Project(ftp://fantom.gsc.riken.jp/FANTOM3/noncoding/ )	9.66593	10.0513	9.77588	9.56732	9.73894	9.86444
RB_p_000l33022	D630045M09%AK085605%chr13:73344872-73346945:-%The RIKEN Mouse Gene Encyclopaedia Project(ftp://fantom.gsc.riken.jp/FANTOM3/noncoding/ )	4.78998	7.53528	7.27302	6.92085	7.53138	7.26366
RB_p_000l09356	A230056H16%AK038709%chr10:39639823-39642242:-%The RIKEN Mouse Gene Encyclopaedia Project(ftp://fantom.gsc.riken.jp/FANTOM3/noncoding/ )	9.82257	10.4722	10.0946	10.1417	10.1306	10.0625
RB_p_000l41789	3110005L24%AK014001%chr9:50660528-50661929:+%The RIKEN Mouse Gene Encyclopaedia Project(ftp://fantom.gsc.riken.jp/FANTOM3/noncoding/ )	6.38658	8.13742	6.99812	7.06609	7.27922	7.21594
RB_p_000l45074	C330021E15%AK049304%chr14:62690321-62693410:-%The RIKEN Mouse Gene Encyclopaedia Project(ftp://fantom.gsc.riken.jp/FANTOM3/noncoding/ )	9.54593	9.93517	9.76818	9.60022	9.92605	10.1491
RB_p_000l27932	F930104G09%AK158331%chr2:165281548-165287838:-%The RIKEN Mouse Gene Encyclopaedia Project(ftp://fantom.gsc.riken.jp/FANTOM3/noncoding/ )	8.33985	9.02144	8.98774	8.73753	8.82655	9.17949
RB_p_000l16248	NR_015582.1%C330024D21Rik% Mus musculus RIKEN cDNA C330024D21 gene (C330024D21Rik)	9.36778	9.7535	9.48951	9.51439	9.57963	9.9386
RB_p_000l30229	2310009M23%AK019079%chr9:110036741-110037571:+%The RIKEN Mouse Gene Encyclopaedia Project(ftp://fantom.gsc.riken.jp/FANTOM3/noncoding/ )	10.3476	10.7549	10.807	10.5818	10.6281	10.9113
RB_p_000l03854	XR_106557.1%C230021G24Rik% PREDICTED: Mus musculus RIKEN cDNA C230021G24 gene (C230021G24Rik)	8.02698	8.69697	8.35828	8.01216	8.3916	8.4567
RB_p_000l31835	3110035F07%AK014124%chr14:117665574-117666029:+%The RIKEN Mouse Gene Encyclopaedia Project(ftp://fantom.gsc.riken.jp/FANTOM3/noncoding/ )	8.12412	9.23402	9.04326	8.78136	8.9542	9.29271
RB_p_000l26956	7120491C04%AK149169%chr2:31026794-31028728:-%The RIKEN Mouse Gene Encyclopaedia Project(ftp://fantom.gsc.riken.jp/FANTOM3/noncoding/ )	3.43546	7.59121	7.53398	7.84967	7.57365	7.98868
RB_p_000l29646	9530068M08%AK035574%chr19:60553664-60554966:-%The RIKEN Mouse Gene Encyclopaedia Project(ftp://fantom.gsc.riken.jp/FANTOM3/noncoding/ )	8.54689	9.00516	9.34152	9.1267	9.21957	9.33465
RB_p_000l13392	C130099B03%AK141008%chr5:48712089-48715890:-%The RIKEN Mouse Gene Encyclopaedia Project(ftp://fantom.gsc.riken.jp/FANTOM3/noncoding/ )	11.0923	10.6149	11.0238	11.0385	11.0032	11.1163
RB_p_000l33593	A530020A01%AK040719%chr13:59774663-59776893:-%The RIKEN Mouse Gene Encyclopaedia Project(ftp://fantom.gsc.riken.jp/FANTOM3/noncoding/ )	7.73584	9.00516	8.99741	9.27068	9.27224	9.14508
RB_p_000l40718	9630027O14%AK036024%chr15:7938902-7940126:-%The RIKEN Mouse Gene Encyclopaedia Project(ftp://fantom.gsc.riken.jp/FANTOM3/noncoding/ )	9.27535	10.1111	9.94129	10.1616	10.123	10.3023
RB_p_000l17727	1110007H23%AK003544%chr15:89155550-89156081:-%The RIKEN Mouse Gene Encyclopaedia Project(ftp://fantom.gsc.riken.jp/FANTOM3/noncoding/ )	10.4934	11.4979	11.2906	11.2143	11.1768	11.3449
RB_p_000l41738	B930033D06%AK163701%chr2:127008720-127013572:+%The RIKEN Mouse Gene Encyclopaedia Project(ftp://fantom.gsc.riken.jp/FANTOM3/noncoding/ )	11.7461	12.114	12.3181	12.3499	12.184	12.3954
RB_p_000l04104	NR_045614.1%4930413G21Rik% Mus musculus RIKEN cDNA 4930413G21 gene (4930413G21Rik)	11.6052	11.3444	11.72	11.7099	11.4604	11.6897
RB_p_000l22273	F530015C14%AK144002%chr3:93306467-93465359:-%The RIKEN Mouse Gene Encyclopaedia Project(ftp://fantom.gsc.riken.jp/FANTOM3/noncoding/ )	10.5741	10.9691	11.3654	10.9992	11.0025	11.2408
RB_p_000l18444	NR_040542.1%1700036G14Rik% Mus musculus RIKEN cDNA 1700036G14 gene (1700036G14Rik)	8.72508	9.23641	9.35975	9.16092	9.34059	9.71768
RB_p_000l12080	5730409J20%AK077442%chr2:92954069-92955849:+%The RIKEN Mouse Gene Encyclopaedia Project(ftp://fantom.gsc.riken.jp/FANTOM3/noncoding/ )	4.54402	8.02514	7.47573	7.19147	7.5216	7.80413
RB_p_000l29693	A630020C03%AK041539%chr11:107035519-107036777:-%The RIKEN Mouse Gene Encyclopaedia Project(ftp://fantom.gsc.riken.jp/FANTOM3/noncoding/ )	6.36048	9.19763	8.80305	8.65821	8.80467	8.6865
RB_p_000l42104	NR_072990.2%Gpr19% Mus musculus G protein-coupled receptor 19 (Gpr19)	11.7815	12.0918	11.947	11.9164	11.8031	11.7482
RB_p_000l35103	NR_028560.1%Scarna17% Mus musculus small Cajal body-specific RNA 17 (Scarna17)	9.42557	9.08392	9.15987	8.97154	9.10416	9.42661
RB_p_000l46552	9230113C19%AK020344%chr7:129917322-129920269:-%The RIKEN Mouse Gene Encyclopaedia Project(ftp://fantom.gsc.riken.jp/FANTOM3/noncoding/ )	12.0898	12.2803	12.1959	12.2542	11.9608	12.0731
RB_p_000l31962	NR_003547.2%Zf12% Mus musculus Zf12 pseudogene (Zf12)	9.11981	9.40088	9.37576	9.47066	9.48684	9.56256
RB_p_000l31761	1500012F01%AK005231%chr2:167063221-167065855:+%The RIKEN Mouse Gene Encyclopaedia Project(ftp://fantom.gsc.riken.jp/FANTOM3/noncoding/ )	10.4287	12.4304	11.1876	10.6916	10.3278	10.5375
RB_p_000l41686	XR_168648.1%LOC101056299% PREDICTED: Mus musculus uncharacterized LOC101056299 (LOC101056299)	7.98489	8.69697	8.70678	8.81965	8.89026	8.91239
RB_p_000l22472	XR_106418.1%9530052C20Rik% PREDICTED: Mus musculus RIKEN cDNA 9530052C20 gene (9530052C20Rik)	1.38445	6.74147	7.47573	7.5812	7.81592	7.85591
RB_p_000l34699	C130098K06%AK141007%chr13:28588506-28591596:-%The RIKEN Mouse Gene Encyclopaedia Project(ftp://fantom.gsc.riken.jp/FANTOM3/noncoding/ )	9.31553	9.46998	9.94544	9.54754	10.1542	10.1683
RB_p_000l23530	C130079I23%AK048579%chr2:6581321-6582560:-%The RIKEN Mouse Gene Encyclopaedia Project(ftp://fantom.gsc.riken.jp/FANTOM3/noncoding/ )	8.54303	9.70822	9.90413	9.86959	9.81004	9.81004
RB_p_000l31547	E030012M09%AK142942%chr17:35994509-36038441:+%The RIKEN Mouse Gene Encyclopaedia Project(ftp://fantom.gsc.riken.jp/FANTOM3/noncoding/ )	10.9326	10.3461	11.3618	11.4847	11.2363	11.3307
RB_p_000l26519	A130006O09%AK037326%chr1:180376443-180379514:+%The RIKEN Mouse Gene Encyclopaedia Project(ftp://fantom.gsc.riken.jp/FANTOM3/noncoding/ )	9.7521	9.24674	8.3634	9.65583	9.73894	8.80036
RB_p_000l38602	C920004E11%AK050576%chr11:29526412-29538373:+%The RIKEN Mouse Gene Encyclopaedia Project(ftp://fantom.gsc.riken.jp/FANTOM3/noncoding/ )	10.9823	11.7368	11.6835	11.5312	11.4091	11.3777
RB_p_000l00866	NR_040534.1%Gm10548% Mus musculus predicted gene 10548 (Gm10548)	6.38082	7.6061	7.70736	7.23042	7.89583	7.80413
RB_p_000l45139	I830028P09%AK151391%chr11:72678938-72680397:+%The RIKEN Mouse Gene Encyclopaedia Project(ftp://fantom.gsc.riken.jp/FANTOM3/noncoding/ )	5.1224	8.32718	7.64746	7.45396	7.76818	7.84235
RB_p_000l07135	9930039F06%AK079453%chrX:12735401-12738696:-%The RIKEN Mouse Gene Encyclopaedia Project(ftp://fantom.gsc.riken.jp/FANTOM3/noncoding/ )	3.90584	7.39375	8.07771	7.70736	8.33911	8.15566
RB_p_000l03332	5.03342E+28%AK019891%chr18:75295674-75297329:-%The RIKEN Mouse Gene Encyclopaedia Project(ftp://fantom.gsc.riken.jp/FANTOM3/noncoding/ )	10.8277	11.1758	11.2735	11.6198	11.1886	11.1351
RB_p_000l11601	9330209L04%AK034513%chr12:67196293-67222542:-%The RIKEN Mouse Gene Encyclopaedia Project(ftp://fantom.gsc.riken.jp/FANTOM3/noncoding/ )	9.7333	10.017	10.4759	10.5333	10.5536	10.3839
RB_p_000l06443	G930008D05%AK145167%chr9:44290049-44292463:-%The RIKEN Mouse Gene Encyclopaedia Project(ftp://fantom.gsc.riken.jp/FANTOM3/noncoding/ )	9.44225	9.88519	10.3285	10.1442	10.1114	10.1969
RB_p_000l08519	E230006D21%AK143237%chr3:67230459-67234663:+%The RIKEN Mouse Gene Encyclopaedia Project(ftp://fantom.gsc.riken.jp/FANTOM3/noncoding/ )	6.31288	7.54946	7.9725	7.58871	8.52683	8.29997
RB_p_000l41319	C130012C18%AK081374%chr6:118909514-118911452:-%The RIKEN Mouse Gene Encyclopaedia Project(ftp://fantom.gsc.riken.jp/FANTOM3/noncoding/ )	10.6136	11.1562	10.8226	10.852	10.8585	10.8885
RB_p_000l05880	A230055C15%AK038688%chr12:66456102-66458442:-%The RIKEN Mouse Gene Encyclopaedia Project(ftp://fantom.gsc.riken.jp/FANTOM3/noncoding/ )	8.67419	9.70578	9.2236	9.02098	9.09276	9.26249
RB_p_000l06390	NR_029436.1%1700028J19Rik% Mus musculus RIKEN cDNA 1700028J19 gene (1700028J19Rik)	10.3623	10.3767	10.5149	10.2086	10.3758	10.4838
RB_p_000l27607	E430019C01%AK088505%chrX:101651875-101652879:+%The RIKEN Mouse Gene Encyclopaedia Project(ftp://fantom.gsc.riken.jp/FANTOM3/noncoding/ )	11.1948	11.8007	11.7108	11.5942	11.3182	11.4546
RB_p_000l04926	9030422A18%AK078873%chr10:99023803-99025569:+%The RIKEN Mouse Gene Encyclopaedia Project(ftp://fantom.gsc.riken.jp/FANTOM3/noncoding/ )	10.4174	10.2711	9.98181	9.78736	9.7668	10.1888
RB_p_000l19082	2500001D09%AK010840%chr11:76176961-76179611:-%The RIKEN Mouse Gene Encyclopaedia Project(ftp://fantom.gsc.riken.jp/FANTOM3/noncoding/ )	9.63148	10.2376	10.4071	10.2314	10.2554	10.4781
RB_p_000l17020	9.530078E+26%AK137261%chr17:65595191-65597991:-%The RIKEN Mouse Gene Encyclopaedia Project(ftp://fantom.gsc.riken.jp/FANTOM3/noncoding/ )	4.23461	5.53398	7.60856	7.30986	7.03709	7.87652
RB_p_000l37845	NR_029910.1%Mir384% Mus musculus microRNA 384 (Mir384)	5.18982	7.37504	7.25424	6.73019	6.96386	7.45943
RB_p_000l09913	F830021O04%AK156438%chr5:79385879-79751320:-%The RIKEN Mouse Gene Encyclopaedia Project(ftp://fantom.gsc.riken.jp/FANTOM3/noncoding/ )	5.61961	7.6061	7.95468	7.2384	7.66888	7.93172
RB_p_000l29459	A130001L21%AK037263%chr13:98263156-98267717:+%The RIKEN Mouse Gene Encyclopaedia Project(ftp://fantom.gsc.riken.jp/FANTOM3/noncoding/ )	10.6181	11.6529	11.0361	10.9974	10.9896	11.0341
RB_p_000l44432	F730220L13%AK155786%chr5:43782245-43784770:+%The RIKEN Mouse Gene Encyclopaedia Project(ftp://fantom.gsc.riken.jp/FANTOM3/noncoding/ )	7.39518	8.98157	8.11374	8.03067	8.51043	8.83342
RB_p_000l17316	D330027O12%AK142278%chr11:106154684-106156647:+%The RIKEN Mouse Gene Encyclopaedia Project(ftp://fantom.gsc.riken.jp/FANTOM3/noncoding/ )	12.5935	13.165	12.8865	12.9488	13.0544	12.7578
RB_p_000l38020	A630085P16%AK042374%chr14:54680943-54685157:-%The RIKEN Mouse Gene Encyclopaedia Project(ftp://fantom.gsc.riken.jp/FANTOM3/noncoding/ )	8.46489	9.86805	9.18198	9.20212	9.89658	9.56033
RB_p_000l22186	1110005D23%AK027925%chr19:60144799-60145904:+%The RIKEN Mouse Gene Encyclopaedia Project(ftp://fantom.gsc.riken.jp/FANTOM3/noncoding/ )	10	10.7197	10.3337	10.388	10.5865	10.3862
RB_p_000l09043	2810440C01%AK013273%chr4:21727766-21729013:+%The RIKEN Mouse Gene Encyclopaedia Project(ftp://fantom.gsc.riken.jp/FANTOM3/noncoding/ )	5.61961	9.14636	8.16658	8.07325	8.71882	8.30454
RB_p_000l44752	6030404L06%AK031301%chr13:3478266-3494398:+%The RIKEN Mouse Gene Encyclopaedia Project(ftp://fantom.gsc.riken.jp/FANTOM3/noncoding/ )	9.61164	10.8106	10.0054	10.0002	10.6115	10.3803
RB_p_000l42486	A630029J16%AK041677%chr14:47297507-47298542:-%The RIKEN Mouse Gene Encyclopaedia Project(ftp://fantom.gsc.riken.jp/FANTOM3/noncoding/ )	9.85253	10.9404	10.1193	10.373	11.1366	10.8826
RB_p_000l06689	XR_140571.1;XR_142043.1%6330562C20Rik;6330562C20Rik% PREDICTED: Mus musculus RIKEN cDNA 6330562C20 gene (6330562C20Rik)	7.7016	9.34725	8.86882	9.13571	9.44984	9.30872
RB_p_000l07904	K230309K13%AK158741%chr12:89145550-89159790:+%The RIKEN Mouse Gene Encyclopaedia Project(ftp://fantom.gsc.riken.jp/FANTOM3/noncoding/ )	9.97059	11.1475	10.1647	10.7986	11.4676	11.1074
RB_p_000l02889	E130013C09%AK053381%chr2:144584518-144587399:+%The RIKEN Mouse Gene Encyclopaedia Project(ftp://fantom.gsc.riken.jp/FANTOM3/noncoding/ )	12.9857	13.4692	13.2636	13.6705	13.7908	13.8655
RB_p_000l03464	NR_029414.1%Gsdmcl-ps% Mus musculus gasdermin C-like	9.2703	10.5344	9.68416	10.2693	10.4143	10.4039
RB_p_000l05935	9630004B04%AK162553%chr2:105698241-105700607:+%The RIKEN Mouse Gene Encyclopaedia Project(ftp://fantom.gsc.riken.jp/FANTOM3/noncoding/ )	8.44018	9.68416	9.12326	9.44467	9.87319	9.68241
RB_p_000l12001	C330001P17%AK021169%chr7:88348144-88349056:-%The RIKEN Mouse Gene Encyclopaedia Project(ftp://fantom.gsc.riken.jp/FANTOM3/noncoding/ )	8.54689	9.19763	9.89558	10.1948	10.3747	10.1103
RB_p_000l15200	C820017D21%AK148519%chr1:194993259-194996195:+%The RIKEN Mouse Gene Encyclopaedia Project(ftp://fantom.gsc.riken.jp/FANTOM3/noncoding/ )	11.9113	12.6774	12.1607	12.445	12.7753	12.3931
RB_p_000l18386	D930029A21%AK086441%chr15:89373916-89375718:+%The RIKEN Mouse Gene Encyclopaedia Project(ftp://fantom.gsc.riken.jp/FANTOM3/noncoding/ )	9.71939	9.29997	10.1	10.5113	10.7647	10.4937
RB_p_000l07513	NR_040543.1%4930406D18Rik% Mus musculus RIKEN cDNA 4930406D18 gene (4930406D18Rik)	10.128	10.6558	10.3955	10.7933	10.9399	10.8339
RB_p_000l43784	A830048K20%AK139402%chrM:15762-16188:-%The RIKEN Mouse Gene Encyclopaedia Project(ftp://fantom.gsc.riken.jp/FANTOM3/noncoding/ )	10.2005	10.7168	11.1277	11.21	11.2707	11.388
RB_p_000l38454	A230083M12%AK079565%chr19:46184332-46185809:+%The RIKEN Mouse Gene Encyclopaedia Project(ftp://fantom.gsc.riken.jp/FANTOM3/noncoding/ )	9.97059	10.7613	10.1787	10.7254	11.0246	10.8347
RB_p_000l31130	C430005K24%AK082893%chr17:8983355-8986639:+%The RIKEN Mouse Gene Encyclopaedia Project(ftp://fantom.gsc.riken.jp/FANTOM3/noncoding/ )	8.49985	9.08015	9.31099	9.71367	9.87396	9.91077
RB_p_000l09723	C630029I11%AK141565%chr3:88206812-88211295:+%The RIKEN Mouse Gene Encyclopaedia Project(ftp://fantom.gsc.riken.jp/FANTOM3/noncoding/ )	13.3877	13.7238	13.5403	14.0174	14.3395	14.1371
RB_p_000l02087	E030041D23%AK143020%chr4:43405045-43409060:+%The RIKEN Mouse Gene Encyclopaedia Project(ftp://fantom.gsc.riken.jp/FANTOM3/noncoding/ )	8.27535	10.0724	9.77424	10.1836	10.4298	10.4305
RB_p_000l21581	D830040H21%AK085998%chr1:133300960-133302841:+%The RIKEN Mouse Gene Encyclopaedia Project(ftp://fantom.gsc.riken.jp/FANTOM3/noncoding/ )	7.3159	9.71425	8.76708	9.29232	9.43567	9.0607
RB_p_000l40732	F630221H03%AK155345%chr8:84723056-84726844:+%The RIKEN Mouse Gene Encyclopaedia Project(ftp://fantom.gsc.riken.jp/FANTOM3/noncoding/ )	12.0109	12.7058	12.4359	12.8218	13.1453	13.0443
RB_p_000l09504	D430018P08%AK084953%chr8:67692556-67695074:-%The RIKEN Mouse Gene Encyclopaedia Project(ftp://fantom.gsc.riken.jp/FANTOM3/noncoding/ )	9.33017	10.3354	9.6286	10.1417	10.4686	10.1837
RB_p_000l41140	C230047L12%AK048756%chr1:68644362-68646812:-%The RIKEN Mouse Gene Encyclopaedia Project(ftp://fantom.gsc.riken.jp/FANTOM3/noncoding/ )	11.9572	12.4585	12.2257	12.4849	12.6954	12.7574
RB_p_000l37808	A130091C12%AK079512%chr7:128408967-128410993:-%The RIKEN Mouse Gene Encyclopaedia Project(ftp://fantom.gsc.riken.jp/FANTOM3/noncoding/ )	10.4513	11.3468	10.9429	11.221	11.3315	11.2115
RB_p_000l21018	7730401L17%AK078733%chr17:7938404-7942031:-%The RIKEN Mouse Gene Encyclopaedia Project(ftp://fantom.gsc.riken.jp/FANTOM3/noncoding/ )	10.8656	10.9975	10.4263	11.3732	10.7825	11.2641
RB_p_000l38135	C130078L03%AK081807%chr8:32496751-32498535:-%The RIKEN Mouse Gene Encyclopaedia Project(ftp://fantom.gsc.riken.jp/FANTOM3/noncoding/ )	11.5324	11.3057	10.7472	11.9434	11.2619	11.8908
RB_p_000l46412	D230011O22%AK142044%chr19:27931424-27934318:-%The RIKEN Mouse Gene Encyclopaedia Project(ftp://fantom.gsc.riken.jp/FANTOM3/noncoding/ )	12.0226	11.7009	11.4532	12.5246	11.8105	12.3731
RB_p_000l08008	C230032F09%AK082282%chr3:84058967-84063452:-%The RIKEN Mouse Gene Encyclopaedia Project(ftp://fantom.gsc.riken.jp/FANTOM3/noncoding/ )	9.53948	9.53203	9.134	10.0405	9.78313	9.90413
RB_p_000l28050	9630003A16%AK035770%chr19:47087600-47090625:-%The RIKEN Mouse Gene Encyclopaedia Project(ftp://fantom.gsc.riken.jp/FANTOM3/noncoding/ )	12.0891	11.693	11.4408	12.152	11.7243	12.0382
RB_p_000l32345	A130029I07%AK037610%chr1:132475324-132477025:-%The RIKEN Mouse Gene Encyclopaedia Project(ftp://fantom.gsc.riken.jp/FANTOM3/noncoding/ )	9.38891	9.11591	9.1094	9.74455	9.28077	9.59432
RB_p_000l23549	F730119F12%AK089549%chr1:86434690-86436036:+%The RIKEN Mouse Gene Encyclopaedia Project(ftp://fantom.gsc.riken.jp/FANTOM3/noncoding/ )	11.9563	12.0404	11.9232	12.4228	12.1551	12.1308
RB_p_000l37502	C230024O12%AK082213%chr15:16790593-16793385:+%The RIKEN Mouse Gene Encyclopaedia Project(ftp://fantom.gsc.riken.jp/FANTOM3/noncoding/ )	10.2064	9.91588	9.3034	10.4094	10.0396	10.1004
RB_p_000l21020	A130057E14%AK137987%chr18:39468445-39469661:-%The RIKEN Mouse Gene Encyclopaedia Project(ftp://fantom.gsc.riken.jp/FANTOM3/noncoding/ )	10.3476	9.71425	9.20742	10.5509	10.1044	10.3482
RB_p_000l40150	D930038C24%AK086575%chr2:3428097-3429962:+%The RIKEN Mouse Gene Encyclopaedia Project(ftp://fantom.gsc.riken.jp/FANTOM3/noncoding/ )	11.9766	11.8847	11.5616	12.4338	12.0475	12.2607
RB_p_000l14896	A130054I08%AK137981%chr13:17700135-17703252:+%The RIKEN Mouse Gene Encyclopaedia Project(ftp://fantom.gsc.riken.jp/FANTOM3/noncoding/ )	9.39089	9.33017	8.70678	9.98371	9.60641	9.85539
RB_p_000l33371	A430082F03%AK040273%chr1:138960442-138962903:-%The RIKEN Mouse Gene Encyclopaedia Project(ftp://fantom.gsc.riken.jp/FANTOM3/noncoding/ )	12.9252	12.6347	12.4684	13.2088	13.0472	13.2183
RB_p_000l00927	9230115F04%AK033820%chr4:108538264-108539759:+%The RIKEN Mouse Gene Encyclopaedia Project(ftp://fantom.gsc.riken.jp/FANTOM3/noncoding/ )	11.3026	11.1924	10.6345	11.3609	11.2229	11.5021
RB_p_000l09750	B930059H16%AK047418%chr5:125456785-125460369:+%The RIKEN Mouse Gene Encyclopaedia Project(ftp://fantom.gsc.riken.jp/FANTOM3/noncoding/ )	10.4009	10.5559	10.0906	10.1029	10.0263	10.0433
RB_p_000l30858	C030002F12%AK047617%chr9:59388552-59390517:-%The RIKEN Mouse Gene Encyclopaedia Project(ftp://fantom.gsc.riken.jp/FANTOM3/noncoding/ )	8.68767	8.633	8.15566	9.08614	8.90589	9.2499
RB_p_000l41627	C130082O04%AK081857%chr17:56006931-56009502:-%The RIKEN Mouse Gene Encyclopaedia Project(ftp://fantom.gsc.riken.jp/FANTOM3/noncoding/ )	10.6175	10.4355	10.1774	10.8276	10.813	11.1768
RB_p_000l03601	F830006M07%AK156068%chr5:101460920-101465027:-%The RIKEN Mouse Gene Encyclopaedia Project(ftp://fantom.gsc.riken.jp/FANTOM3/noncoding/ )	11.5227	11.3261	11.142	11.8643	11.7166	12.0178
RB_p_000l21901	F430008A08%AK143667%chrX:8150280-8151851:+%The RIKEN Mouse Gene Encyclopaedia Project(ftp://fantom.gsc.riken.jp/FANTOM3/noncoding/ )	9.60918	9.87319	9.17949	9.89001	9.83263	9.88849
RB_p_000l26876	A930023H06%AK020885%chr13:75988358-75993314:+%The RIKEN Mouse Gene Encyclopaedia Project(ftp://fantom.gsc.riken.jp/FANTOM3/noncoding/ )	10.4067	10.2595	9.51865	10.6524	10.7399	11.0865
RB_p_000l41321	I1C0019J17%AK166871%chrX:73234078-73243130:-%The RIKEN Mouse Gene Encyclopaedia Project(ftp://fantom.gsc.riken.jp/FANTOM3/noncoding/ )	10.8188	10.4127	10.2163	10.983	10.9425	11.2641
RB_p_000l32070	D630028P03%AK052701%chrX:103805705-103806505:-%The RIKEN Mouse Gene Encyclopaedia Project(ftp://fantom.gsc.riken.jp/FANTOM3/noncoding/ )	8.47911	8.29232	8.26991	8.56033	8.7955	8.99058
RB_p_000l37320	4930418C01%AK015163%chr19:24416011-24430686:+%The RIKEN Mouse Gene Encyclopaedia Project(ftp://fantom.gsc.riken.jp/FANTOM3/noncoding/ )	10.0087	9.81752	9.84366	10.2796	10.0917	10.6141
RB_p_000l40585	C430002C22%AK141258%chr8:127171558-127179564:+%The RIKEN Mouse Gene Encyclopaedia Project(ftp://fantom.gsc.riken.jp/FANTOM3/noncoding/ )	11.842	11.7698	11.2221	11.7947	11.6213	11.9582
RB_p_000l45121	C030012D19%AK021070%chr4:117328087-117329019:-%The RIKEN Mouse Gene Encyclopaedia Project(ftp://fantom.gsc.riken.jp/FANTOM3/noncoding/ )	13.7266	14.1304	13.8667	14.3372	14.3151	14.8698
RB_p_000l35633	F830027D11%AK156493%chr14:20700638-20703010:-%The RIKEN Mouse Gene Encyclopaedia Project(ftp://fantom.gsc.riken.jp/FANTOM3/noncoding/ )	9.40939	9.46046	8.99741	9.77588	9.32381	9.90288
RB_p_000l21810	6820447C03%AK135545%chr19:57459571-57461553:+%The RIKEN Mouse Gene Encyclopaedia Project(ftp://fantom.gsc.riken.jp/FANTOM3/noncoding/ )	10.5071	10.804	10.0405	10.5333	10.0021	10.6115
RB_p_000l05180	F630107N04%AK089262%chr16:44811784-44839133:+%The RIKEN Mouse Gene Encyclopaedia Project(ftp://fantom.gsc.riken.jp/FANTOM3/noncoding/ )	4.73684	6.50779	6.64386	6.5937	7.60115	7.18157
RB_p_000l17885	B230342M05%AK046114%chr10:27475321-27616866:-%The RIKEN Mouse Gene Encyclopaedia Project(ftp://fantom.gsc.riken.jp/FANTOM3/noncoding/ )	7.49452	9.03342	9.038	9.39625	9.26444	9.29271
RB_p_000l19995	5330429P03%AK030549%chr10:8456573-8459105:-%The RIKEN Mouse Gene Encyclopaedia Project(ftp://fantom.gsc.riken.jp/FANTOM3/noncoding/ )	12.6902	13.3165	12.9478	12.4517	12.3742	12.8111
RB_p_000l35913	A630093A06%AK042452%chr7:140090368-140102403:-%The RIKEN Mouse Gene Encyclopaedia Project(ftp://fantom.gsc.riken.jp/FANTOM3/noncoding/ )	9.81378	10.0587	9.98892	10.4411	10.0797	10.7134
RB_p_000l34534	2210411K19%AK008901%chr10:128548475-128549112:-%The RIKEN Mouse Gene Encyclopaedia Project(ftp://fantom.gsc.riken.jp/FANTOM3/noncoding/ )	10.8751	10.9599	10.7114	11.0598	10.7656	11.4284
RB_p_000l43090	D130063P19%AK051672%chr6:31199711-31201876:-%The RIKEN Mouse Gene Encyclopaedia Project(ftp://fantom.gsc.riken.jp/FANTOM3/noncoding/ )	7.53138	6.79874	8.73386	9.08614	9.00516	9.52878
RB_p_000l13883	1700067A10%AK006910%chr14:24119685-24120256:+%The RIKEN Mouse Gene Encyclopaedia Project(ftp://fantom.gsc.riken.jp/FANTOM3/noncoding/ )	7.22078	7.19147	8.03434	7.86109	7.70621	8.32268
RB_p_000l13418	9130221H12%AK020285%chr7:25229022-25230257:+%The RIKEN Mouse Gene Encyclopaedia Project(ftp://fantom.gsc.riken.jp/FANTOM3/noncoding/ )	10.1209	10.5187	10.4939	10.6807	10.3326	10.8002
RB_p_000l17862	A230087F16%AK039023%chr12:111284783-111293988:+%The RIKEN Mouse Gene Encyclopaedia Project(ftp://fantom.gsc.riken.jp/FANTOM3/noncoding/ )	10.6115	10.9066	11.0972	11.0788	10.9379	11.0803
RB_p_000l23845	4931406G05%AK133159%chr8:19163533-19188015:-%The RIKEN Mouse Gene Encyclopaedia Project(ftp://fantom.gsc.riken.jp/FANTOM3/noncoding/ )	10.4572	10.5254	10.9823	10.7134	10.7104	10.7658
RB_p_000l37309	NR_040561.1%4931420L22Rik% Mus musculus RIKEN cDNA 4931420L22 gene (4931420L22Rik)	8.68241	9.23002	9.24198	9.49152	9.30188	9.29577
RB_p_000l21096	A230061K20%AK079553%chr1:86344907-86348036:-%The RIKEN Mouse Gene Encyclopaedia Project(ftp://fantom.gsc.riken.jp/FANTOM3/noncoding/ )	9.2703	9.56494	9.41186	9.45533	9.44363	9.64896
RB_p_000l37809	XR_141737.1%Gm19521% PREDICTED: Mus musculus predicted gene	10.1737	10.4761	10.5273	10.6509	10.6095	10.9454
RB_p_000l03451	3010086000000%AK160717%chr5:111581744-111586480:+%The RIKEN Mouse Gene Encyclopaedia Project(ftp://fantom.gsc.riken.jp/FANTOM3/noncoding/ )	8.66888	9.75906	9.16491	8.99812	9.02652	8.84078
RB_p_000l21451	NR_028572.1%Snora43% Mus musculus small nucleolar RNA	9.40939	10.2501	9.97106	9.84471	9.64536	10.0021
RB_p_000l19926	9230114P20%AK033818%chr5:103582282-103584419:+%The RIKEN Mouse Gene Encyclopaedia Project(ftp://fantom.gsc.riken.jp/FANTOM3/noncoding/ )	11.7016	12.288	12.1828	12.3233	12.1799	12.2422
RB_p_000l14365	D030042F18%AK141721%chr2:104036827-104039846:+%The RIKEN Mouse Gene Encyclopaedia Project(ftp://fantom.gsc.riken.jp/FANTOM3/noncoding/ )	10.1935	10.9066	10.797	10.8389	10.76	11.0067
RB_p_000l33912	1700058C01%AK006828%chr12:85094022-85095615:-%The RIKEN Mouse Gene Encyclopaedia Project(ftp://fantom.gsc.riken.jp/FANTOM3/noncoding/ )	6.32793	8.66888	8.32305	8.20539	8.45738	8.40868
RB_p_000l43344	F730032M24%AK089454%chr6:28563489-28565361:+%The RIKEN Mouse Gene Encyclopaedia Project(ftp://fantom.gsc.riken.jp/FANTOM3/noncoding/ )	9.38262	9.7211	9.82734	9.62936	9.79333	9.7789
RB_p_000l35602	E330005F21%AK165089%chr2:105076844-105126510:-%The RIKEN Mouse Gene Encyclopaedia Project(ftp://fantom.gsc.riken.jp/FANTOM3/noncoding/ )	9.89507	10.4082	10.3004	10.2119	10.1179	10.2929
RB_p_000l10615	XR_168502.1%9430024F10Rik% PREDICTED: Mus musculus RIKEN cDNA 9430024F10 gene (9430024F10Rik)	8.34577	8.84392	8.72167	8.56033	8.81432	8.62814
RB_p_000l23980	B930061B17%AK140625%chr4:129308651-129309789:+%The RIKEN Mouse Gene Encyclopaedia Project(ftp://fantom.gsc.riken.jp/FANTOM3/noncoding/ )	-0.142582	7.99482	7.51964	7.66415	7.90489	7.94934
RB_p_000l43384	NR_040588.1%2410057H14Rik% Mus musculus RIKEN cDNA 2410057H14 gene (2410057H14Rik)	5.39803	7.96578	7.85487	7.59495	7.41222	7.93172
RB_p_000l28112	A830016J16%AK080600%chr4:151984683-151985355:-%The RIKEN Mouse Gene Encyclopaedia Project(ftp://fantom.gsc.riken.jp/FANTOM3/noncoding/ )	10.1706	8.68241	9.26874	9.39089	9.24575	9.16491
RB_p_000l27294	A630079B01%AK042291%chr4:112771090-112774827:-%The RIKEN Mouse Gene Encyclopaedia Project(ftp://fantom.gsc.riken.jp/FANTOM3/noncoding/ )	4.10076	7.89986	7.55842	6.62449	6.73922	6.92085
RB_p_000l44124	A130055M12%AK037852%chr9:55162609-55165844:+%The RIKEN Mouse Gene Encyclopaedia Project(ftp://fantom.gsc.riken.jp/FANTOM3/noncoding/ )	9.70534	10.6853	10.6222	11.5142	11.1768	10.7472
RB_p_000l21647	4931420D14%AK016467%chrX:16522871-16523683:+%The RIKEN Mouse Gene Encyclopaedia Project(ftp://fantom.gsc.riken.jp/FANTOM3/noncoding/ )	6.01495	9.10678	8.3053	8.44018	8.3634	8.67537
RB_p_000l38965	NR_029592.1%Mir205% Mus musculus microRNA 205 (Mir205)	9.43914	9.79008	9.75753	9.55938	9.62662	9.87754
RB_p_000l40758	261000800000000000%AK011343%%The RIKEN Mouse Gene Encyclopaedia Project(ftp://fantom.gsc.riken.jp/FANTOM3/noncoding/ )	11.9648	12.507	12.3299	12.2072	11.926	12.1539
RB_p_000l38356	C030049H06%AK140741%chr1:78419256-78420287:+%The RIKEN Mouse Gene Encyclopaedia Project(ftp://fantom.gsc.riken.jp/FANTOM3/noncoding/ )	6.22882	8.49785	7.96578	7.98014	8.24634	8.20049
RB_p_000l13148	D230018K17%AK051915%chr16:91691793-91694317:+%The RIKEN Mouse Gene Encyclopaedia Project(ftp://fantom.gsc.riken.jp/FANTOM3/noncoding/ )	5.82443	8.80896	8.33316	8.52095	8.23122	8.34207
RB_p_000l20049	C230026L16%AK141054%chr2:135205118-135209009:-%The RIKEN Mouse Gene Encyclopaedia Project(ftp://fantom.gsc.riken.jp/FANTOM3/noncoding/ )	8.3634	9.48935	9.38802	9.36413	9.50068	9.55842
RB_p_000l35831	NR_040348.1%4930473A02Rik% Mus musculus RIKEN cDNA 4930473A02 gene (4930473A02Rik)	10.2879	10.4322	10.5122	10.4455	10.3617	10.3531
RB_p_000l35151	9530056A20%AK035486%chr17:24176948-24180654:-%The RIKEN Mouse Gene Encyclopaedia Project(ftp://fantom.gsc.riken.jp/FANTOM3/noncoding/ )	8.01495	8.97871	8.63662	8.53592	8.56415	8.84549
RB_p_000l28648	C230078C22%AK082653%chr14:93122509-93126092:-%The RIKEN Mouse Gene Encyclopaedia Project(ftp://fantom.gsc.riken.jp/FANTOM3/noncoding/ )	5.3159	7.37504	7.54946	6.86831	7.75377	8.03434
RB_p_000l30252	A430065N06%AK040118%chr2:128998921-129001325:+%The RIKEN Mouse Gene Encyclopaedia Project(ftp://fantom.gsc.riken.jp/FANTOM3/noncoding/ )	8.0954	9.16909	9.13955	8.98489	8.91886	8.91936
RB_p_000l06304	F430114C21%AK165366%chr16:45945612-45957292:+%The RIKEN Mouse Gene Encyclopaedia Project(ftp://fantom.gsc.riken.jp/FANTOM3/noncoding/ )	-0.216787	8.48045	7.84967	7.47438	8.27457	8.10504
RB_p_000l10486	7120460G21%AK148894%chr8:17151622-17155670:-%The RIKEN Mouse Gene Encyclopaedia Project(ftp://fantom.gsc.riken.jp/FANTOM3/noncoding/ )	8.28617	9.06788	9.13656	8.72451	8.8862	8.93982
RB_p_000l44457	9630003H18%AK035774%chr4:106369185-106373839:+%The RIKEN Mouse Gene Encyclopaedia Project(ftp://fantom.gsc.riken.jp/FANTOM3/noncoding/ )	6.4865	8.5157	8.03434	7.60856	7.41222	8.26053
RB_p_000l46915	4732471N17%AK028935%chr4:113728024-113730416:-%The RIKEN Mouse Gene Encyclopaedia Project(ftp://fantom.gsc.riken.jp/FANTOM3/noncoding/ )	8.77808	9.90325	9.91712	10.0555	9.85668	10.0035
RB_p_000l08261	A230068E09%AK138327%chr16:90548632-90550609:-%The RIKEN Mouse Gene Encyclopaedia Project(ftp://fantom.gsc.riken.jp/FANTOM3/noncoding/ )	4.5947	8.31288	8.44984	8.34873	8.34504	8.34207
RB_p_000l11138	7530408K02%AK078689%chr17:88640602-88641731:+%The RIKEN Mouse Gene Encyclopaedia Project(ftp://fantom.gsc.riken.jp/FANTOM3/noncoding/ )	12.837	13.1326	13.3534	13.4763	13.3476	12.2746
RB_p_000l42806	D730003G15%AK085661%chr16:15904884-15906731:-%The RIKEN Mouse Gene Encyclopaedia Project(ftp://fantom.gsc.riken.jp/FANTOM3/noncoding/ )	9.4308	9.22701	9.90739	9.90124	10.0607	10.1782
RB_p_000l15333	NR_040455.1%4933436E23Rik% Mus musculus RIKEN cDNA 4933436E23 gene (4933436E23Rik)	7.51964	7.93172	8.03434	7.42906	8.38226	7.90087
RB_p_000l14479	4930545G17%AK132989%chr14:26389198-26395521:+%The RIKEN Mouse Gene Encyclopaedia Project(ftp://fantom.gsc.riken.jp/FANTOM3/noncoding/ )	9.57017	9.07592	9.28193	9.25267	9.22661	9.3819
RB_p_000l30800	5830426N11%AK134059%chr19:6045059-6047000:-%The RIKEN Mouse Gene Encyclopaedia Project(ftp://fantom.gsc.riken.jp/FANTOM3/noncoding/ )	9.31553	9.31515	9.89885	9.87473	9.98181	9.93541
RB_p_000l00036	D430007A19%AK084899%chr18:54982434-54985111:-%The RIKEN Mouse Gene Encyclopaedia Project(ftp://fantom.gsc.riken.jp/FANTOM3/noncoding/ )	7.44294	8.58371	8.93024	9.13998	9.04667	9.15376
RB_p_000l01340	A630018K21%AK041518%chr16:76322174-76324813:-%The RIKEN Mouse Gene Encyclopaedia Project(ftp://fantom.gsc.riken.jp/FANTOM3/noncoding/ )	7.72792	8.74034	8.71825	8.91239	9.01356	8.89986
RB_p_000l29061	2.310067E+30%AK010087%chrX:159592368-159593072:+%The RIKEN Mouse Gene Encyclopaedia Project(ftp://fantom.gsc.riken.jp/FANTOM3/noncoding/ )	0.951652	7.51964	7.30073	7.08392	7.41222	7.27457
RB_p_000l14186	F730023D05%AK171344%chr4:96085708-96088626:+%The RIKEN Mouse Gene Encyclopaedia Project(ftp://fantom.gsc.riken.jp/FANTOM3/noncoding/ )	7.65344	8.30682	9.00047	9.14551	9.21006	9.14211
RB_p_000l11224	D630030J20%AK085468%chr8:106604929-106605463:-%The RIKEN Mouse Gene Encyclopaedia Project(ftp://fantom.gsc.riken.jp/FANTOM3/noncoding/ )	9.80413	9.6736	10.233	10.3548	10.1904	10.032
RB_p_000l05085	8230401K22%AK020230%chr16:13702541-13703187:+%The RIKEN Mouse Gene Encyclopaedia Project(ftp://fantom.gsc.riken.jp/FANTOM3/noncoding/ )	8.59619	9.14636	9.08614	9.32418	9.28077	9.26249
RB_p_000l17540	1700003H04%AK005639%chr3:124573221-124581084:-%The RIKEN Mouse Gene Encyclopaedia Project(ftp://fantom.gsc.riken.jp/FANTOM3/noncoding/ )	11.865	12.2017	12.5942	12.3952	12.3643	12.5214
RB_p_000l00415	5330413K04%AK030448%chr5:22550443-22807850:+%The RIKEN Mouse Gene Encyclopaedia Project(ftp://fantom.gsc.riken.jp/FANTOM3/noncoding/ )	6.92481	8.29997	8.95904	9.04303	9.05573	9.01076
RB_p_000l08387	F730002F20%AK089296%chr6:125683870-125686424:-%The RIKEN Mouse Gene Encyclopaedia Project(ftp://fantom.gsc.riken.jp/FANTOM3/noncoding/ )	11.2709	11.3571	11.3829	11.2477	11.1159	11.1785
RB_p_000l17786	5430411K23%AK017298%chr7:7311308-7313382:+%The RIKEN Mouse Gene Encyclopaedia Project(ftp://fantom.gsc.riken.jp/FANTOM3/noncoding/ )	6.63421	8.42206	8.55267	8.24872	8.84078	8.64686
RB_p_000l18693	5830455M13%AK030919%chr6:47904812-47907657:+%The RIKEN Mouse Gene Encyclopaedia Project(ftp://fantom.gsc.riken.jp/FANTOM3/noncoding/ )	10.7782	10.9663	11.0751	10.9031	10.8594	10.8154
RB_p_000l30895	A130042K21%AK037728%chr2:152823317-152827892:-%The RIKEN Mouse Gene Encyclopaedia Project(ftp://fantom.gsc.riken.jp/FANTOM3/noncoding/ )	4.73684	4.84124	6.86625	7.3837	8.10504	7.18157
RB_p_000l30476	NR_028285.1%2210417A02Rik% Mus musculus RIKEN cDNA 2210417A02 gene (2210417A02Rik)	11.4818	11.9513	12.0805	11.8804	12.0519	12.1998
RB_p_000l24689	A630021H04%AK041569%chr5:121402657-121404514:+%The RIKEN Mouse Gene Encyclopaedia Project(ftp://fantom.gsc.riken.jp/FANTOM3/noncoding/ )	11.0761	11.1488	11.771	11.7	11.5946	10.8826
RB_p_000l22937	F630214C10%AK170968%chr14:63122513-63123782:+%The RIKEN Mouse Gene Encyclopaedia Project(ftp://fantom.gsc.riken.jp/FANTOM3/noncoding/ )	10.235	11.0649	10.4422	10.4842	10.2854	10.4103
RB_p_000l05159	F520012G10%AK143915%chr17:85066509-85067902:+%The RIKEN Mouse Gene Encyclopaedia Project(ftp://fantom.gsc.riken.jp/FANTOM3/noncoding/ )	8.79496	9.22701	9.47911	9.28463	9.27787	9.42906
RB_p_000l42512	2700026H11%AK012292%chr2:150770638-150771675:+%The RIKEN Mouse Gene Encyclopaedia Project(ftp://fantom.gsc.riken.jp/FANTOM3/noncoding/ )	10.3732	10.6731	10.8204	10.6488	10.5348	10.8357
RB_p_000l34335	C730007N01%AK083287%chr3:98286987-98290677:+%The RIKEN Mouse Gene Encyclopaedia Project(ftp://fantom.gsc.riken.jp/FANTOM3/noncoding/ )	4.91488	8.91638	7.93664	7.77808	7.89583	8.00562
RB_p_000l41352	NR_038079.1%Gm2447% Mus musculus predicted gene 2447 (Gm2447)	8.01123	8.77753	8.72167	8.63118	8.50614	8.88722
RB_p_000l30834	C230028M07%AK141061%chr13:15461815-15463736:-%The RIKEN Mouse Gene Encyclopaedia Project(ftp://fantom.gsc.riken.jp/FANTOM3/noncoding/ )	9.70908	9.92555	10.109	10.1396	9.98014	10.3259
RB_p_000l46943	4930547G14%AK132999%chr3:28892618-28926724:+%The RIKEN Mouse Gene Encyclopaedia Project(ftp://fantom.gsc.riken.jp/FANTOM3/noncoding/ )	4.70952	-0.133796	6.34873	6.80735	2.45221	7.70736
RB_p_000l27043	C130064B13%AK048473%chr15:50686862-50689811:-%The RIKEN Mouse Gene Encyclopaedia Project(ftp://fantom.gsc.riken.jp/FANTOM3/noncoding/ )	2.69546	4.22177	6.80735	7.43741	7.46761	7.71425
RB_p_000l21737	D130065P17%AK051694%chr4:116300924-116302827:+%The RIKEN Mouse Gene Encyclopaedia Project(ftp://fantom.gsc.riken.jp/FANTOM3/noncoding/ )	9.71482	9.87319	9.52291	10.1109	10.0295	10.221
RB_p_000l19709	NR_028551.1%Snord53% Mus musculus small nucleolar RNA	8.94105	9.66356	9.90639	9.86496	10.038	10.1504
RB_p_000l22725	D030031L03%AK083498%chr7:9869967-9876963:-%The RIKEN Mouse Gene Encyclopaedia Project(ftp://fantom.gsc.riken.jp/FANTOM3/noncoding/ )	8.23681	9.42347	9.48951	9.19517	9.61808	9.49386
RB_p_000l12204	2310030C18%AK009538%%The RIKEN Mouse Gene Encyclopaedia Project(ftp://fantom.gsc.riken.jp/FANTOM3/noncoding/ )	12.4167	12.5798	12.6075	12.3646	12.4781	12.4421
RB_p_000l15727	1810013D15%AK007475%chr3:157925268-157927147:+%The RIKEN Mouse Gene Encyclopaedia Project(ftp://fantom.gsc.riken.jp/FANTOM3/noncoding/ )	7.2062	8.69697	8.28	8.20049	8.46693	8.38586
RB_p_000l18730	9630038K12%AK036135%chr3:55807325-55810979:-%The RIKEN Mouse Gene Encyclopaedia Project(ftp://fantom.gsc.riken.jp/FANTOM3/noncoding/ )	13.2036	13.4417	13.1225	13.1232	13.0169	12.9851
RB_p_000l27362	A330053J22%AK039514%chr17:12777363-12778629:+%The RIKEN Mouse Gene Encyclopaedia Project(ftp://fantom.gsc.riken.jp/FANTOM3/noncoding/ )	12.0045	12.6958	12.3586	12.3599	12.4766	12.4253
RB_p_000l27750	9530031P13%AK035403%chr6:42681190-42682176:-%The RIKEN Mouse Gene Encyclopaedia Project(ftp://fantom.gsc.riken.jp/FANTOM3/noncoding/ )	7.98868	8.81805	7.81592	7.96	8.45738	8.34207
RB_p_000l22391	C130040H19%AK048207%chr10:86327026-86329300:+%The RIKEN Mouse Gene Encyclopaedia Project(ftp://fantom.gsc.riken.jp/FANTOM3/noncoding/ )	11.9057	12.0433	12.333	12.317	12.1948	12.3773
RB_p_000l29043	9430023A02%AK034672%chr2:154586188-154587377:-%The RIKEN Mouse Gene Encyclopaedia Project(ftp://fantom.gsc.riken.jp/FANTOM3/noncoding/ )	11.0333	11.266	11.2262	11.3364	11.5636	11.5251
RB_p_000l08076	C920029L18%AK050652%chr17:3115244-3117729:+%The RIKEN Mouse Gene Encyclopaedia Project(ftp://fantom.gsc.riken.jp/FANTOM3/noncoding/ )	11.4941	11.5206	11.7746	11.682	12.0012	11.8337
RB_p_000l03759	C430018E23%AK049508%chr14:122103429-122106953:-%The RIKEN Mouse Gene Encyclopaedia Project(ftp://fantom.gsc.riken.jp/FANTOM3/noncoding/ )	9.56129	10.586	9.79008	9.88697	10.8438	10.4972
RB_p_000l42720	7120499L08%AK149245%chr7:110452317-110455948:-%The RIKEN Mouse Gene Encyclopaedia Project(ftp://fantom.gsc.riken.jp/FANTOM3/noncoding/ )	4.96963	8.64205	8.05438	8.11548	8.77204	8.04348
RB_p_000l45547	NR_030465.1%Mir692-1% Mus musculus microRNA 692-1 (Mir692-1)	14.5301	14.5691	15.0934	15.9939	15.9946	15.1734
RB_p_000l46364	D030029J11%AK141697%chr7:79466408-79467483:+%The RIKEN Mouse Gene Encyclopaedia Project(ftp://fantom.gsc.riken.jp/FANTOM3/noncoding/ )	7.56605	9.19024	8.92679	9.05573	9.27612	9.33017
RB_p_000l02661	NR_040642.1%Mipep% Mus musculus mitochondrial intermediate peptidase (Mipep)	9.53008	10.6163	10.0054	9.88697	10.6196	10.4261
RB_p_000l29690	1.110068E+27%AK004407%chr8:46194035-46195588:+%The RIKEN Mouse Gene Encyclopaedia Project(ftp://fantom.gsc.riken.jp/FANTOM3/noncoding/ )	9.5216	10.3413	9.98774	10.0555	10.65	10.3661
RB_p_000l44726	5.830474E+22%AK018053%chr1:21952102-21953458:-%The RIKEN Mouse Gene Encyclopaedia Project(ftp://fantom.gsc.riken.jp/FANTOM3/noncoding/ )	9.55938	10.8289	10.0219	10.3159	11.221	10.9217
RB_p_000l20417	6720462H05%AK135299%chr13:65719745-66922263:+%The RIKEN Mouse Gene Encyclopaedia Project(ftp://fantom.gsc.riken.jp/FANTOM3/noncoding/ )	6.84758	9.17284	7.56605	7.69928	8.79008	8.69697
RB_p_000l45082	B930036B02%AK047208%chr15:90933290-90934514:-%The RIKEN Mouse Gene Encyclopaedia Project(ftp://fantom.gsc.riken.jp/FANTOM3/noncoding/ )	9.25424	10.2335	9.97895	10.1948	10.6776	10.5527
RB_p_000l20655	5730527A11%AK017792%chr9:95121685-95124551:+%The RIKEN Mouse Gene Encyclopaedia Project(ftp://fantom.gsc.riken.jp/FANTOM3/noncoding/ )	8.98963	10.0455	9.10678	9.37938	10.0334	9.93172
RB_p_000l19006	B230345P09%AK046163%chr2:6606421-6608480:-%The RIKEN Mouse Gene Encyclopaedia Project(ftp://fantom.gsc.riken.jp/FANTOM3/noncoding/ )	10.9835	12.1059	11.3843	11.6019	12.0354	11.8515
RB_p_000l08063	E030007O21%AK086883%chr2:15031800-15034176:-%The RIKEN Mouse Gene Encyclopaedia Project(ftp://fantom.gsc.riken.jp/FANTOM3/noncoding/ )	11.2571	11.9391	11.2244	11.2832	11.6119	11.4102
RB_p_000l46791	B230105H14%AK140035%chr16:11978665-11983745:-%The RIKEN Mouse Gene Encyclopaedia Project(ftp://fantom.gsc.riken.jp/FANTOM3/noncoding/ )	10.9899	11.9565	11.1612	11.5253	11.978	11.7696
RB_p_000l11960	B230040C21%AK140022%chr16:88193290-88194371:-%The RIKEN Mouse Gene Encyclopaedia Project(ftp://fantom.gsc.riken.jp/FANTOM3/noncoding/ )	9.20742	10.2856	9.21472	10.0472	10.471	10.2896
RB_p_000l11060	F830217K10%AK157465%chr18:54426195-54429695:+%The RIKEN Mouse Gene Encyclopaedia Project(ftp://fantom.gsc.riken.jp/FANTOM3/noncoding/ )	7.47573	8.87805	8.77479	9.29002	9.56415	9.26522
RB_p_000l08056	A130070J02%AK037998%chr19:32823437-32825697:+%The RIKEN Mouse Gene Encyclopaedia Project(ftp://fantom.gsc.riken.jp/FANTOM3/noncoding/ )	7.13785	8.61961	8.37214	8.50912	9.10154	8.84078
RB_p_000l31050	4930444A06%AK076771%chr10:71381748-71433180:+%The RIKEN Mouse Gene Encyclopaedia Project(ftp://fantom.gsc.riken.jp/FANTOM3/noncoding/ )	11.0729	12.076	11.7316	12.098	12.4129	12.3914
RB_p_000l32359	XR_034946.2%Fbxw25% PREDICTED: Mus musculus F-box and WD-40 domain protein 25 (Fbxw25)	12.3307	12.6174	12.7969	13.0681	13.2643	13.3439
RB_p_000l11702	C030039D21%AK081271%chr6:140955608-141044134:+%The RIKEN Mouse Gene Encyclopaedia Project(ftp://fantom.gsc.riken.jp/FANTOM3/noncoding/ )	8.12412	9.20945	8.83605	9.29424	9.37757	9.39767
RB_p_000l23614	F430102C17%AK143750%chr16:43494036-43496840:+%The RIKEN Mouse Gene Encyclopaedia Project(ftp://fantom.gsc.riken.jp/FANTOM3/noncoding/ )	10.2223	10.8536	10.3131	10.7162	10.7958	10.7214
RB_p_000l27957	A430042L07%AK040008%chr4:124755337-124756366:+%The RIKEN Mouse Gene Encyclopaedia Project(ftp://fantom.gsc.riken.jp/FANTOM3/noncoding/ )	8.99741	10.0318	10.3779	10.5864	10.7068	10.3393
RB_p_000l21031	XR_141520.1%Gm9930% PREDICTED: Mus musculus predicted gene 9930 (Gm9930)	11.1035	11.7526	11.1889	11.9294	11.6304	11.9367
RB_p_000l38178	9430093N11%AK035152%chr16:26069820-26072949:+%The RIKEN Mouse Gene Encyclopaedia Project(ftp://fantom.gsc.riken.jp/FANTOM3/noncoding/ )	7.88264	7.61961	8.1489	8.53592	8.53463	8.46896
RB_p_000l14064	D930039G05%AK086595%chr5:48211674-48214244:+%The RIKEN Mouse Gene Encyclopaedia Project(ftp://fantom.gsc.riken.jp/FANTOM3/noncoding/ )	11.4337	11.3507	10.7833	11.6924	11.2811	11.6149
RB_p_000l44779	A430108N11%AK040608%chr13:51759822-51762865:+%The RIKEN Mouse Gene Encyclopaedia Project(ftp://fantom.gsc.riken.jp/FANTOM3/noncoding/ )	9.58057	9.92308	9.0954	10.1956	9.79008	9.96699
RB_p_000l03535	B830039D19%AK046867%chr3:37018855-37023854:+%The RIKEN Mouse Gene Encyclopaedia Project(ftp://fantom.gsc.riken.jp/FANTOM3/noncoding/ )	9.58747	9.65821	9.18446	10.4799	10.0544	10.1155
RB_p_000l40684	4930415D10%AK029624%chr8:47744711-47749662:-%The RIKEN Mouse Gene Encyclopaedia Project(ftp://fantom.gsc.riken.jp/FANTOM3/noncoding/ )	13.6119	13.5246	13.2328	14.1737	13.7322	14.3112
RB_p_000l05534	49304210000%AK076721%chr5:29735367-29735936:-%The RIKEN Mouse Gene Encyclopaedia Project(ftp://fantom.gsc.riken.jp/FANTOM3/noncoding/ )	9.29462	9.64686	9.33017	9.85668	9.54946	9.75906
RB_p_000l03595	B130020K17%AK045029%chr3:4857090-4859214:+%The RIKEN Mouse Gene Encyclopaedia Project(ftp://fantom.gsc.riken.jp/FANTOM3/noncoding/ )	10.1453	9.91588	9.79577	10.5108	9.93344	10.4376
RB_p_000l16934	E130007D22%AK053283%chr5:135471778-135473419:-%The RIKEN Mouse Gene Encyclopaedia Project(ftp://fantom.gsc.riken.jp/FANTOM3/noncoding/ )	12.8615	12.551	12.1845	13.3802	12.5776	12.7479
RB_p_000l38685	9830163F24%AK036689%chr13:60622981-60626209:-%The RIKEN Mouse Gene Encyclopaedia Project(ftp://fantom.gsc.riken.jp/FANTOM3/noncoding/ )	8.86522	8.82284	8.51109	9.60486	9.50283	9.56891
RB_p_000l35477	E430001J16%AK087962%chr4:126956289-126957560:-%The RIKEN Mouse Gene Encyclopaedia Project(ftp://fantom.gsc.riken.jp/FANTOM3/noncoding/ )	11.3049	11.0134	10.7986	11.2552	10.9175	11.0454
RB_p_000l23183	I0C0049A20%AK145463%chr12:96110324-96651641:+%The RIKEN Mouse Gene Encyclopaedia Project(ftp://fantom.gsc.riken.jp/FANTOM3/noncoding/ )	10.0616	11.082	10.8582	11.5275	11.07	11.3517
RB_p_000l05801	A330027N23%AK039342%chrX:120444815-120446729:+%The RIKEN Mouse Gene Encyclopaedia Project(ftp://fantom.gsc.riken.jp/FANTOM3/noncoding/ )	11.2173	10.9008	10.893	11.7179	11.3166	11.6106
RB_p_000l05528	7030402F22%AK033021%chr15:96700172-96700633:+%The RIKEN Mouse Gene Encyclopaedia Project(ftp://fantom.gsc.riken.jp/FANTOM3/noncoding/ )	12.4601	12.2661	12.0272	12.7144	12.4809	12.6319
RB_p_000l18701	4930412O06%AK015123%chr8:71467112-71467968:-%The RIKEN Mouse Gene Encyclopaedia Project(ftp://fantom.gsc.riken.jp/FANTOM3/noncoding/ )	9.83579	9.40479	8.79658	9.96314	9.5101	9.73499
RB_p_000l04106	4933434K12%AK077216%chr7:126395857-126397745:+%The RIKEN Mouse Gene Encyclopaedia Project(ftp://fantom.gsc.riken.jp/FANTOM3/noncoding/ )	10.9576	10.4596	10.1474	11.1955	10.7628	10.963
RB_p_000l20642	5730419F03%AK017575%chr1:78595030-78609508:-%The RIKEN Mouse Gene Encyclopaedia Project(ftp://fantom.gsc.riken.jp/FANTOM3/noncoding/ )	8.44294	8.88722	8.68416	9.38406	8.90989	9.06923
[truncated: 45,047 more rows]
